# Supplementary material for: Crystal structure, Hirshfeld surface analysis and DFT study of (5E,5′E,6Z,6′Z)-6,6′-[ethane-1,2-diyl­bis(aza­nylyl­idene)]bis­{5-[2-(4-fluoro­phen­yl)hydra­zono]-3,3-di­methyl­cyclo­hexa­none} 2.5-hydrate
Source: Acta Crystallogr E Crystallogr Commun. 2023 Mar 10;79(Pt 4):297–301. doi: 10.1107/S2056989023001895 (PMC10088313; doi:10.1107/S2056989023001895)
Supplement: Supplementary file 1 [file e-79-00297-sup1.cif]

##############################################################################
#                                                                            #
# This CIF contains the data in a paper accepted for publication in          #
# Acta Crystallographica Section E. It conforms to the requirements of       #
# Notes for Authors for Acta Crystallographica Section E, and has been       #
# peer reviewed under the auspices of the IUCr Commission on Journals.       #
#                                                                            #
# Full details of the Crystallographic Information File format               #
# are given in the paper "The Crystallographic Information File (CIF):       #
# a New Standard Archive File for Crystallography" by S. R. Hall, F. H.      #
# Allen and I. D. Brown [Acta Cryst. (1991), A47, 655-685].                  #
#                                                                            #
# The current version of the core CIF dictionary is obtainable from          #
# ftp://ftp.iucr.org/pub/cif_core.dic.                                       #
#                                                                            #
# Software is freely available for graphical display of the structure(s)     #
# in this CIF. For information consult the CIF software page                 #
# http://www.iucr.org/resources/cif/software.                                #
#                                                                            #
# This file may be used for bona fide research purposes within the           #
# scientific community so long as proper attribution is given to the journal # 
# article from which it was obtained.                                        #
#                                                                            #
##############################################################################
data_I
_audit_creation_method     'SHELXL-2018/3'
_journal_date_recd_electronic     2022-10-25
_journal_date_accepted     2023-03-01
_journal_name_full     'Acta Crystallographica, Section E'
_journal_year     2023
_journal_volume     79
_journal_issue      4
_journal_page_first     0
_journal_page_last     0
_journal_paper_category     GO
_journal_paper_doi     10.1107/S2056989023001895
_journal_coeditor_code     ZV2022
_publ_contact_author_name     'Tahera Nabi'
_publ_contact_author_address
;
Faculty of Chemistry
Karte-e-chahar, Kabul, Afghanistan
;
_publ_contact_author_email     tahera.nabi@ku.edu.af
_publ_contact_author_fax     ?
_publ_contact_author_phone     ?
_publ_section_title
;\
Crystal structure, Hirshfeld surface analysis and DFT study of
(5<i>E</i>,5'<i>E</i>,6<i>Z</i>,6'<i>Z</i>)-6,6'-[ethane-1,2-\
diylbis(azanylylidene)]bis{5-[2-(4-fluorophenyl)hydrazono]-3,3-\
dimethylcyclohexanone} 2.5-hydrate
;
loop_
    _publ_author_name
    _publ_author_footnote
    _publ_author_address
    'Kurbanova, Malahat Musrat' .
;
Baku State University, Organic Chemistry Department, Z. Khalilov 23, Baku, AZ,
1148
Azerbaijan
;
    'Faizi, Md. Serajul Haque' .
;
PG Department of Chemistry, Langat Singh College, B. R. A. Bihar University,
Muzaffarpur, Bihar-842001,
India
;
    'Cinar, Emine Berrin' .
;
Department of Physics, Faculty of Arts and Sciences,
Ondokuz May\?is University,
Samsun, 55200
Turkey
;
    'Jamal, Asif' .
;
PG Department of Chemistry, Langat Singh College, B. R. A. Bihar University,
Muzaffarpur, Bihar-842001,
India
;
    '\,Cemberci, Mustafa' .
;
Department of Physics, Faculty of Arts and Sciences,
Ondokuz May\?is University,
Samsun, 55200
Turkey
;
    'Sadigova, Arzu' .
;
Baku State University, Organic Chemistry Department, Z. Khalilov 23, Baku, AZ
1148
Azerbaijan
;
    'Askerov, Rizvan' .
;
Baku State University, Organic Chemistry Department, Z. Khalilov 23, Baku, AZ
1148
Azerbaijan
;
    'Dege, Necmi' .
;
Department of Physics, Faculty of Sciences,
Ondokuz May\?is University,
Samsun, 55200
Turkey
;
    'Nabi, Tahera' .
;
Faculty of Chemistry
Karte-e-chahar, Kabul, Afghanistan
;
_publ_section_synopsis
;\
The title compound was obtained by the condensation of ethylenediamine and
(5<i>E</i>,5<i>E</i>,6<i>Z</i>,6<i>Z</i>)-6,6-[ethane-1,2-\
diylbis(azanylylidene)]bis{5-[2-(4-fluorophenyl)hydrazono)-3,3-\
dimethylcyclohexanone} in ethanol and crystallized as a 1:2.5 hydrate
containing two different conformers stabilized by intramolecular N---H...N and
linked by O---H...O (involving the water molecules) hydrogen bonds.
;
_chemical_name_systematic
;\
(5<i>E</i>,5'<i>E</i>,6<i>Z</i>,6'<i>Z</i>)-6,6'-[Ethane-1,2-\
diylbis(azanylylidene)]bis{5-[2-(4-fluorophenyl)hydrazono]-3,3-\
dimethylcyclohexanone} 2.5-hydrate
;
_chemical_name_common     ?
_chemical_formula_moiety     'C30 H34 F2 N6 O2, 2.5(H2 O)'
_chemical_formula_sum     'C30 H39 F2 N6 O4.5'
_chemical_formula_iupac     'C30 H34 F2 N6 O2, 2.5H2 O'
_chemical_formula_weight     593.67
_chemical_melting_point     ?
_space_group_crystal_system     monoclinic
_space_group_name_H-M_alt     'C 2/c'
_space_group_name_Hall     '-C 2yc'
loop_
    _space_group_symop_operation_xyz
    'x, y, z'
    '-x, y, -z+1/2'
    'x+1/2, y+1/2, z'
    '-x+1/2, y+1/2, -z+1/2'
    '-x, -y, -z'
    'x, -y, z-1/2'
    '-x+1/2, -y+1/2, -z'
    'x+1/2, -y+1/2, z-1/2'
_cell_length_a     22.7715(19)
_cell_length_b     17.2794(15)
_cell_length_c     25.640(3)
_cell_angle_alpha     90
_cell_angle_beta     112.2970(10)
_cell_angle_gamma     90
_cell_volume     9334.2(16)
_cell_formula_units_Z     12
_cell_measurement_reflns_used     2620
_cell_measurement_theta_min     2.51
_cell_measurement_theta_max     18.80
_cell_measurement_temperature     296(2)
_exptl_crystal_description     prism
_exptl_crystal_colour     colourless
_exptl_crystal_size_max     0.160
_exptl_crystal_size_mid     0.140
_exptl_crystal_size_min     0.110
_exptl_crystal_density_diffrn     1.267
_exptl_crystal_density_meas     ?
_exptl_crystal_density_method     ?
_exptl_crystal_F_000     3780
_exptl_absorpt_coefficient_mu     0.095
_exptl_absorpt_correction_type     none
_exptl_absorpt_process_details     ?
_diffrn_ambient_temperature     296(2)
_diffrn_source     ?
_diffrn_radiation_type     MoK\a
_diffrn_radiation_wavelength     0.71073
_diffrn_measurement_device_type     'Bruker APEXII CCD'
_diffrn_measurement_method     '\f and \w scans'
_diffrn_detector_area_resol_mean     ?
_diffrn_reflns_number     37069
_diffrn_reflns_av_R_equivalents     0.0703
_diffrn_reflns_av_unetI/netI     0.0628
_diffrn_reflns_theta_min     1.921
_diffrn_reflns_theta_max     25.049
_diffrn_reflns_theta_full     25.049
_diffrn_measured_fraction_theta_max     0.999
_diffrn_measured_fraction_theta_full     0.999
_diffrn_reflns_limit_h_min     -27
_diffrn_reflns_limit_h_max     27
_diffrn_reflns_limit_k_min     -20
_diffrn_reflns_limit_k_max     20
_diffrn_reflns_limit_l_min     -30
_diffrn_reflns_limit_l_max     30
_reflns_number_total     8249
_reflns_number_gt     4099
_reflns_threshold_expression     'I > 2\s(I)'
_refine_ls_structure_factor_coef     Fsqd
_refine_ls_matrix_type     full
_refine_ls_R_factor_all     0.1345
_refine_ls_R_factor_gt     0.0584
_refine_ls_wR_factor_gt     0.1482
_refine_ls_wR_factor_ref     0.1925
_refine_ls_goodness_of_fit_ref     0.993
_refine_ls_restrained_S_all     1.039
_refine_ls_number_reflns     8249
_refine_ls_number_parameters     601
_refine_ls_number_restraints     25
_refine_ls_hydrogen_treatment     constr
_refine_ls_weighting_scheme     calc
_refine_ls_weighting_details
                      'w=1/[\s^2^(Fo^2^)+(0.0988P)^2^] where P=(Fo^2^+2Fc^2^)/3'
_atom_sites_solution_hydrogens     mixed
_atom_sites_solution_primary     ?
_atom_sites_solution_secondary     ?
_refine_ls_shift/su_max     0.000
_refine_ls_shift/su_mean     0.000
_refine_diff_density_max     0.200
_refine_diff_density_min     -0.286
_refine_ls_extinction_method     none
_refine_ls_extinction_coef     .
loop_
    _atom_type_symbol
    _atom_type_description
    _atom_type_scat_dispersion_real
    _atom_type_scat_dispersion_imag
    _atom_type_scat_source
    'C' 'C' 0.0033 0.0016
                         'International Tables Vol C Tables 4.2.6.8 and 6.1.1.4'
    'H' 'H' 0.0000 0.0000
                         'International Tables Vol C Tables 4.2.6.8 and 6.1.1.4'
    'N' 'N' 0.0061 0.0033
                         'International Tables Vol C Tables 4.2.6.8 and 6.1.1.4'
    'O' 'O' 0.0106 0.0060
                         'International Tables Vol C Tables 4.2.6.8 and 6.1.1.4'
    'F' 'F' 0.0171 0.0103
                         'International Tables Vol C Tables 4.2.6.8 and 6.1.1.4'
_computing_data_collection
;
APEX2 (Bruker, 2008)
;
_computing_cell_refinement
;
SAINT (Bruker, 2008)
;
_computing_data_reduction
;
SAINT (Bruker, 2008)
;
_computing_structure_solution
;
<i>SHELXT2013/1</i> (Sheldrick, 2015a)
;
_computing_structure_refinement
;
<i>SHELXL2018/3</i> (Sheldrick, 2015b)
;
_computing_molecular_graphics
;
SHELXTL (Sheldrick, 2008)
;
_computing_publication_material
;
SHELXTL (Sheldrick, 2008)
;
loop_
    _atom_site_type_symbol
    _atom_site_label
    _atom_site_fract_x
    _atom_site_fract_y
    _atom_site_fract_z
    _atom_site_U_iso_or_equiv
    _atom_site_adp_type
    _atom_site_calc_flag
    _atom_site_occupancy
    _atom_site_disorder_assembly
    _atom_site_disorder_group
    F F2 1.09554(9) 0.57702(14) 0.53005(9) 0.0952(7) Uani d 1 . .
    O O6 0.89907(11) 0.85004(13) 0.36530(9) 0.0707(7) Uani d 1 . .
    N N9 0.95271(11) 0.63828(14) 0.27726(10) 0.0497(6) Uani d 1 . .
    H H9 0.914706 0.638997 0.252226 0.060 Uiso calc 1 . .
    F F3 0.76710(10) 0.32116(12) 0.48211(10) 0.1025(8) Uani d 1 . .
    N N10 0.86237(11) 0.75960(14) 0.27290(10) 0.0519(6) Uani d 1 . .
    N N2 0.75280(11) 0.67741(14) 0.31652(10) 0.0521(6) Uani d 1 . .
    H H2 0.791352 0.677251 0.340527 0.063 Uiso calc 1 . .
    N N3 0.78027(11) 0.76386(14) 0.41673(10) 0.0530(7) Uani d 1 . .
    H H3 0.771048 0.715792 0.417904 0.064 Uiso calc 1 . .
    N N1 0.84455(11) 0.71070(15) 0.23249(10) 0.0539(7) Uani d 1 . .
    N N7 0.83957(12) 0.55075(15) 0.32396(11) 0.0557(7) Uani d 1 . .
    N N6 0.85905(12) 0.60375(15) 0.36126(11) 0.0550(7) Uani d 1 . .
    N N4 0.82821(12) 0.67186(16) 0.51854(11) 0.0588(7) Uani d 1 . .
    O O7 0.79621(12) 0.44357(15) 0.24172(11) 0.0846(8) Uani d 1 . .
    N N5 0.79668(12) 0.63644(15) 0.47308(11) 0.0581(7) Uani d 1 . .
    F F4 0.60711(11) 0.74370(16) 0.06565(10) 0.1250(9) Uani d 1 . .
    O O3 0.89386(14) 0.75091(17) 0.61336(10) 0.0977(9) Uani d 1 . .
    C C12 0.96907(13) 0.69768(16) 0.31285(11) 0.0446(7) Uani d 1 . .
    C C7 0.92362(13) 0.75336(17) 0.31220(12) 0.0460(7) Uani d 1 . .
    C C8 0.93933(15) 0.80892(17) 0.35815(12) 0.0492(7) Uani d 1 . .
    C C20 0.73494(14) 0.61741(17) 0.28199(12) 0.0499(8) Uani d 1 . .
    C C10 1.05603(13) 0.78558(17) 0.37729(12) 0.0509(8) Uani d 1 . .
    C C13 0.99160(14) 0.57224(16) 0.27573(12) 0.0514(8) Uani d 1 . .
    H H13A 0.968891 0.524959 0.276294 0.062 Uiso calc 1 . .
    H H13B 1.030349 0.572808 0.309210 0.062 Uiso calc 1 . .
    C C11 1.03605(13) 0.70393(17) 0.35377(12) 0.0498(7) Uani d 1 . .
    H H11A 1.063950 0.686857 0.335369 0.060 Uiso calc 1 . .
    H H11B 1.041915 0.669060 0.385002 0.060 Uiso calc 1 . .
    C C40 0.92104(14) 0.59354(18) 0.40252(13) 0.0524(8) Uani d 1 . .
    C C21 0.77828(15) 0.55750(17) 0.28450(13) 0.0526(8) Uani d 1 . .
    C C31 0.83760(14) 0.75046(19) 0.51517(12) 0.0538(8) Uani d 1 . .
    C C26 0.81638(13) 0.79584(17) 0.46495(13) 0.0506(8) Uani d 1 . .
    C C4 0.78281(14) 0.72419(19) 0.19112(12) 0.0523(8) Uani d 1 . .
    C C34 0.79058(14) 0.55572(19) 0.47871(14) 0.0556(8) Uani d 1 . .
    C C39 0.76263(15) 0.5143(2) 0.42909(14) 0.0607(9) Uani d 1 . .
    H H39 0.749549 0.540146 0.394719 0.073 Uiso calc 1 . .
    C C25 0.75416(15) 0.80125(18) 0.36141(12) 0.0580(8) Uani d 1 . .
    H H25A 0.788441 0.819537 0.350919 0.070 Uiso calc 1 . .
    H H25B 0.728565 0.845438 0.362886 0.070 Uiso calc 1 . .
    C C24 0.71388(14) 0.74392(18) 0.31816(12) 0.0559(8) Uani d 1 . .
    H H24A 0.678742 0.726986 0.327934 0.067 Uiso calc 1 . .
    H H24B 0.696646 0.768255 0.281344 0.067 Uiso calc 1 . .
    C C9 1.00665(14) 0.81378(18) 0.39906(12) 0.0544(8) Uani d 1 . .
    H H9A 1.010664 0.783819 0.432237 0.065 Uiso calc 1 . .
    H H9B 1.015934 0.867263 0.410773 0.065 Uiso calc 1 . .
    C C22 0.75933(17) 0.4957(2) 0.24298(14) 0.0634(9) Uani d 1 . .
    C C45 0.96325(16) 0.53591(19) 0.40083(14) 0.0595(9) Uani d 1 . .
    H H45 0.951641 0.500797 0.371137 0.071 Uiso calc 1 . .
    C C41 0.93867(14) 0.64476(19) 0.44682(14) 0.0581(8) Uani d 1 . .
    H H41 0.910566 0.683324 0.447703 0.070 Uiso calc 1 . .
    C C35 0.80994(15) 0.5166(2) 0.53017(14) 0.0626(9) Uani d 1 . .
    H H35 0.828554 0.543580 0.563835 0.075 Uiso calc 1 . .
    C C36 0.80127(16) 0.4373(2) 0.53080(17) 0.0724(10) Uani d 1 . .
    H H36 0.813723 0.410494 0.564756 0.087 Uiso calc 1 . .
    C C44 1.02267(16) 0.5316(2) 0.44389(16) 0.0675(10) Uani d 1 . .
    H H44 1.051675 0.494183 0.443113 0.081 Uiso calc 1 . .
    C C19 0.66830(15) 0.61617(18) 0.23968(13) 0.0621(9) Uani d 1 . .
    H H19A 0.665624 0.649403 0.208368 0.075 Uiso calc 1 . .
    H H19B 0.640637 0.637650 0.256904 0.075 Uiso calc 1 . .
    C C43 1.03795(16) 0.5828(2) 0.48728(16) 0.0666(10) Uani d 1 . .
    C C30 0.87277(17) 0.7878(2) 0.56849(15) 0.0678(9) Uani d 1 . .
    C C28 0.89082(16) 0.90513(19) 0.51674(14) 0.0659(9) Uani d 1 . .
    C C27 0.83332(15) 0.87873(17) 0.46489(13) 0.0607(9) Uani d 1 . .
    H H27A 0.796896 0.909788 0.462471 0.073 Uiso calc 1 . .
    H H27B 0.842091 0.888947 0.431352 0.073 Uiso calc 1 . .
    C C18 0.64399(16) 0.5357(2) 0.21674(14) 0.0680(10) Uani d 1 . .
    C C38 0.75398(16) 0.4358(2) 0.42995(16) 0.0693(10) Uani d 1 . .
    H H38 0.734767 0.408362 0.396538 0.083 Uiso calc 1 . .
    C C42 0.99769(16) 0.6397(2) 0.49014(14) 0.0666(9) Uani d 1 . .
    H H42 1.009572 0.674041 0.520310 0.080 Uiso calc 1 . .
    C C3 0.74440(16) 0.7869(2) 0.19078(14) 0.0655(9) Uani d 1 . .
    H H3A 0.758677 0.824248 0.218897 0.079 Uiso calc 1 . .
    C C5 0.76179(16) 0.6708(2) 0.14840(14) 0.0672(9) Uani d 1 . .
    H H5 0.787844 0.629339 0.148330 0.081 Uiso calc 1 . .
    C C15 1.06016(17) 0.83952(19) 0.33173(14) 0.0701(10) Uani d 1 . .
    H H15A 1.088826 0.818125 0.316115 0.105 Uiso calc 1 . .
    H H15B 1.075407 0.889248 0.347916 0.105 Uiso calc 1 . .
    H H15C 1.018841 0.845162 0.302490 0.105 Uiso calc 1 . .
    C C29 0.88290(17) 0.8731(2) 0.56898(14) 0.0710(10) Uani d 1 . .
    H H29A 0.920447 0.886039 0.601720 0.085 Uiso calc 1 . .
    H H29B 0.847052 0.898716 0.573198 0.085 Uiso calc 1 . .
    C C37 0.77395(16) 0.3988(2) 0.48037(19) 0.0713(10) Uani d 1 . .
    C C23 0.69345(16) 0.4967(2) 0.19936(14) 0.0726(10) Uani d 1 . .
    H H23A 0.680241 0.443726 0.188760 0.087 Uiso calc 1 . .
    H H23B 0.694256 0.522801 0.166131 0.087 Uiso calc 1 . .
    C C14 1.12089(15) 0.7801(2) 0.42564(14) 0.0742(10) Uani d 1 . .
    H H14A 1.118189 0.745758 0.454065 0.111 Uiso calc 1 . .
    H H14B 1.133661 0.830553 0.441640 0.111 Uiso calc 1 . .
    H H14C 1.151542 0.760639 0.411575 0.111 Uiso calc 1 . .
    C C46 0.66604(18) 0.7378(3) 0.10724(16) 0.0812(11) Uani d 1 . .
    C C6 0.70266(19) 0.6772(3) 0.10544(15) 0.0791(11) Uani d 1 . .
    H H6 0.688639 0.641151 0.076380 0.095 Uiso calc 1 . .
    C C33 0.95173(17) 0.8743(2) 0.51310(16) 0.0831(11) Uani d 1 . .
    H H33A 0.949259 0.818939 0.509510 0.125 Uiso calc 1 . .
    H H33B 0.987162 0.888138 0.546644 0.125 Uiso calc 1 . .
    H H33C 0.957199 0.896237 0.480848 0.125 Uiso calc 1 . .
    C C17 0.63175(18) 0.4872(2) 0.26157(17) 0.0875(12) Uani d 1 . .
    H H17A 0.670640 0.481196 0.293764 0.131 Uiso calc 1 . .
    H H17B 0.616002 0.437181 0.246323 0.131 Uiso calc 1 . .
    H H17C 0.600946 0.512764 0.272725 0.131 Uiso calc 1 . .
    C C2 0.68508(18) 0.7934(2) 0.14860(16) 0.0795(11) Uani d 1 . .
    H H2A 0.658518 0.834447 0.148160 0.095 Uiso calc 1 . .
    C C16 0.58150(18) 0.5454(2) 0.16554(17) 0.0996(14) Uani d 1 . .
    H H16A 0.550401 0.569113 0.177259 0.149 Uiso calc 1 . .
    H H16B 0.566489 0.495546 0.149430 0.149 Uiso calc 1 . .
    H H16C 0.588558 0.577506 0.137932 0.149 Uiso calc 1 . .
    C C32 0.8926(2) 0.9931(2) 0.51835(18) 0.0964(13) Uani d 1 . .
    H H32A 0.896750 1.012411 0.484791 0.145 Uiso calc 1 . .
    H H32B 0.928180 1.010059 0.550779 0.145 Uiso calc 1 . .
    H H32C 0.854080 1.012447 0.520502 0.145 Uiso calc 1 . .
    O O2W 0.85971(16) 0.5119(2) 0.17268(14) 0.1381(12) Uani d 1 . .
    H H2WA 0.840883 0.493144 0.192778 0.207 Uiso d 1 . .
    H H2WB 0.879123 0.473704 0.165798 0.207 Uiso d 1 . .
    O O1W 0.93443(17) 0.6011(2) 0.65403(17) 0.1587(15) Uani d 1 . .
    H H1WA 0.970580 0.620651 0.672785 0.238 Uiso d 1 . .
    H H1WB 0.910130 0.639951 0.641847 0.238 Uiso d 1 . .
    O O3W 0.92308(17) 0.3840(2) 0.2815(2) 0.1847(19) Uani d 1 . .
    H H3WA 0.935932 0.338346 0.279348 0.277 Uiso d 1 . .
    H H3WB 0.882892 0.380027 0.269188 0.277 Uiso d 1 . .
    O O4W 0.9769(4) 0.2282(5) 0.2984(4) 0.180(3) Uani d 0.5 A 1
    H H4WA 0.985140 0.227073 0.268724 0.270 Uiso d 0.5 A 1
    H H4WB 0.962601 0.273503 0.298895 0.270 Uiso d 0.5 A 1
    O O5W 0.9411(16) 0.241(2) 0.2313(14) 0.175(4) Uani d 0.125 B 2
    H H5WA 0.911013 0.265707 0.236069 0.263 Uiso d 0.125 B 2
    H H5WB 0.969813 0.275397 0.236599 0.263 Uiso d 0.125 B 2
    O O6W 0.9656(16) 0.1682(18) 0.2174(11) 0.152(11) Uani d 0.125 C 3
    H H6WA 0.942959 0.192682 0.187885 0.229 Uiso d 0.125 C 3
    H H6WB 0.949669 0.123032 0.212835 0.229 Uiso d 0.125 C 3
loop_
    _atom_site_aniso_label
    _atom_site_aniso_U_11
    _atom_site_aniso_U_22
    _atom_site_aniso_U_33
    _atom_site_aniso_U_12
    _atom_site_aniso_U_13
    _atom_site_aniso_U_23
    F2 0.0492(12) 0.1286(19) 0.0893(15) 0.0052(12) 0.0055(12) 0.0275(14)
    O6 0.0634(15) 0.0765(16) 0.0659(15) 0.0190(13) 0.0174(12) -0.0113(12)
    N9 0.0451(14) 0.0494(15) 0.0520(15) -0.0007(12) 0.0157(12) -0.0013(13)
    F3 0.0878(16) 0.0592(13) 0.133(2) -0.0079(11) 0.0110(14) 0.0246(13)
    N10 0.0481(16) 0.0540(16) 0.0504(16) 0.0013(13) 0.0153(14) 0.0014(13)
    N2 0.0465(15) 0.0554(16) 0.0465(15) -0.0008(13) 0.0088(12) -0.0035(13)
    N3 0.0575(16) 0.0460(15) 0.0480(15) -0.0019(12) 0.0114(13) 0.0015(12)
    N1 0.0471(16) 0.0600(17) 0.0506(16) -0.0003(13) 0.0141(14) 0.0011(14)
    N7 0.0548(17) 0.0560(17) 0.0556(16) -0.0069(13) 0.0200(15) -0.0017(14)
    N6 0.0489(16) 0.0614(17) 0.0512(16) -0.0062(13) 0.0150(14) -0.0006(14)
    N4 0.0586(17) 0.0617(19) 0.0545(17) 0.0017(14) 0.0194(14) 0.0029(14)
    O7 0.0789(18) 0.0724(17) 0.100(2) -0.0005(14) 0.0314(16) -0.0241(15)
    N5 0.0596(17) 0.0575(18) 0.0527(17) -0.0005(14) 0.0162(14) -0.0002(14)
    F4 0.0794(16) 0.154(2) 0.0920(17) 0.0178(15) -0.0236(14) 0.0128(16)
    O3 0.123(2) 0.098(2) 0.0496(15) -0.0072(17) 0.0072(16) 0.0027(15)
    C12 0.0480(18) 0.0432(18) 0.0428(17) -0.0026(14) 0.0174(15) 0.0015(14)
    C7 0.0442(18) 0.0466(17) 0.0447(17) 0.0040(14) 0.0141(15) 0.0048(14)
    C8 0.0532(19) 0.0493(18) 0.0453(18) 0.0078(16) 0.0189(16) 0.0036(15)
    C20 0.0531(19) 0.0517(19) 0.0415(17) -0.0090(16) 0.0143(15) 0.0034(15)
    C10 0.0459(18) 0.0524(19) 0.0500(18) -0.0059(15) 0.0134(15) -0.0055(15)
    C13 0.0559(19) 0.0392(16) 0.0572(19) -0.0019(15) 0.0193(16) 0.0004(14)
    C11 0.0439(18) 0.0504(18) 0.0518(18) 0.0026(15) 0.0146(15) 0.0012(15)
    C40 0.0451(19) 0.056(2) 0.056(2) -0.0016(16) 0.0188(17) 0.0053(16)
    C21 0.0502(19) 0.0482(19) 0.056(2) -0.0041(16) 0.0163(17) -0.0007(16)
    C31 0.0536(19) 0.060(2) 0.0438(18) 0.0015(16) 0.0141(16) -0.0051(16)
    C26 0.0447(18) 0.0520(19) 0.055(2) 0.0034(15) 0.0194(16) -0.0079(16)
    C4 0.0476(19) 0.065(2) 0.0389(17) 0.0007(17) 0.0104(15) 0.0049(16)
    C34 0.0494(19) 0.057(2) 0.061(2) 0.0031(16) 0.0225(17) 0.0116(17)
    C39 0.058(2) 0.062(2) 0.056(2) 0.0010(17) 0.0154(17) 0.0074(18)
    C25 0.062(2) 0.0522(19) 0.0497(19) 0.0048(16) 0.0101(17) 0.0060(16)
    C24 0.0528(19) 0.057(2) 0.0486(18) 0.0060(16) 0.0086(16) 0.0040(16)
    C9 0.057(2) 0.0558(19) 0.0472(18) -0.0013(16) 0.0162(16) -0.0041(15)
    C22 0.067(2) 0.056(2) 0.065(2) -0.0082(19) 0.023(2) -0.0040(18)
    C45 0.061(2) 0.061(2) 0.061(2) 0.0007(18) 0.0274(19) 0.0072(17)
    C41 0.0442(19) 0.060(2) 0.065(2) 0.0024(16) 0.0155(18) 0.0031(18)
    C35 0.057(2) 0.074(2) 0.056(2) 0.0042(18) 0.0200(17) 0.0082(18)
    C36 0.062(2) 0.072(3) 0.079(3) 0.003(2) 0.022(2) 0.030(2)
    C44 0.051(2) 0.071(2) 0.084(3) 0.0148(18) 0.028(2) 0.024(2)
    C19 0.054(2) 0.062(2) 0.056(2) -0.0027(16) 0.0051(17) -0.0009(17)
    C43 0.044(2) 0.082(3) 0.066(2) -0.002(2) 0.0114(19) 0.021(2)
    C30 0.067(2) 0.077(3) 0.055(2) 0.006(2) 0.0184(19) -0.005(2)
    C28 0.065(2) 0.061(2) 0.066(2) -0.0066(18) 0.0187(19) -0.0158(18)
    C27 0.064(2) 0.053(2) 0.061(2) 0.0050(16) 0.0187(18) -0.0070(16)
    C18 0.057(2) 0.067(2) 0.063(2) -0.0098(18) 0.0033(18) -0.0026(18)
    C38 0.062(2) 0.062(2) 0.072(2) -0.0038(18) 0.013(2) 0.004(2)
    C42 0.052(2) 0.075(2) 0.065(2) -0.0087(19) 0.0135(19) -0.0012(19)
    C3 0.067(2) 0.068(2) 0.055(2) 0.0049(19) 0.0147(19) 0.0068(17)
    C5 0.060(2) 0.081(2) 0.054(2) 0.0016(19) 0.0142(19) -0.0019(19)
    C15 0.079(2) 0.058(2) 0.081(2) -0.0153(18) 0.039(2) 0.0003(19)
    C29 0.073(2) 0.076(3) 0.057(2) 0.006(2) 0.0171(19) -0.0179(19)
    C37 0.054(2) 0.055(2) 0.095(3) -0.0012(18) 0.017(2) 0.009(2)
    C23 0.075(3) 0.065(2) 0.067(2) -0.009(2) 0.014(2) -0.0092(18)
    C14 0.057(2) 0.077(3) 0.077(2) -0.0035(19) 0.0117(19) -0.016(2)
    C46 0.061(2) 0.102(3) 0.058(2) 0.002(2) -0.004(2) 0.012(2)
    C6 0.072(3) 0.095(3) 0.052(2) -0.005(2) 0.004(2) -0.005(2)
    C33 0.063(2) 0.104(3) 0.077(3) -0.010(2) 0.021(2) -0.019(2)
    C17 0.077(3) 0.082(3) 0.098(3) -0.018(2) 0.027(2) 0.005(2)
    C2 0.070(3) 0.085(3) 0.076(3) 0.024(2) 0.018(2) 0.020(2)
    C16 0.075(3) 0.091(3) 0.091(3) -0.010(2) -0.016(2) -0.018(2)
    C32 0.118(4) 0.063(3) 0.099(3) -0.015(2) 0.031(3) -0.025(2)
    O2W 0.137(3) 0.153(3) 0.134(3) 0.008(2) 0.062(2) 0.002(2)
    O1W 0.130(3) 0.116(3) 0.188(4) -0.014(2) 0.013(3) 0.049(2)
    O3W 0.111(3) 0.134(3) 0.298(6) -0.003(2) 0.066(3) 0.025(3)
    O4W 0.160(6) 0.137(6) 0.170(6) -0.040(5) -0.019(5) 0.015(5)
    O5W 0.157(7) 0.138(7) 0.166(7) -0.038(6) -0.011(6) 0.015(6)
    O6W 0.19(3) 0.13(2) 0.12(2) 0.05(2) 0.05(2) 0.050(18)
_geom_special_details
;
 All esds (except the esd in the dihedral angle between two l.s. planes)
 are estimated using the full covariance matrix.  The cell esds are taken
 into account individually in the estimation of esds in distances, angles
 and torsion angles; correlations between esds in cell parameters are only
 used when they are defined by crystal symmetry.  An approximate (isotropic)
 treatment of cell esds is used for estimating esds involving l.s. planes.
;
loop_
    _geom_bond_atom_site_label_1
    _geom_bond_atom_site_label_2
    _geom_bond_site_symmetry_2
    _geom_bond_distance
    _geom_bond_publ_flag
    F2 C43 . 1.357(4) ?
    O6 C8 . 1.227(3) ?
    N9 C12 . 1.329(3) ?
    N9 C13 . 1.454(4) ?
    N9 H9 . 0.8600 ?
    F3 C37 . 1.353(4) ?
    N10 N1 . 1.278(3) ?
    N10 C7 . 1.380(3) ?
    N2 C20 . 1.323(3) ?
    N2 C24 . 1.461(4) ?
    N2 H2 . 0.8600 ?
    N3 C26 . 1.319(3) ?
    N3 C25 . 1.464(3) ?
    N3 H3 . 0.8600 ?
    N1 C4 . 1.423(4) ?
    N7 N6 . 1.276(3) ?
    N7 C21 . 1.383(4) ?
    N6 C40 . 1.418(4) ?
    N4 N5 . 1.270(3) ?
    N4 C31 . 1.383(4) ?
    O7 C22 . 1.240(4) ?
    N5 C34 . 1.414(4) ?
    F4 C46 . 1.365(4) ?
    O3 C30 . 1.242(4) ?
    C12 C7 . 1.409(4) ?
    C12 C11 . 1.491(4) ?
    C7 C8 . 1.455(4) ?
    C8 C9 . 1.496(4) ?
    C20 C21 . 1.415(4) ?
    C20 C19 . 1.494(4) ?
    C10 C9 . 1.513(4) ?
    C10 C15 . 1.525(4) ?
    C10 C14 . 1.529(4) ?
    C10 C11 . 1.534(4) ?
    C13 C13 2_755 1.507(6) ?
    C13 H13A . 0.9700 ?
    C13 H13B . 0.9700 ?
    C11 H11A . 0.9700 ?
    C11 H11B . 0.9700 ?
    C40 C41 . 1.374(4) ?
    C40 C45 . 1.396(4) ?
    C21 C22 . 1.453(4) ?
    C31 C26 . 1.426(4) ?
    C31 C30 . 1.448(4) ?
    C26 C27 . 1.483(4) ?
    C4 C5 . 1.372(4) ?
    C4 C3 . 1.390(4) ?
    C34 C39 . 1.386(4) ?
    C34 C35 . 1.397(4) ?
    C39 C38 . 1.374(4) ?
    C39 H39 . 0.9300 ?
    C25 C24 . 1.510(4) ?
    C25 H25A . 0.9700 ?
    C25 H25B . 0.9700 ?
    C24 H24A . 0.9700 ?
    C24 H24B . 0.9700 ?
    C9 H9A . 0.9700 ?
    C9 H9B . 0.9700 ?
    C22 C23 . 1.493(4) ?
    C45 C44 . 1.386(4) ?
    C45 H45 . 0.9300 ?
    C41 C42 . 1.384(4) ?
    C41 H41 . 0.9300 ?
    C35 C36 . 1.385(5) ?
    C35 H35 . 0.9300 ?
    C36 C37 . 1.375(5) ?
    C36 H36 . 0.9300 ?
    C44 C43 . 1.360(5) ?
    C44 H44 . 0.9300 ?
    C19 C18 . 1.529(4) ?
    C19 H19A . 0.9700 ?
    C19 H19B . 0.9700 ?
    C43 C42 . 1.365(5) ?
    C30 C29 . 1.491(5) ?
    C28 C32 . 1.521(5) ?
    C28 C33 . 1.522(5) ?
    C28 C29 . 1.522(5) ?
    C28 C27 . 1.539(4) ?
    C27 H27A . 0.9700 ?
    C27 H27B . 0.9700 ?
    C18 C23 . 1.517(5) ?
    C18 C17 . 1.531(5) ?
    C18 C16 . 1.536(4) ?
    C38 C37 . 1.357(5) ?
    C38 H38 . 0.9300 ?
    C42 H42 . 0.9300 ?
    C3 C2 . 1.378(5) ?
    C3 H3A . 0.9300 ?
    C5 C6 . 1.383(5) ?
    C5 H5 . 0.9300 ?
    C15 H15A . 0.9600 ?
    C15 H15B . 0.9600 ?
    C15 H15C . 0.9600 ?
    C29 H29A . 0.9700 ?
    C29 H29B . 0.9700 ?
    C23 H23A . 0.9700 ?
    C23 H23B . 0.9700 ?
    C14 H14A . 0.9600 ?
    C14 H14B . 0.9600 ?
    C14 H14C . 0.9600 ?
    C46 C6 . 1.350(5) ?
    C46 C2 . 1.373(5) ?
    C6 H6 . 0.9300 ?
    C33 H33A . 0.9600 ?
    C33 H33B . 0.9600 ?
    C33 H33C . 0.9600 ?
    C17 H17A . 0.9600 ?
    C17 H17B . 0.9600 ?
    C17 H17C . 0.9600 ?
    C2 H2A . 0.9300 ?
    C16 H16A . 0.9600 ?
    C16 H16B . 0.9600 ?
    C16 H16C . 0.9600 ?
    C32 H32A . 0.9600 ?
    C32 H32B . 0.9600 ?
    C32 H32C . 0.9600 ?
    O2W H2WA . 0.8500 ?
    O2W H2WB . 0.8497 ?
    O1W H1WA . 0.8499 ?
    O1W H1WB . 0.8500 ?
    O3W H3WA . 0.8500 ?
    O3W H3WB . 0.8500 ?
    O4W H4WA . 0.8503 ?
    O4W H4WB . 0.8499 ?
    O5W H5WA . 0.8501 ?
    O5W H5WB . 0.8501 ?
    O6W O6W 2_755 1.80(6) ?
    O6W H6WA . 0.8499 ?
    O6W H6WB . 0.8500 ?
loop_
    _geom_angle_atom_site_label_1
    _geom_angle_atom_site_label_2
    _geom_angle_atom_site_label_3
    _geom_angle_site_symmetry_1
    _geom_angle_site_symmetry_3
    _geom_angle
    _geom_angle_publ_flag
    C12 N9 C13 . . 127.6(3) ?
    C12 N9 H9 . . 116.2 ?
    C13 N9 H9 . . 116.2 ?
    N1 N10 C7 . . 117.5(2) ?
    C20 N2 C24 . . 126.8(3) ?
    C20 N2 H2 . . 116.6 ?
    C24 N2 H2 . . 116.6 ?
    C26 N3 C25 . . 127.1(3) ?
    C26 N3 H3 . . 116.5 ?
    C25 N3 H3 . . 116.5 ?
    N10 N1 C4 . . 114.6(3) ?
    N6 N7 C21 . . 117.1(3) ?
    N7 N6 C40 . . 115.8(3) ?
    N5 N4 C31 . . 117.6(3) ?
    N4 N5 C34 . . 115.1(3) ?
    N9 C12 C7 . . 120.4(3) ?
    N9 C12 C11 . . 119.0(3) ?
    C7 C12 C11 . . 120.6(3) ?
    N10 C7 C12 . . 126.6(3) ?
    N10 C7 C8 . . 114.2(3) ?
    C12 C7 C8 . . 119.2(3) ?
    O6 C8 C7 . . 122.3(3) ?
    O6 C8 C9 . . 119.2(3) ?
    C7 C8 C9 . . 118.5(3) ?
    N2 C20 C21 . . 120.7(3) ?
    N2 C20 C19 . . 117.8(3) ?
    C21 C20 C19 . . 121.4(3) ?
    C9 C10 C15 . . 110.9(3) ?
    C9 C10 C14 . . 110.2(2) ?
    C15 C10 C14 . . 109.7(3) ?
    C9 C10 C11 . . 106.8(2) ?
    C15 C10 C11 . . 110.9(2) ?
    C14 C10 C11 . . 108.3(2) ?
    N9 C13 C13 . 2_755 112.5(2) ?
    N9 C13 H13A . . 109.1 ?
    C13 C13 H13A 2_755 . 109.1 ?
    N9 C13 H13B . . 109.1 ?
    C13 C13 H13B 2_755 . 109.1 ?
    H13A C13 H13B . . 107.8 ?
    C12 C11 C10 . . 114.5(2) ?
    C12 C11 H11A . . 108.6 ?
    C10 C11 H11A . . 108.6 ?
    C12 C11 H11B . . 108.6 ?
    C10 C11 H11B . . 108.6 ?
    H11A C11 H11B . . 107.6 ?
    C41 C40 C45 . . 119.8(3) ?
    C41 C40 N6 . . 115.6(3) ?
    C45 C40 N6 . . 124.6(3) ?
    N7 C21 C20 . . 126.0(3) ?
    N7 C21 C22 . . 114.2(3) ?
    C20 C21 C22 . . 119.8(3) ?
    N4 C31 C26 . . 126.1(3) ?
    N4 C31 C30 . . 115.0(3) ?
    C26 C31 C30 . . 118.9(3) ?
    N3 C26 C31 . . 119.6(3) ?
    N3 C26 C27 . . 118.3(3) ?
    C31 C26 C27 . . 122.2(3) ?
    C5 C4 C3 . . 119.4(3) ?
    C5 C4 N1 . . 115.6(3) ?
    C3 C4 N1 . . 125.0(3) ?
    C39 C34 C35 . . 119.2(3) ?
    C39 C34 N5 . . 116.3(3) ?
    C35 C34 N5 . . 124.5(3) ?
    C38 C39 C34 . . 120.9(3) ?
    C38 C39 H39 . . 119.5 ?
    C34 C39 H39 . . 119.5 ?
    N3 C25 C24 . . 109.4(2) ?
    N3 C25 H25A . . 109.8 ?
    C24 C25 H25A . . 109.8 ?
    N3 C25 H25B . . 109.8 ?
    C24 C25 H25B . . 109.8 ?
    H25A C25 H25B . . 108.2 ?
    N2 C24 C25 . . 109.3(2) ?
    N2 C24 H24A . . 109.8 ?
    C25 C24 H24A . . 109.8 ?
    N2 C24 H24B . . 109.8 ?
    C25 C24 H24B . . 109.8 ?
    H24A C24 H24B . . 108.3 ?
    C8 C9 C10 . . 115.5(2) ?
    C8 C9 H9A . . 108.4 ?
    C10 C9 H9A . . 108.4 ?
    C8 C9 H9B . . 108.4 ?
    C10 C9 H9B . . 108.4 ?
    H9A C9 H9B . . 107.5 ?
    O7 C22 C21 . . 122.5(3) ?
    O7 C22 C23 . . 119.2(3) ?
    C21 C22 C23 . . 118.3(3) ?
    C44 C45 C40 . . 119.3(3) ?
    C44 C45 H45 . . 120.4 ?
    C40 C45 H45 . . 120.4 ?
    C40 C41 C42 . . 120.9(3) ?
    C40 C41 H41 . . 119.6 ?
    C42 C41 H41 . . 119.6 ?
    C36 C35 C34 . . 119.7(3) ?
    C36 C35 H35 . . 120.2 ?
    C34 C35 H35 . . 120.2 ?
    C37 C36 C35 . . 118.9(3) ?
    C37 C36 H36 . . 120.6 ?
    C35 C36 H36 . . 120.6 ?
    C43 C44 C45 . . 119.1(3) ?
    C43 C44 H44 . . 120.5 ?
    C45 C44 H44 . . 120.5 ?
    C20 C19 C18 . . 114.3(3) ?
    C20 C19 H19A . . 108.7 ?
    C18 C19 H19A . . 108.7 ?
    C20 C19 H19B . . 108.7 ?
    C18 C19 H19B . . 108.7 ?
    H19A C19 H19B . . 107.6 ?
    F2 C43 C44 . . 118.8(3) ?
    F2 C43 C42 . . 118.2(4) ?
    C44 C43 C42 . . 123.0(3) ?
    O3 C30 C31 . . 121.8(3) ?
    O3 C30 C29 . . 119.7(3) ?
    C31 C30 C29 . . 118.5(3) ?
    C32 C28 C33 . . 109.7(3) ?
    C32 C28 C29 . . 110.5(3) ?
    C33 C28 C29 . . 110.0(3) ?
    C32 C28 C27 . . 109.0(3) ?
    C33 C28 C27 . . 109.9(3) ?
    C29 C28 C27 . . 107.8(3) ?
    C26 C27 C28 . . 114.9(3) ?
    C26 C27 H27A . . 108.5 ?
    C28 C27 H27A . . 108.5 ?
    C26 C27 H27B . . 108.5 ?
    C28 C27 H27B . . 108.5 ?
    H27A C27 H27B . . 107.5 ?
    C23 C18 C19 . . 108.4(3) ?
    C23 C18 C17 . . 110.1(3) ?
    C19 C18 C17 . . 110.6(3) ?
    C23 C18 C16 . . 110.3(3) ?
    C19 C18 C16 . . 108.2(3) ?
    C17 C18 C16 . . 109.1(3) ?
    C37 C38 C39 . . 118.9(3) ?
    C37 C38 H38 . . 120.6 ?
    C39 C38 H38 . . 120.6 ?
    C43 C42 C41 . . 118.0(3) ?
    C43 C42 H42 . . 121.0 ?
    C41 C42 H42 . . 121.0 ?
    C2 C3 C4 . . 119.7(3) ?
    C2 C3 H3A . . 120.1 ?
    C4 C3 H3A . . 120.1 ?
    C4 C5 C6 . . 121.4(3) ?
    C4 C5 H5 . . 119.3 ?
    C6 C5 H5 . . 119.3 ?
    C10 C15 H15A . . 109.5 ?
    C10 C15 H15B . . 109.5 ?
    H15A C15 H15B . . 109.5 ?
    C10 C15 H15C . . 109.5 ?
    H15A C15 H15C . . 109.5 ?
    H15B C15 H15C . . 109.5 ?
    C30 C29 C28 . . 114.9(3) ?
    C30 C29 H29A . . 108.5 ?
    C28 C29 H29A . . 108.5 ?
    C30 C29 H29B . . 108.5 ?
    C28 C29 H29B . . 108.5 ?
    H29A C29 H29B . . 107.5 ?
    F3 C37 C38 . . 119.8(4) ?
    F3 C37 C36 . . 117.7(4) ?
    C38 C37 C36 . . 122.5(3) ?
    C22 C23 C18 . . 115.6(3) ?
    C22 C23 H23A . . 108.4 ?
    C18 C23 H23A . . 108.4 ?
    C22 C23 H23B . . 108.4 ?
    C18 C23 H23B . . 108.4 ?
    H23A C23 H23B . . 107.4 ?
    C10 C14 H14A . . 109.5 ?
    C10 C14 H14B . . 109.5 ?
    H14A C14 H14B . . 109.5 ?
    C10 C14 H14C . . 109.5 ?
    H14A C14 H14C . . 109.5 ?
    H14B C14 H14C . . 109.5 ?
    C6 C46 F4 . . 117.9(4) ?
    C6 C46 C2 . . 123.4(3) ?
    F4 C46 C2 . . 118.7(4) ?
    C46 C6 C5 . . 117.6(4) ?
    C46 C6 H6 . . 121.2 ?
    C5 C6 H6 . . 121.2 ?
    C28 C33 H33A . . 109.5 ?
    C28 C33 H33B . . 109.5 ?
    H33A C33 H33B . . 109.5 ?
    C28 C33 H33C . . 109.5 ?
    H33A C33 H33C . . 109.5 ?
    H33B C33 H33C . . 109.5 ?
    C18 C17 H17A . . 109.5 ?
    C18 C17 H17B . . 109.5 ?
    H17A C17 H17B . . 109.5 ?
    C18 C17 H17C . . 109.5 ?
    H17A C17 H17C . . 109.5 ?
    H17B C17 H17C . . 109.5 ?
    C46 C2 C3 . . 118.5(4) ?
    C46 C2 H2A . . 120.7 ?
    C3 C2 H2A . . 120.7 ?
    C18 C16 H16A . . 109.5 ?
    C18 C16 H16B . . 109.5 ?
    H16A C16 H16B . . 109.5 ?
    C18 C16 H16C . . 109.5 ?
    H16A C16 H16C . . 109.5 ?
    H16B C16 H16C . . 109.5 ?
    C28 C32 H32A . . 109.5 ?
    C28 C32 H32B . . 109.5 ?
    H32A C32 H32B . . 109.5 ?
    C28 C32 H32C . . 109.5 ?
    H32A C32 H32C . . 109.5 ?
    H32B C32 H32C . . 109.5 ?
    H2WA O2W H2WB . . 104.5 ?
    H1WA O1W H1WB . . 104.5 ?
    H3WA O3W H3WB . . 104.5 ?
    H4WA O4W H4WB . . 104.5 ?
    H5WA O5W H5WB . . 104.5 ?
    O6W O6W H6WA 2_755 . 147.7 ?
    O6W O6W H6WB 2_755 . 107.6 ?
    H6WA O6W H6WB . . 104.5 ?
loop_
    _geom_torsion_atom_site_label_1
    _geom_torsion_atom_site_label_2
    _geom_torsion_atom_site_label_3
    _geom_torsion_atom_site_label_4
    _geom_torsion_site_symmetry_1
    _geom_torsion_site_symmetry_2
    _geom_torsion_site_symmetry_3
    _geom_torsion_site_symmetry_4
    _geom_torsion
    _geom_torsion_publ_flag
    C7 N10 N1 C4 . . . . -175.2(2) ?
    C21 N7 N6 C40 . . . . 177.4(2) ?
    C31 N4 N5 C34 . . . . 177.7(3) ?
    C13 N9 C12 C7 . . . . -173.7(2) ?
    C13 N9 C12 C11 . . . . 5.7(4) ?
    N1 N10 C7 C12 . . . . -0.6(4) ?
    N1 N10 C7 C8 . . . . -177.4(2) ?
    N9 C12 C7 N10 . . . . -8.4(4) ?
    C11 C12 C7 N10 . . . . 172.2(3) ?
    N9 C12 C7 C8 . . . . 168.2(2) ?
    C11 C12 C7 C8 . . . . -11.2(4) ?
    N10 C7 C8 O6 . . . . 9.6(4) ?
    C12 C7 C8 O6 . . . . -167.4(3) ?
    N10 C7 C8 C9 . . . . -172.5(2) ?
    C12 C7 C8 C9 . . . . 10.4(4) ?
    C24 N2 C20 C21 . . . . 178.8(3) ?
    C24 N2 C20 C19 . . . . 0.2(4) ?
    C12 N9 C13 C13 . . . 2_755 -111.6(3) ?
    N9 C12 C11 C10 . . . . 159.0(3) ?
    C7 C12 C11 C10 . . . . -21.6(4) ?
    C9 C10 C11 C12 . . . . 51.5(3) ?
    C15 C10 C11 C12 . . . . -69.4(3) ?
    C14 C10 C11 C12 . . . . 170.2(3) ?
    N7 N6 C40 C41 . . . . -171.5(3) ?
    N7 N6 C40 C45 . . . . 7.8(4) ?
    N6 N7 C21 C20 . . . . -0.6(4) ?
    N6 N7 C21 C22 . . . . 179.5(3) ?
    N2 C20 C21 N7 . . . . 5.5(5) ?
    C19 C20 C21 N7 . . . . -175.9(3) ?
    N2 C20 C21 C22 . . . . -174.6(3) ?
    C19 C20 C21 C22 . . . . 4.0(4) ?
    N5 N4 C31 C26 . . . . -1.5(5) ?
    N5 N4 C31 C30 . . . . 178.8(3) ?
    C25 N3 C26 C31 . . . . 179.9(3) ?
    C25 N3 C26 C27 . . . . 0.1(4) ?
    N4 C31 C26 N3 . . . . 5.5(5) ?
    C30 C31 C26 N3 . . . . -174.9(3) ?
    N4 C31 C26 C27 . . . . -174.8(3) ?
    C30 C31 C26 C27 . . . . 4.8(4) ?
    N10 N1 C4 C5 . . . . -177.7(3) ?
    N10 N1 C4 C3 . . . . 3.6(4) ?
    N4 N5 C34 C39 . . . . -173.0(3) ?
    N4 N5 C34 C35 . . . . 7.8(4) ?
    C35 C34 C39 C38 . . . . -0.2(5) ?
    N5 C34 C39 C38 . . . . -179.4(3) ?
    C26 N3 C25 C24 . . . . -178.3(3) ?
    C20 N2 C24 C25 . . . . -176.4(3) ?
    N3 C25 C24 N2 . . . . -59.1(3) ?
    O6 C8 C9 C10 . . . . -158.5(3) ?
    C7 C8 C9 C10 . . . . 23.6(4) ?
    C15 C10 C9 C8 . . . . 68.3(3) ?
    C14 C10 C9 C8 . . . . -170.0(3) ?
    C11 C10 C9 C8 . . . . -52.6(3) ?
    N7 C21 C22 O7 . . . . -3.2(5) ?
    C20 C21 C22 O7 . . . . 176.8(3) ?
    N7 C21 C22 C23 . . . . 178.6(3) ?
    C20 C21 C22 C23 . . . . -1.3(4) ?
    C41 C40 C45 C44 . . . . -0.4(4) ?
    N6 C40 C45 C44 . . . . -179.7(3) ?
    C45 C40 C41 C42 . . . . -0.5(5) ?
    N6 C40 C41 C42 . . . . 178.9(3) ?
    C39 C34 C35 C36 . . . . 0.4(5) ?
    N5 C34 C35 C36 . . . . 179.5(3) ?
    C34 C35 C36 C37 . . . . 0.4(5) ?
    C40 C45 C44 C43 . . . . 1.2(5) ?
    N2 C20 C19 C18 . . . . -158.9(3) ?
    C21 C20 C19 C18 . . . . 22.5(4) ?
    C45 C44 C43 F2 . . . . 178.3(3) ?
    C45 C44 C43 C42 . . . . -1.1(5) ?
    N4 C31 C30 O3 . . . . 1.6(5) ?
    C26 C31 C30 O3 . . . . -178.1(3) ?
    N4 C31 C30 C29 . . . . -177.7(3) ?
    C26 C31 C30 C29 . . . . 2.7(5) ?
    N3 C26 C27 C28 . . . . -161.6(3) ?
    C31 C26 C27 C28 . . . . 18.7(4) ?
    C32 C28 C27 C26 . . . . -166.1(3) ?
    C33 C28 C27 C26 . . . . 73.8(4) ?
    C29 C28 C27 C26 . . . . -46.1(4) ?
    C20 C19 C18 C23 . . . . -48.5(4) ?
    C20 C19 C18 C17 . . . . 72.4(4) ?
    C20 C19 C18 C16 . . . . -168.1(3) ?
    C34 C39 C38 C37 . . . . -0.7(5) ?
    F2 C43 C42 C41 . . . . -179.1(3) ?
    C44 C43 C42 C41 . . . . 0.3(5) ?
    C40 C41 C42 C43 . . . . 0.5(5) ?
    C5 C4 C3 C2 . . . . 1.9(5) ?
    N1 C4 C3 C2 . . . . -179.4(3) ?
    C3 C4 C5 C6 . . . . -1.1(5) ?
    N1 C4 C5 C6 . . . . -179.9(3) ?
    O3 C30 C29 C28 . . . . 146.9(3) ?
    C31 C30 C29 C28 . . . . -33.8(4) ?
    C32 C28 C29 C30 . . . . 173.0(3) ?
    C33 C28 C29 C30 . . . . -65.8(4) ?
    C27 C28 C29 C30 . . . . 54.0(4) ?
    C39 C38 C37 F3 . . . . -178.6(3) ?
    C39 C38 C37 C36 . . . . 1.5(5) ?
    C35 C36 C37 F3 . . . . 178.8(3) ?
    C35 C36 C37 C38 . . . . -1.3(5) ?
    O7 C22 C23 C18 . . . . 153.5(3) ?
    C21 C22 C23 C18 . . . . -28.2(5) ?
    C19 C18 C23 C22 . . . . 51.9(4) ?
    C17 C18 C23 C22 . . . . -69.2(4) ?
    C16 C18 C23 C22 . . . . 170.2(3) ?
    F4 C46 C6 C5 . . . . -178.7(3) ?
    C2 C46 C6 C5 . . . . 1.3(6) ?
    C4 C5 C6 C46 . . . . -0.5(5) ?
    C6 C46 C2 C3 . . . . -0.5(6) ?
    F4 C46 C2 C3 . . . . 179.5(3) ?
    C4 C3 C2 C46 . . . . -1.2(5) ?
loop_
    _geom_hbond_atom_site_label_D
    _geom_hbond_atom_site_label_H
    _geom_hbond_atom_site_label_A
    _geom_hbond_site_symmetry_A
    _geom_hbond_distance_DH
    _geom_hbond_distance_HA
    _geom_hbond_distance_DA
    _geom_hbond_angle_DHA
    _geom_hbond_publ_flag
    N9 H9 N1 . 0.86 1.93 2.609(3) 134.7 yes
    N2 H2 N6 . 0.86 1.91 2.585(3) 134.3 yes
    N3 H3 N5 . 0.86 1.90 2.582(3) 135.6 yes
    C13 H13B O2W 2_755 0.97 2.59 3.302(4) 130.4 yes
    C25 H25A O6 . 0.97 2.46 3.370(4) 156.1 yes
    C24 H24A O3 7_666 0.97 2.65 3.518(4) 148.9 yes
    C24 H24A O5W 4_655 0.97 2.58 3.27(4) 127.6 yes
    C27 H27B O6 . 0.97 2.58 3.451(4) 149.0 yes
    C42 H42 F4 8_566 0.93 2.52 3.218(4) 132.2 yes
    C5 H5 O2W . 0.93 2.53 3.441(5) 165.8 yes
    C23 H23A O6 4_645 0.97 2.43 3.311(4) 150.8 yes
    O2W H2WA O7 . 0.85 2.08 2.926(4) 178.0 yes
    O2W H2WB O1W 6_565 0.85 1.91 2.749(5) 170.6 yes
    O1W H1WA O3W 5_766 0.85 2.26 3.042(5) 153.9 yes
    O1W H1WB O3 . 0.85 2.03 2.812(4) 151.6 yes
    O3W H3WA O4W . 0.85 2.09 2.921(10) 164.0 yes
    O3W H3WA O5W . 0.85 2.11 2.88(4) 150.7 yes
    O3W H3WB O7 . 0.85 2.13 2.866(4) 144.4 yes
    O4W H4WA O4W 2_755 0.85 2.20 3.04(2) 170.3 yes
    O4W H4WB O3W . 0.85 2.08 2.921(10) 167.7 yes
    O5W H5WA O3W . 0.85 2.32 2.88(4) 124.0 yes
    O5W H5WB O5W 2_755 0.85 1.97 2.48(7) 118.1 yes
    O6W H6WA O3 6_565 0.85 2.06 2.90(2) 174.9 yes
_shelx_space_group_comment
;
The symmetry employed for this shelxl refinement is uniquely defined
by the following loop, which should always be used as a source of
symmetry information in preference to the above space-group names.
They are only intended as comments.
;
_shelx_estimated_absorpt_T_min     0.967
_shelx_estimated_absorpt_T_max     0.990
_shelx_hkl_file
;
   2   0  -2   77.54    2.68
  -2   0   2   70.24    2.69
   2   0  -2   76.25    2.69
   4   0  -4    8.07    0.40
  -4   0   4    8.45    0.40
   4   0  -4    8.10    0.42
  -6   0   6   13.32    0.63
   6   0  -6   13.48    0.63
   6   0  -6   13.94    0.68
  -8   0   8  103.19    3.75
   8   0  -8  100.15    3.79
   8   0  -8   99.69    3.72
 -10   0  10   44.69    1.80
  10   0 -10   43.99    1.77
  10   0 -10   44.73    1.85
  12   0 -12    0.31    0.21
 -12   0  12    0.68    0.25
  12   0 -12    0.42    0.25
  14   0 -14    0.11    0.29
 -14   0  14    0.48    0.30
  14   0 -14   -0.03    0.23
  16   0 -16   12.70    0.78
 -16   0  16   10.96    0.87
  16   0 -16   12.84    1.01
  18   0 -18    6.23    0.61
 -18   0  18    5.87    0.71
  18   0 -18    6.26    0.75
 -20   0  20    0.16    0.49
  20   0 -20    0.59    0.39
  22   0 -22    0.36    0.45
  24   0 -24    0.91    0.61
  26   0 -26   -0.24    0.66
   3   1  -3   81.68    2.98
   3   1  -3   81.82    2.93
  -3  -1   3   82.02    2.95
   3  -1  -3   81.95    2.97
  -3  -1   3   82.93    2.98
   3  -1  -3   80.58    2.97
   3  -1  -3   82.12    2.94
   5   1  -5  137.57    5.08
   5   1  -5  140.86    5.02
  -5   1   5  141.21    5.03
   5  -1  -5  139.67    5.06
  -5  -1   5  139.65    5.07
   5  -1  -5  140.10    5.07
  -7   1   7    1.72    0.21
   7   1  -7    1.68    0.26
   7   1  -7    1.75    0.22
  -7  -1   7    1.95    0.27
   7  -1  -7    1.44    0.25
   7  -1  -7    1.67    0.25
   9   1  -9    2.72    0.36
  -9   1   9    2.67    0.29
   9   1  -9    1.80    0.24
   9  -1  -9    2.85    0.35
  -9  -1   9    2.27    0.31
   9  -1  -9    2.46    0.30
  11   1 -11    6.66    0.47
  11   1 -11    7.19    0.60
 -11   1  11    8.35    0.53
 -11  -1  11    7.69    0.59
  11  -1 -11    8.62    0.66
  11  -1 -11    7.80    0.54
 -13   1  13   15.13    0.86
  13   1 -13   16.42    0.82
  13   1 -13   17.50    0.97
 -13  -1  13   15.60    0.91
  13  -1 -13   15.88    0.97
  13  -1 -13   17.21    0.88
 -15   1  15   -0.26    0.26
  15   1 -15    0.34    0.34
  15   1 -15    0.19    0.23
  15  -1 -15    0.48    0.34
 -15  -1  15   -0.01    0.30
  15  -1 -15    0.15    0.28
  17   1 -17    5.37    0.68
 -17   1  17    6.71    0.66
  17   1 -17    5.64    0.56
  17  -1 -17    6.07    0.73
  17  -1 -17    6.20    0.62
 -17  -1  17    7.15    0.73
  19   1 -19    0.08    0.37
 -19   1  19    0.09    0.45
 -19  -1  19    0.00    0.41
  19  -1 -19    0.38    0.40
  19  -1 -19   -0.38    0.27
  21   1 -21   -0.59    0.35
 -21  -1  21   -0.09    0.55
  21  -1 -21   -0.15    0.37
  23   1 -23    1.66    0.56
  23  -1 -23    0.57    0.54
  25   1 -25   -0.15    0.55
  25  -1 -25    0.10    0.59
   0   2   0  192.22    6.93
   0  -2   0  201.68    6.93
   0  -2   0  189.79    6.92
  -2   2   2   57.99    2.15
   2   2  -2   58.62    2.13
   2   2  -2   59.23    2.17
  -2   2   2   58.37    2.16
   2  -2  -2   59.98    2.14
  -2  -2   2   58.87    2.12
   2  -2  -2   60.11    2.18
  -2  -2   2   59.48    2.18
   4   2  -4  159.77    5.66
   4   2  -4  161.17    5.73
  -4  -2   4  156.32    5.73
   4  -2  -4  158.79    5.67
   4  -2  -4  157.90    5.73
   6   2  -6   18.51    0.86
  -6   2   6   18.19    0.76
   6   2  -6   17.87    0.75
  -6  -2   6   18.85    0.86
   6  -2  -6   18.74    0.84
   6  -2  -6   18.14    0.84
   8   2  -8    5.75    0.45
   8   2  -8    6.08    0.36
  -8   2   8    5.28    0.36
   8  -2  -8    5.95    0.46
   8  -2  -8    5.87    0.45
  -8  -2   8    5.57    0.46
  10   2 -10    3.24    0.30
 -10   2  10    2.70    0.30
  10   2 -10    2.77    0.39
  10  -2 -10    3.20    0.36
 -10  -2  10    3.87    0.42
  10  -2 -10    3.64    0.40
 -12   2  12    2.91    0.35
  12   2 -12    3.33    0.34
  12   2 -12    4.02    0.48
  12  -2 -12    2.96    0.40
  12  -2 -12    2.97    0.39
 -12  -2  12    3.16    0.42
  14   2 -14   24.72    1.28
  14   2 -14   20.81    1.05
 -14   2  14   24.54    1.14
 -14  -2  14   25.02    1.24
  14  -2 -14   22.07    1.15
  14  -2 -14   23.73    1.25
 -16   2  16    3.09    0.47
  16   2 -16    3.04    0.54
  16   2 -16    3.58    0.42
  16  -2 -16    3.44    0.55
  16  -2 -16    2.45    0.45
 -16  -2  16    3.13    0.56
 -18   2  18   -0.32    0.36
  18   2 -18    0.34    0.41
  18  -2 -18    0.14    0.36
  18  -2 -18    0.95    0.36
 -18  -2  18   -0.14    0.39
  20   2 -20    2.01    0.56
  20  -2 -20    1.95    0.42
 -20  -2  20    1.67    0.57
  20  -2 -20    2.16    0.56
  22   2 -22   -0.50    0.41
  22  -2 -22   -0.23    0.40
 -22  -2  22    0.10    0.59
  24   2 -24    0.58    0.59
  26   2 -26   -0.14    0.66
   1   3  -1   20.55    0.80
  -1   3   1   18.62    0.79
  -1  -3   1   19.84    0.77
   1  -3  -1   19.79    0.78
  -1  -3   1   19.83    0.81
   1  -3  -1   20.48    0.80
  -3   3   3  252.68    9.14
   3   3  -3  258.67    9.09
   3   3  -3  257.48    9.15
   3  -3  -3  254.77    9.10
  -3  -3   3  255.48    9.17
   3  -3  -3  256.13    9.16
  -5   3   5    3.68    0.30
   5   3  -5    3.73    0.33
   5   3  -5    3.95    0.24
  -5  -3   5    3.28    0.34
   5  -3  -5    2.79    0.31
   5  -3  -5    3.76    0.25
   7   3  -7    0.08    0.18
   7   3  -7    0.14    0.14
   7  -3  -7    0.16    0.13
  -7  -3   7    0.42    0.22
   7  -3  -7    0.76    0.21
  -9   3   9    4.51    0.34
   9   3  -9    5.19    0.34
   9   3  -9    4.18    0.44
   9  -3  -9    4.74    0.45
   9  -3  -9    5.58    0.47
  -9  -3   9    4.66    0.45
 -11   3  11    0.08    0.17
  11   3 -11    0.25    0.17
  11   3 -11    0.47    0.27
  11  -3 -11    0.39    0.24
  11  -3 -11   -0.17    0.20
 -11  -3  11    0.31    0.29
  13   3 -13    0.76    0.23
 -13   3  13    0.85    0.26
  13   3 -13    0.68    0.34
  13  -3 -13    0.35    0.28
  13  -3 -13    0.46    0.27
 -13  -3  13    1.38    0.39
  15   3 -15    6.72    0.72
 -15   3  15    7.32    0.61
  15   3 -15    7.07    0.52
  15  -3 -15    8.70    0.79
  15  -3 -15    6.40    0.65
 -15  -3  15    6.14    0.68
  17   3 -17    0.40    0.41
 -17   3  17    0.13    0.35
  17  -3 -17   -0.21    0.32
 -17  -3  17   -0.23    0.41
  17  -3 -17    0.22    0.32
  19   3 -19    0.35    0.41
  19  -3 -19    0.06    0.32
  19  -3 -19    0.75    0.42
 -19  -3  19    0.22    0.47
  21   3 -21   -0.24    0.41
  21  -3 -21   -0.45    0.32
 -21  -3  21   -0.15    0.45
  23   3 -23   -0.14    0.50
 -23  -3  23   -0.57    0.60
 -25   3  25    0.53    0.70
  25   3 -25   -0.53    0.56
   0   4   0  100.57    3.64
   0  -4   0   98.84    3.63
   0  -4   0   99.63    3.63
   2   4  -2    0.32    0.18
  -2   4   2    0.48    0.15
   2  -4  -2    0.28    0.20
  -2  -4   2    0.60    0.22
  -2  -4   2    0.63    0.16
   2  -4  -2    0.37    0.16
   4   4  -4  115.22    4.18
  -4   4   4  115.44    4.26
   4   4  -4  116.66    4.28
  -4  -4   4  119.87    4.30
   4  -4  -4  114.98    4.29
   4  -4  -4  117.21    4.20
  -6   4   6   17.25    0.80
   6   4  -6   17.48    0.71
   6   4  -6   18.59    0.85
  -6  -4   6   16.45    0.86
   6  -4  -6   17.82    0.74
   6  -4  -6   17.41    0.85
   8   4  -8    1.47    0.19
   8   4  -8    1.64    0.30
  -8   4   8    1.35    0.23
   8  -4  -8    1.22    0.28
   8  -4  -8    1.20    0.19
  -8  -4   8    2.06    0.33
 -10   4  10    6.13    0.54
  10   4 -10    6.78    0.40
  10   4 -10    5.86    0.55
 -10   4  10    7.12    0.42
 -10  -4  10    8.12    0.64
  10  -4 -10    6.88    0.59
 -12   4  12    0.68    0.21
  12   4 -12    0.97    0.31
  12   4 -12    0.98    0.21
 -12  -4  12    1.52    0.36
  12  -4 -12    0.76    0.30
 -14   4  14    0.57    0.24
  14   4 -14    0.30    0.36
  14   4 -14    1.05    0.24
  14  -4 -14    0.79    0.34
 -14  -4  14    0.67    0.40
 -16   4  16    1.97    0.42
  16   4 -16    1.11    0.46
 -16  -4  16    2.17    0.53
  16  -4 -16    1.37    0.43
  18   4 -18    0.58    0.42
  18  -4 -18    0.17    0.33
 -18  -4  18    0.32    0.47
 -20   4  20   -0.78    0.43
  20   4 -20    0.14    0.39
  20  -4 -20   -0.42    0.31
 -20  -4  20   -0.53    0.45
  22   4 -22    0.31    0.48
 -22   4  22   -0.60    0.46
  22  -4 -22   -0.01    0.40
 -22  -4  22    0.34    0.57
 -24   4  24    0.75    0.66
  24   4 -24    0.31    0.55
 -24  -4  24   -1.72    0.55
 -26   4  26   -0.66    0.65
  26   4 -26   -0.32    0.69
   1   5  -1    0.38    0.21
  -1   5   1    0.01    0.17
   1  -5  -1   -0.03    0.19
  -1  -5   1    0.14    0.17
  -1  -5   1    0.16    0.20
   1  -5  -1   -0.07    0.17
   3   5  -3   64.76    2.49
   3   5  -3   65.08    2.42
  -3   5   3   66.39    2.49
   3  -5  -3   64.62    2.51
   3  -5  -3   67.44    2.44
  -3  -5   3   66.39    2.52
   5   5  -5   34.48    1.41
   5   5  -5   33.50    1.28
  -5   5   5   34.31    1.38
   5  -5  -5   33.02    1.31
  -5  -5   5   34.34    1.44
   7   5  -7   10.08    0.63
  -7   5   7   10.09    0.58
   7   5  -7   10.05    0.48
   7  -5  -7   11.17    0.66
  -7  -5   7   10.37    0.69
   7  -5  -7   10.47    0.50
  -9   5   9    3.91    0.39
   9   5  -9    3.37    0.42
   9   5  -9    4.61    0.30
  -9  -5   9    4.20    0.49
   9  -5  -9    4.57    0.48
   9  -5  -9    4.34    0.33
 -11   5  11    4.38    0.35
  11   5 -11    4.60    0.32
 -11   5  11    4.29    0.45
  11   5 -11    4.96    0.54
  11  -5 -11    4.65    0.53
 -11  -5  11    4.65    0.55
 -13   5  13    0.21    0.27
  13   5 -13    0.48    0.21
 -13   5  13    0.25    0.20
  13   5 -13   -0.26    0.30
  13  -5 -13    0.58    0.35
 -13  -5  13    0.24    0.35
  15   5 -15    0.37    0.40
 -15   5  15    0.63    0.29
 -15   5  15    0.36    0.32
 -15  -5  15    0.51    0.44
  15  -5 -15    0.06    0.37
 -17   5  17    1.72    0.45
  17   5 -17    1.69    0.48
  17  -5 -17    2.26    0.47
 -17  -5  17    1.61    0.57
 -19   5  19    0.43    0.42
  19   5 -19   -0.21    0.39
 -19  -5  19    0.60    0.52
  19  -5 -19    0.23    0.35
 -21   5  21    0.04    0.45
  21   5 -21    0.37    0.45
 -21  -5  21   -0.08    0.55
  21  -5 -21    0.45    0.43
  23   5 -23    0.22    0.50
 -23   5  23   -0.03    0.54
  23  -5 -23    0.50    0.50
 -23  -5  23   -0.15    0.60
  25   5 -25   -0.87    0.47
 -25   5  25    0.49    0.64
 -25  -5  25   -0.85    0.70
   0   6   0    9.71    0.59
   0  -6   0    9.75    0.57
   0  -6   0    9.68    0.54
   2   6  -2    1.61    0.28
  -2   6   2    1.38    0.25
  -2  -6   2    1.35    0.27
   2  -6  -2    1.37    0.27
   2  -6  -2    1.55    0.24
  -2  -6   2    1.40    0.21
   4   6  -4    0.57    0.13
   4   6  -4    0.44    0.21
  -4   6   4    0.66    0.20
   4  -6  -4    0.31    0.22
  -4  -6   4    0.78    0.26
   4  -6  -4    0.78    0.18
  -6   6   6    8.48    0.52
   6   6  -6    8.77    0.58
   6   6  -6    7.99    0.42
  -6  -6   6    7.87    0.60
   6  -6  -6    8.84    0.60
   6  -6  -6    8.41    0.44
   8   6  -8    2.86    0.24
  -8   6   8    2.93    0.34
   8   6  -8    2.27    0.36
   8  -6  -8    2.10    0.37
   8  -6  -8    2.83    0.26
  -8  -6   8    2.04    0.39
  10   6 -10    0.90    0.31
  10   6 -10    0.86    0.18
 -10   6  10    0.78    0.22
 -10  -6  10    1.04    0.37
  10  -6 -10    0.97    0.32
  10  -6 -10    0.96    0.20
  12   6 -12    2.27    0.25
  12   6 -12    1.86    0.42
 -12   6  12    2.33    0.29
 -12   6  12    1.92    0.32
 -12  -6  12    2.35    0.49
  12  -6 -12    2.34    0.45
 -14   6  14    0.30    0.27
 -14   6  14    0.17    0.22
  14   6 -14    0.63    0.37
  14  -6 -14   -0.17    0.33
 -14  -6  14    0.62    0.44
  16   6 -16    0.22    0.38
 -16   6  16    0.16    0.35
 -16  -6  16   -0.37    0.49
  16  -6 -16   -0.08    0.30
  18   6 -18    0.09    0.40
 -18   6  18    0.33    0.36
 -18  -6  18    0.47    0.46
  18  -6 -18    0.70    0.40
  20   6 -20    0.07    0.47
 -20   6  20    0.16    0.41
 -20  -6  20   -0.07    0.53
  20  -6 -20    0.00    0.38
  22   6 -22    0.11    0.48
 -22   6  22    0.46    0.47
  22  -6 -22    0.62    0.42
 -22  -6  22   -0.06    0.56
 -24   6  24    0.48    0.58
  24   6 -24    0.61    0.57
  24  -6 -24   -0.38    0.60
 -24  -6  24    0.31    0.67
  -1   7   1   88.47    3.32
   1   7  -1   89.34    3.31
   1  -7  -1   86.19    3.28
  -1  -7   1   88.52    3.27
  -1  -7   1   86.32    3.31
   1  -7  -1   87.92    3.31
  -3   7   3    1.61    0.26
   3   7  -3    1.66    0.28
   3  -7  -3    1.76    0.26
  -3  -7   3    1.53    0.23
   3  -7  -3    1.27    0.28
  -3  -7   3    1.28    0.28
  -5   7   5   11.97    0.67
   5   7  -5   12.64    0.58
   5   7  -5   11.38    0.71
   5  -7  -5   12.90    0.74
   5  -7  -5   12.22    0.61
  -5  -7   5   13.18    0.78
   7   7  -7    6.64    0.42
   7   7  -7    7.68    0.59
  -7   7   7    8.31    0.54
   7  -7  -7    7.94    0.44
  -7  -7   7    7.57    0.64
   7  -7  -7    9.64    0.69
   9   7  -9    2.97    0.27
   9   7  -9    3.25    0.41
  -9   7   9    3.23    0.38
   9  -7  -9    3.00    0.46
   9  -7  -9    3.53    0.31
  -9  -7   9    2.93    0.48
 -11   7  11    1.12    0.26
  11   7 -11    2.01    0.23
  11   7 -11    1.78    0.37
 -11  -7  11    1.27    0.44
  11  -7 -11    1.05    0.38
  11  -7 -11    0.32    0.20
  13   7 -13    0.09    0.32
 -13   7  13    0.24    0.25
 -13   7  13   -0.01    0.20
 -13  -7  13    0.32    0.44
  13  -7 -13    0.25    0.38
 -15   7  15    0.02    0.27
  15   7 -15   -0.07    0.37
 -15  -7  15    0.23    0.49
  15  -7 -15   -0.23    0.33
 -17   7  17   -0.01    0.32
  17   7 -17    0.43    0.42
 -17  -7  17   -0.26    0.48
  17  -7 -17    0.31    0.36
 -19   7  19    0.58    0.39
  19   7 -19   -0.23    0.42
 -19  -7  19    0.24    0.53
  19  -7 -19    0.25    0.37
 -21   7  21    0.44    0.47
  21   7 -21   -0.05    0.44
  21  -7 -21    0.78    0.46
 -21  -7  21    0.20    0.57
 -23   7  23   -0.43    0.43
  23   7 -23    0.43    0.49
  23  -7 -23    0.01    0.46
 -23  -7  23   -0.45    0.59
  25   7 -25    0.59    0.73
 -25   7  25   -0.30    0.55
 -25  -7  25   -1.19    0.73
   0   8   0   16.79    0.89
   0  -8   0   18.18    0.88
   0  -8   0   17.56    0.86
   2   8  -2    1.02    0.26
  -2   8   2    0.43    0.22
   2  -8  -2    0.50    0.23
   2  -8  -2    0.18    0.23
  -2  -8   2    0.51    0.21
  -2  -8   2    0.56    0.26
   4   8  -4    6.38    0.42
   4   8  -4    7.58    0.57
  -4   8   4    8.57    0.56
   4  -8  -4    7.68    0.49
  -4  -8   4    7.08    0.59
   4  -8  -4    6.50    0.57
   6   8  -6   20.81    1.04
  -6   8   6   20.76    1.00
   6   8  -6   19.91    0.87
   6  -8  -6   19.62    1.05
   6  -8  -6   19.69    0.90
  -6  -8   6   22.13    1.09
   8   8  -8    6.11    0.41
  -8   8   8    6.29    0.54
   8   8  -8    6.90    0.62
   8  -8  -8    6.12    0.41
  -8  -8   8    6.79    0.66
   8  -8  -8    6.54    0.61
  10   8 -10   -0.27    0.19
  10   8 -10    0.25    0.29
 -10   8  10   -0.01    0.19
 -10  -8  10   -0.23    0.37
  10  -8 -10    0.08    0.16
  10  -8 -10   -0.07    0.31
  12   8 -12   -0.66    0.30
 -12   8  12    0.24    0.26
 -12  -8  12    0.26    0.43
  12  -8 -12   -0.11    0.22
  12  -8 -12   -0.16    0.35
  14   8 -14    0.40    0.38
 -14   8  14   -0.04    0.26
  14  -8 -14   -0.15    0.37
 -14  -8  14   -0.55    0.45
 -16   8  16    0.23    0.31
  16   8 -16    0.49    0.39
 -16  -8  16    0.13    0.51
  16  -8 -16   -0.94    0.29
 -18   8  18    0.21    0.34
  18   8 -18   -0.53    0.37
 -18  -8  18    0.15    0.52
  18  -8 -18   -0.01    0.36
 -20   8  20    0.24    0.39
  20   8 -20   -0.26    0.42
  20  -8 -20   -0.40    0.34
 -20  -8  20    0.05    0.58
  22   8 -22    1.40    0.62
 -22   8  22    1.26    0.54
  22  -8 -22    1.35    0.55
 -22  -8  22   -0.35    0.59
 -24   8  24    0.61    0.58
  24   8 -24   -0.06    0.55
 -24  -8  24   -1.35    0.67
  24  -8 -24    0.03    0.57
   1   9  -1   50.40    2.03
  -1   9   1   48.48    2.02
   1  -9  -1   50.61    2.02
   1  -9  -1   47.84    1.99
  -1  -9   1   49.54    2.03
  -1  -9   1   50.11    1.99
  -3   9   3    3.22    0.39
   3   9  -3    3.46    0.42
  -3  -9   3    3.91    0.45
   3  -9  -3    3.53    0.38
   3  -9  -3    3.71    0.44
  -3  -9   3    4.13    0.38
  -5   9   5    0.48    0.23
   5   9  -5    0.14    0.13
   5   9  -5    0.03    0.22
   5  -9  -5    0.30    0.27
   5  -9  -5    0.15    0.18
  -5  -9   5    0.60    0.31
   7   9  -7    2.08    0.38
   7   9  -7    2.64    0.28
  -7   9   7    1.36    0.30
  -7  -9   7    1.81    0.42
   7  -9  -7    1.96    0.26
   7  -9  -7    2.17    0.42
   9   9  -9    1.31    0.25
   9   9  -9    1.17    0.36
  -9   9   9    0.75    0.28
   9  -9  -9    1.26    0.41
   9  -9  -9    1.97    0.27
  -9  -9   9    1.59    0.46
  11   9 -11    0.07    0.34
 -11   9  11    0.56    0.30
  11  -9 -11    0.12    0.36
  11  -9 -11    0.32    0.24
 -11  -9  11   -0.58    0.40
  13   9 -13   -0.05    0.36
 -13   9  13    0.30    0.28
  13  -9 -13    0.61    0.41
 -13  -9  13    0.09    0.48
  15   9 -15   -0.10    0.36
 -15   9  15    0.41    0.33
  15  -9 -15    0.60    0.41
 -15  -9  15    0.21    0.51
 -17   9  17    0.63    0.38
  17   9 -17    0.51    0.43
  17  -9 -17    0.31    0.43
 -17  -9  17    0.40    0.55
 -19   9  19    1.01    0.46
  19   9 -19    0.41    0.47
  19  -9 -19    0.51    0.42
 -19  -9  19   -0.36    0.55
  21   9 -21   -0.53    0.39
 -21   9  21    0.59    0.46
  21  -9 -21    0.25    0.47
 -21  -9  21   -1.38    0.55
 -23   9  23    0.81    0.56
  23   9 -23    0.02    0.55
 -23  -9  23   -0.28    0.70
  23  -9 -23    0.07    0.52
   0  10   0    0.49    0.29
   0 -10   0   -0.13    0.21
   0 -10   0    0.08    0.26
  -2  10   2    1.75    0.36
   2  10  -2    2.11    0.36
   2 -10  -2    1.91    0.33
   2 -10  -2    2.33    0.37
  -2 -10   2    1.58    0.31
  -2 -10   2    1.82    0.38
  -4  10   4    6.05    0.58
   4  10  -4    6.68    0.49
   4  10  -4    5.91    0.55
   4 -10  -4    7.70    0.56
  -4 -10   4    7.42    0.67
   4 -10  -4    6.60    0.61
  -6  10   6    3.22    0.43
   6  10  -6    2.82    0.32
   6  10  -6    3.70    0.46
   6 -10  -6    2.16    0.45
  -6 -10   6    2.63    0.49
   6 -10  -6    2.72    0.35
  -8  10   8    1.70    0.35
   8  10  -8    1.49    0.40
   8  10  -8    1.87    0.27
   8 -10  -8    1.15    0.44
   8 -10  -8    1.79    0.28
  -8 -10   8    1.51    0.46
  10  10 -10    0.31    0.36
 -10  10  10   -0.12    0.28
 -10 -10  10    0.98    0.47
  10 -10 -10    0.06    0.36
  10 -10 -10    0.22    0.23
 -12  10  12    2.64    0.46
  12  10 -12    2.08    0.47
  12 -10 -12    2.13    0.54
 -12 -10  12    1.88    0.58
  14  10 -14    0.24    0.38
 -14  10  14    0.69    0.39
 -14 -10  14    0.26    0.50
  14 -10 -14    0.03    0.40
  16  10 -16    0.02    0.40
 -16  10  16    0.29    0.35
 -16 -10  16   -0.50    0.48
  16 -10 -16   -0.51    0.39
  18  10 -18    1.25    0.50
 -18  10  18   -0.15    0.35
  18 -10 -18   -0.72    0.52
 -18 -10  18    0.07    0.51
 -20  10  20    0.19    0.40
  20  10 -20   -0.35    0.45
 -20 -10  20    0.00    0.61
  20 -10 -20    0.00    0.47
 -22  10  22    0.46    0.53
  22  10 -22    0.45    0.55
  22 -10 -22    0.94    0.56
 -22 -10  22    0.23    0.67
 -24  10  24    0.05    0.63
  -1  11   1    3.44    0.48
   1  11  -1    3.68    0.47
   1 -11  -1    2.34    0.41
  -1 -11   1    3.24    0.45
  -1 -11   1    4.01    0.45
   1 -11  -1    3.40    0.46
  -3  11   3    0.85    0.30
   3  11  -3    0.31    0.30
   3 -11  -3    0.17    0.25
   3 -11  -3    0.11    0.29
  -3 -11   3    0.61    0.35
  -3 -11   3    0.27    0.26
   5  11  -5    5.00    0.43
   5  11  -5    3.81    0.53
  -5  11   5    4.90    0.55
   5 -11  -5    5.20    0.48
  -5 -11   5    4.34    0.58
   5 -11  -5    5.71    0.60
   7  11  -7    2.55    0.46
   7  11  -7    2.53    0.33
  -7  11   7    2.86    0.44
   7 -11  -7    3.84    0.60
  -7 -11   7    3.09    0.57
   7 -11  -7    3.08    0.38
  -9  11   9    3.06    0.49
   9  11  -9    3.30    0.55
  -9 -11   9    3.46    0.60
   9 -11  -9    3.61    0.41
   9 -11  -9    3.99    0.64
 -11  11  11   -0.20    0.33
  11  11 -11   -0.03    0.38
  11 -11 -11   -0.19    0.40
 -11 -11  11   -0.36    0.44
 -13  11  13    0.61    0.36
  13  11 -13    0.89    0.44
  13 -11 -13    0.12    0.43
 -13 -11  13    0.01    0.51
 -15  11  15    1.06    0.42
  15  11 -15    0.66    0.43
  15 -11 -15    1.59    0.50
 -15 -11  15    0.49    0.54
  17  11 -17    1.42    0.54
 -17  11  17    0.73    0.45
 -17 -11  17    1.77    0.69
  17 -11 -17    1.17    0.52
 -19  11  19   -0.26    0.41
  19  11 -19    0.34    0.44
 -19 -11  19   -0.25    0.61
  19 -11 -19    0.55    0.48
  21  11 -21   -0.53    0.43
 -21  11  21   -0.54    0.45
 -21 -11  21   -0.66    0.62
  21 -11 -21    0.29    0.50
 -23  11  23   -0.68    0.53
  23  11 -23   -0.15    0.60
  23 -11 -23   -0.15    0.51
 -23 -11  23    0.09    0.81
   0  12   0    0.36    0.31
   0 -12   0   -0.97    0.25
   0 -12   0    0.15    0.30
   2  12  -2    0.77    0.37
  -2  12   2    1.81    0.40
  -2 -12   2    1.37    0.43
  -2 -12   2    0.53    0.31
   2 -12  -2    1.21    0.38
   2 -12  -2    0.81    0.34
   4  12  -4    3.07    0.38
   4  12  -4    4.01    0.53
  -4  12   4    3.00    0.48
   4 -12  -4    4.36    0.49
   4 -12  -4    3.21    0.55
  -4 -12   4    3.96    0.60
   6  12  -6    2.25    0.32
   6  12  -6    1.11    0.43
  -6  12   6    0.82    0.36
   6 -12  -6    1.46    0.48
   6 -12  -6    1.72    0.34
  -6 -12   6    0.92    0.46
   8  12  -8    8.61    0.81
  -8  12   8    7.41    0.74
   8 -12  -8    8.99    0.65
   8 -12  -8    8.37    0.85
  -8 -12   8    8.12    0.82
  10  12 -10    1.54    0.46
 -10  12  10    2.40    0.47
  10 -12 -10    1.23    0.53
 -10 -12  10    1.18    0.54
 -12  12  12    0.99    0.41
  12  12 -12    2.45    0.52
 -12 -12  12    2.32    0.56
  12 -12 -12    1.46    0.51
  14  12 -14   -0.52    0.37
 -14  12  14   -0.14    0.34
 -14 -12  14   -0.36    0.52
  14 -12 -14    0.55    0.45
 -16  12  16    0.96    0.48
  16  12 -16    1.22    0.48
 -16 -12  16    0.85    0.62
  16 -12 -16    0.72    0.47
  18  12 -18    0.45    0.45
 -18  12  18    0.69    0.50
 -18 -12  18    0.48    0.61
  18 -12 -18    0.24    0.49
  20  12 -20    0.11    0.50
 -20  12  20   -0.78    0.42
 -20 -12  20   -0.17    0.64
  20 -12 -20   -0.26    0.52
 -22  12  22   -0.75    0.52
  22  12 -22   -0.11    0.58
  22 -12 -22    0.76    0.58
 -22 -12  22   -1.56    0.67
   1  13  -1    0.78    0.40
  -1  13   1    0.72    0.40
   1 -13  -1    0.37    0.34
   1 -13  -1    0.83    0.40
  -1 -13   1    1.51    0.45
  -1 -13   1    1.05    0.36
   3  13  -3    1.41    0.43
  -3  13   3    1.62    0.42
  -3 -13   3    1.33    0.48
  -3 -13   3    0.81    0.35
   3 -13  -3    1.49    0.38
   3 -13  -3    1.25    0.46
   5  13  -5    0.68    0.27
  -5  13   5    0.77    0.42
   5  13  -5    0.01    0.38
   5 -13  -5    1.51    0.48
   5 -13  -5    1.34    0.35
  -5 -13   5    1.19    0.48
   7  13  -7    0.63    0.42
  -7  13   7    1.12    0.45
   7  13  -7    1.68    0.42
   7 -13  -7    1.35    0.38
  -7 -13   7    1.13    0.52
   7 -13  -7    1.74    0.54
   9  13  -9    0.47    0.39
  -9  13   9    0.00    0.37
   9 -13  -9    0.15    0.48
  -9 -13   9   -0.38    0.45
  11  13 -11   -0.02    0.38
 -11  13  11    0.19    0.39
  11 -13 -11    0.57    0.50
 -11 -13  11    0.12    0.45
 -13  13  13    0.25    0.40
  13  13 -13   -0.14    0.37
  13 -13 -13    0.13    0.42
 -13 -13  13   -0.11    0.48
  15  13 -15   -0.17    0.40
 -15  13  15   -0.17    0.41
  15 -13 -15   -0.17    0.49
 -15 -13  15   -0.24    0.54
 -17  13  17    0.36    0.47
  17  13 -17   -0.20    0.44
 -17 -13  17    0.23    0.59
  17 -13 -17   -0.43    0.45
  19  13 -19    0.18    0.49
 -19  13  19   -0.10    0.46
  19 -13 -19   -0.13    0.58
 -19 -13  19   -0.05    0.65
  21  13 -21    0.16    0.57
 -21  13  21    0.99    0.64
 -21 -13  21    0.38    0.77
  21 -13 -21    0.99    0.71
   0  14   0    0.33    0.42
   0 -14   0    0.30    0.40
   0 -14   0   -0.01    0.37
   2  14  -2    0.24    0.41
  -2  14   2    0.24    0.43
  -2 -14   2    0.36    0.43
   2 -14  -2    0.57    0.38
  -2 -14   2    0.53    0.38
   2 -14  -2    0.73    0.45
  -4  14   4    1.36    0.49
   4  14  -4    1.92    0.34
   4  14  -4    1.09    0.47
  -4 -14   4    1.41    0.54
   4 -14  -4    1.01    0.37
   4 -14  -4    1.47    0.52
   6  14  -6   13.93    1.07
  -6  14   6   14.36    1.10
   6  14  -6   16.01    0.91
   6 -14  -6   16.69    0.98
   6 -14  -6   13.95    1.14
  -6 -14   6   14.20    1.14
  -8  14   8    0.04    0.39
   8  14  -8    0.39    0.41
  -8 -14   8   -0.35    0.43
   8 -14  -8    0.06    0.45
  10  14 -10   -0.20    0.37
 -10  14  10    0.39    0.44
 -10 -14  10   -0.08    0.48
  10 -14 -10   -0.38    0.45
 -12  14  12    0.17    0.39
  12  14 -12    0.61    0.42
 -12 -14  12    0.19    0.48
  12 -14 -12   -0.16    0.48
 -14  14  14    0.14    0.42
  14  14 -14    0.64    0.41
 -14 -14  14    0.59    0.56
  14 -14 -14    0.74    0.51
 -16  14  16   -0.88    0.38
  16  14 -16   -0.26    0.40
  16 -14 -16   -0.37    0.46
 -16 -14  16   -0.61    0.56
 -18  14  18   -0.57    0.44
  18  14 -18   -0.15    0.49
  18 -14 -18    0.36    0.56
 -18 -14  18   -0.19    0.66
  20  14 -20   -0.29    0.51
 -20  14  20   -0.72    0.54
  20 -14 -20   -0.91    0.58
 -20 -14  20   -0.01    0.69
  -1  15   1    3.13    0.59
   1  15  -1    3.30    0.58
  -1 -15   1    2.49    0.52
   1 -15  -1    2.32    0.52
   1 -15  -1    2.72    0.56
  -1 -15   1    3.10    0.60
  -3  15   3    1.82    0.54
   3  15  -3    2.23    0.53
  -3 -15   3    2.34    0.55
   3 -15  -3    2.28    0.47
   3 -15  -3    1.90    0.53
   5  15  -5    1.16    0.45
  -5  15   5    0.55    0.47
   5  15  -5    1.22    0.37
   5 -15  -5    1.32    0.53
  -5 -15   5    1.28    0.53
   5 -15  -5    1.74    0.46
   7  15  -7    3.83    0.63
  -7  15   7    3.36    0.63
   7 -15  -7    2.63    0.62
  -7 -15   7    2.64    0.60
   9  15  -9   -0.05    0.39
  -9  15   9   -0.22    0.41
   9 -15  -9    0.00    0.49
  -9 -15   9   -0.30    0.46
 -11  15  11   -0.19    0.42
  11  15 -11    0.19    0.44
  11 -15 -11    0.50    0.54
 -11 -15  11   -0.15    0.48
 -13  15  13   -0.02    0.42
  13  15 -13    0.75    0.44
  13 -15 -13   -0.72    0.52
 -13 -15  13    0.26    0.56
 -15  15  15    1.14    0.57
  15  15 -15    1.34    0.53
  15 -15 -15    2.03    0.63
 -15 -15  15    2.52    0.75
  17  15 -17    0.82    0.51
 -17  15  17   -0.53    0.44
  17 -15 -17    0.88    0.62
 -17 -15  17   -0.78    0.66
 -19  15  19   -0.43    0.55
  19  15 -19    0.03    0.57
  19 -15 -19   -0.64    0.60
 -19 -15  19   -0.85    0.73
   0  16   0    5.16    0.73
   0 -16   0    5.78    0.73
   0 -16   0    5.48    0.70
  -2  16   2   -0.32    0.42
   2  16  -2   -0.40    0.39
   2 -16  -2   -0.26    0.37
  -2 -16   2   -0.17    0.44
   2 -16  -2    0.24    0.41
  -2 -16   2    0.09    0.41
   4  16  -4    0.36    0.34
   4  16  -4    1.11    0.48
  -4  16   4    0.27    0.49
  -4 -16   4    0.34    0.46
   4 -16  -4    1.25    0.42
   4 -16  -4    0.32    0.45
  -6  16   6    0.02    0.47
   6  16  -6    0.27    0.43
  -6 -16   6   -0.68    0.36
   6 -16  -6    0.03    0.46
   8  16  -8    0.27    0.41
  -8  16   8   -0.43    0.44
   8 -16  -8   -0.15    0.52
  -8 -16   8    0.39    0.51
 -10  16  10    0.49    0.51
  10  16 -10    0.20    0.42
  10 -16 -10    0.69    0.56
 -10 -16  10   -0.38    0.50
  12  16 -12    0.13    0.45
 -12  16  12   -0.04    0.47
  12 -16 -12   -0.03    0.55
 -12 -16  12   -0.51    0.53
  14  16 -14    0.06    0.44
 -14  16  14   -0.55    0.47
 -14 -16  14   -0.43    0.61
  14 -16 -14    1.15    0.61
 -16  16  16   -0.41    0.53
  16  16 -16   -0.15    0.50
 -16 -16  16   -0.10    0.65
  16 -16 -16   -0.90    0.56
  18  16 -18   -0.02    0.54
 -18  16  18   -0.54    0.58
  18 -16 -18   -0.20    0.64
 -18 -16  18   -0.10    0.78
   1  17  -1    0.20    0.46
  -1  17   1   -0.07    0.44
  -1 -17   1   -0.19    0.43
   1 -17  -1    0.66    0.48
   1 -17  -1    0.43    0.44
  -1 -17   1    0.19    0.42
  -3  17   3   -0.45    0.44
   3  17  -3   -0.09    0.27
   3  17  -3    0.50    0.47
   3 -17  -3    0.48    0.41
  -3 -17   3    0.05    0.43
   3 -17  -3    0.46    0.48
   5  17  -5    0.41    0.45
  -5  17   5   -0.19    0.47
   5 -17  -5    0.48    0.49
  -5 -17   5    0.12    0.47
  -7  17   7   -0.01    0.50
   7  17  -7   -0.05    0.41
   7 -17  -7    0.19    0.52
  -7 -17   7    1.11    0.54
  -9  17   9   -0.71    0.48
   9  17  -9    0.47    0.46
  -9 -17   9   -0.11    0.48
   9 -17  -9    1.04    0.64
  11  17 -11    0.33    0.44
 -11  17  11    0.06    0.48
 -11 -17  11   -0.42    0.51
  11 -17 -11    0.02    0.61
 -13  17  13   -0.52    0.50
  13  17 -13    0.02    0.45
 -13 -17  13   -0.80    0.56
  13 -17 -13   -0.81    0.58
 -15  17  15   -0.09    0.54
  15  17 -15    0.98    0.57
  15 -17 -15    0.20    0.67
 -15 -17  15   -0.80    0.66
  17  17 -17    0.09    0.52
 -17  17  17   -0.03    0.62
 -17 -17  17   -0.33    0.73
  17 -17 -17    0.73    0.76
   0  18   0   -0.36    0.42
   0 -18   0   -0.35    0.41
   0 -18   0    0.28    0.52
   2  18  -2   -0.32    0.41
  -2  18   2   -0.02    0.45
  -2 -18   2    0.70    0.47
   2 -18  -2    0.56    0.56
   2 -18  -2   -0.35    0.38
  -4  18   4    1.49    0.58
   4  18  -4    1.86    0.56
   4 -18  -4    2.27    0.62
  -4 -18   4    1.72    0.58
  -6  18   6   -0.23    0.48
   6  18  -6    0.01    0.42
   6 -18  -6   -0.07    0.52
  -6 -18   6   -0.08    0.47
   8  18  -8    0.65    0.48
  -8  18   8   -0.43    0.51
   8 -18  -8    0.26    0.57
  -8 -18   8   -0.54    0.53
 -10  18  10   -0.05    0.56
  10  18 -10    0.30    0.46
 -10 -18  10    0.54    0.64
  10 -18 -10    0.63    0.65
  12  18 -12   -0.24    0.45
 -12  18  12   -0.61    0.52
 -12 -18  12    0.12    0.61
  12 -18 -12    0.80    0.66
  14  18 -14    0.48    0.49
 -14  18  14   -0.05    0.62
 -14 -18  14    0.01    0.75
  14 -18 -14   -0.29    0.71
  16  18 -16    0.58    0.62
 -16  18  16   -0.48    0.68
  16 -18 -16   -0.17    0.72
 -16 -18  16    0.48    0.79
  -1  19   1    0.19    0.50
   1  19  -1    0.50    0.51
   1 -19  -1    0.29    0.57
   1 -19  -1   -0.22    0.44
  -1 -19   1    0.21    0.49
   3  19  -3    0.72    0.49
  -3  19   3    1.05    0.53
  -3 -19   3    1.37    0.59
   3 -19  -3    0.60    0.57
   5  19  -5    0.39    0.49
  -5  19   5   -0.10    0.50
  -5 -19   5   -0.12    0.53
   5 -19  -5    0.19    0.57
  -7  19   7    1.54    0.66
   7  19  -7    1.57    0.56
   7 -19  -7    1.36    0.65
  -7 -19   7    2.07    0.67
   9  19  -9    1.22    0.54
  -9  19   9   -0.89    0.51
   9 -19  -9    0.85    0.64
  -9 -19   9    0.73    0.60
 -11  19  11   -0.16    0.62
  11  19 -11    1.34    0.58
 -11 -19  11    0.60    0.66
  11 -19 -11    1.20    0.73
 -13  19  13   -0.12    0.65
  13  19 -13    0.61    0.54
  13 -19 -13    1.12    0.78
 -13 -19  13    1.21    0.77
  15  19 -15    0.72    0.63
 -15  19  15   -1.17    0.66
 -15 -19  15   -0.32    0.79
  15 -19 -15   -0.49    0.74
   0  20   0    0.62    0.53
   0 -20   0    0.36    0.74
   0 -20   0    1.30    0.71
   2  20  -2    1.18    0.55
  -2  20   2    0.11    0.53
   2 -20  -2    1.13    0.64
  -2 -20   2    0.96    0.57
  -4  20   4    0.26    0.56
   4  20  -4    0.50    0.51
   4 -20  -4    0.59    0.63
  -4 -20   4   -0.70    0.52
  -6  20   6    1.36    0.67
   6  20  -6    1.14    0.55
   6 -20  -6    1.71    0.68
  -6 -20   6    1.04    0.60
  -8  20   8    2.17    0.74
   8  20  -8    1.64    0.59
   8 -20  -8    2.53    0.82
  -8 -20   8    0.98    0.80
 -10  20  10   -0.61    0.62
  10  20 -10    1.26    0.58
  10 -20 -10   -1.40    0.58
 -10 -20  10    0.37    0.68
 -12  20  12    0.08    0.71
  12  20 -12    0.53    0.60
  12 -20 -12    0.64    0.84
 -12 -20  12   -0.04    0.72
  -1  21   1    0.34    0.56
   1  21  -1    0.26    0.54
   1 -21  -1    0.84    0.85
   3  21  -3    0.10    0.54
  -3  21   3   -0.77    0.55
   3 -21  -3   -0.51    0.67
  -3 -21   3    0.93    0.63
   5  21  -5    0.70    0.58
  -5  21   5    0.36    0.65
   5 -21  -5    1.25    0.74
  -5 -21   5   -0.11    0.56
   7  21  -7    0.63    0.58
  -7  21   7    0.36    0.68
   7 -21  -7   -0.74    0.67
  -7 -21   7    0.76    0.68
   9  21  -9    0.72    0.61
  -9  21   9   -0.50    0.79
   9 -21  -9   -0.54    0.69
  -9 -21   9   -0.88    0.63
 -11 -21  11    0.56    0.76
   0  22   0    0.54    0.68
   2  22  -2    0.72    0.66
   4  22  -4    0.29    0.61
   4 -22  -4   -0.40    0.75
  -4 -22   4    0.80    0.70
   6  22  -6    0.83    0.64
   6 -22  -6    0.78    0.79
  -6 -22   6   -0.06    0.61
   8  22  -8   -0.11    0.64
  -8 -22   8    0.39    0.73
  26   0 -25    0.22    0.66
  24   0 -23   -0.36    0.50
  22   0 -21    0.10    0.40
 -20   0  19   -0.62    0.44
  20   0 -19    0.04    0.47
  20   0 -19   -0.57    0.28
 -18   0  17    0.16    0.35
  18   0 -17    0.66    0.40
  18   0 -17    0.15    0.27
  16   0 -15    0.21    0.27
 -16   0  15    0.00    0.33
  16   0 -15   -0.15    0.31
  14   0 -13   -0.04    0.24
  14   0 -13    0.03    0.29
 -14   0  13    0.27    0.29
  12   0 -11    0.10    0.24
 -12   0  11   -0.09    0.20
  12   0 -11   -0.27    0.19
  10   0  -9   -0.04    0.19
  10   0  -9    0.03    0.19
 -10   0   9   -0.25    0.17
   8   0  -7    0.05    0.18
  -8   0   7    0.06    0.17
   8   0  -7   -0.23    0.16
   6   0  -5   -0.15    0.16
   6   0  -5   -0.13    0.18
  -6   0   5    0.11    0.16
   4   0  -3   -0.09    0.10
   4   0  -3   -0.29    0.11
  -4   0   3   -0.25    0.08
   2   0  -1   -0.12    0.02
   2   0  -1   -0.08    0.05
  -2   0   1   -0.13    0.01
   2   0  -1   -0.06    0.04
   0   0  -1   -0.01    0.01
   0   0   1    0.00    0.01
   0   0  -1   -0.01    0.01
   0   0   1    0.00    0.01
   2   0  -3   -0.22    0.05
   2   0  -3   -0.28    0.07
   2   0  -3   -0.29    0.06
   4   0  -5   -0.09    0.14
   4   0  -5    0.09    0.12
  -4   0   5    0.14    0.12
   6   0  -7   -0.11    0.16
  -6   0   7   -0.13    0.14
   6   0  -7   -0.09    0.15
   8   0  -9   -0.06    0.15
   8   0  -9   -0.11    0.15
  -8   0   9    0.39    0.17
  10   0 -11   -0.01    0.19
  10   0 -11   -0.12    0.16
 -10   0  11   -0.08    0.17
  12   0 -13    0.26    0.23
  12   0 -13    0.05    0.20
 -12   0  13   -0.05    0.24
  14   0 -15    0.08    0.28
  14   0 -15   -0.04    0.23
 -14   0  15    0.30    0.29
  16   0 -17    0.47    0.36
 -16   0  17   -0.40    0.31
  16   0 -17    0.27    0.28
  18   0 -19   -0.20    0.32
 -18   0  19    0.22    0.39
  18   0 -19    0.06    0.30
 -20   0  21   -0.59    0.47
  20   0 -21    0.69    0.41
  22   0 -23   -0.40    0.42
  24   0 -25    0.37    0.58
  26   0 -27    0.07    0.66
  25   1 -24    0.20    0.60
  25  -1 -24   -1.37    0.45
  23   1 -22   -0.12    0.43
  23  -1 -22   -0.39    0.38
  21   1 -20   -0.25    0.43
 -21  -1  20   -1.03    0.51
  21  -1 -20   -0.48    0.34
  19   1 -18    1.33    0.44
  19   1 -18    1.78    0.50
 -19   1  18   -0.06    0.43
 -19  -1  18    1.94    0.51
  19  -1 -18    0.60    0.37
  19  -1 -18    0.74    0.37
  17   1 -16    0.68    0.42
  17   1 -16    0.72    0.30
 -17   1  16    0.30    0.36
  17  -1 -16    0.33    0.36
 -17  -1  16    0.68    0.42
  17  -1 -16    1.03    0.33
  15   1 -14    0.47    0.33
  15   1 -14    0.68    0.27
 -15   1  14    0.88    0.33
  15  -1 -14    1.01    0.36
  15  -1 -14    1.24    0.32
 -15  -1  14    0.89    0.36
  13   1 -12   15.39    0.93
 -13   1  12   15.21    0.83
  13   1 -12   15.91    0.82
 -13  -1  12   14.80    0.87
  13  -1 -12   16.35    0.93
  13  -1 -12   16.07    0.86
  11   1 -10   15.85    0.79
 -11   1  10   16.90    0.81
  11   1 -10   16.75    0.89
  11  -1 -10   15.66    0.82
  11  -1 -10   16.28    0.89
 -11  -1  10   16.67    0.85
   9   1  -8    0.50    0.18
   9   1  -8    0.88    0.23
  -9   1   8    0.58    0.18
   9  -1  -8    0.49    0.21
   9  -1  -8    0.60    0.21
  -9  -1   8    0.54    0.21
  -7   1   6   17.95    0.80
   7   1  -6   17.96    0.87
   7   1  -6   18.74    0.81
  -7  -1   6   20.21    0.86
   7  -1  -6   18.66    0.85
   7  -1  -6   19.73    0.88
   5   1  -4  203.57    7.37
   5   1  -4  207.55    7.33
  -5   1   4  205.49    7.31
  -5  -1   4  206.40    7.36
   5  -1  -4  205.22    7.36
   5  -1  -4  202.25    7.36
   3   1  -2   12.48    0.51
   3   1  -2   12.33    0.53
  -3   1   2   12.12    0.48
  -3  -1   2   12.45    0.53
   3  -1  -2   12.60    0.54
  -1  -1   0   47.01    1.70
   1   1  -2   11.86    0.46
   1  -1  -2   11.76    0.45
   1  -1  -2   11.44    0.46
   1  -1  -2   11.72    0.45
  -1  -1   2   10.52    0.46
   3   1  -4   82.45    2.98
   3   1  -4   81.45    2.91
   3  -1  -4   80.66    2.96
  -3  -1   4   80.21    2.91
  -3  -1   4   81.27    2.98
   3  -1  -4   80.15    2.95
   3  -1  -4   83.12    2.97
  -5   1   6  294.41   10.38
   5   1  -6  292.05   10.42
   5   1  -6  293.45   10.34
   5  -1  -6  278.75   10.38
  -5  -1   6  293.73   10.41
   5  -1  -6  292.17   10.41
   7   1  -8   36.16    1.47
   7   1  -8   35.53    1.37
  -7   1   8   34.32    1.41
   7  -1  -8   36.48    1.46
   7  -1  -8   34.23    1.41
  -7  -1   8   35.47    1.45
   9   1 -10    4.09    0.33
   9   1 -10    4.94    0.44
  -9   1  10    4.09    0.36
  -9  -1  10    4.57    0.41
   9  -1 -10    4.25    0.43
   9  -1 -10    4.82    0.39
  11   1 -12    0.04    0.17
  11   1 -12   -0.04    0.21
 -11   1  12   -0.01    0.18
 -11  -1  12    0.03    0.21
  11  -1 -12    0.30    0.23
  11  -1 -12    0.37    0.20
 -13   1  14    4.86    0.50
  13   1 -14    5.26    0.45
  13   1 -14    4.08    0.51
  13  -1 -14    4.89    0.49
 -13  -1  14    4.73    0.52
  13  -1 -14    5.74    0.60
 -15   1  16    0.04    0.29
  15   1 -16   -0.16    0.29
  15   1 -16    0.20    0.24
  15  -1 -16   -0.01    0.26
 -15  -1  16   -0.08    0.31
  15  -1 -16    0.08    0.34
  17   1 -18    1.68    0.38
  17   1 -18    0.72    0.41
 -17   1  18    1.52    0.45
 -17  -1  18    1.23    0.47
  17  -1 -18    1.66    0.38
  17  -1 -18    1.12    0.44
  19   1 -20    0.71    0.41
 -19   1  20   -0.51    0.45
 -19  -1  20   -0.60    0.37
  19  -1 -20   -0.10    0.33
  19  -1 -20    0.23    0.32
  21   1 -22   -0.17    0.42
 -21  -1  22    0.92    0.59
  21  -1 -22    0.32    0.44
  23   1 -24   -0.23    0.48
  23  -1 -24    0.02    0.53
  25   1 -26   -0.05    0.62
  25  -1 -26    0.23    0.66
 -26   2  25    0.05    0.79
  26   2 -25   -0.41    0.64
  24   2 -23   -0.29    0.53
  22   2 -21    0.01    0.47
 -22  -2  21   -0.03    0.57
  22  -2 -21    0.58    0.46
  20   2 -19    0.19    0.44
 -20  -2  19   -0.44    0.43
  20  -2 -19    0.32    0.36
  20  -2 -19    0.09    0.32
  18   2 -17    0.11    0.32
  18   2 -17    0.36    0.40
 -18   2  17    0.28    0.42
  18  -2 -17    0.75    0.41
 -18  -2  17    0.30    0.45
  18  -2 -17    0.26    0.33
  16   2 -15    0.50    0.25
 -16   2  15   -0.40    0.26
  16   2 -15    0.18    0.37
  16  -2 -15    0.00    0.34
  16  -2 -15   -0.21    0.27
 -16  -2  15   -0.18    0.35
 -14   2  13    3.44    0.41
  14   2 -13    2.93    0.36
  14   2 -13    3.50    0.50
 -14  -2  13    3.44    0.47
  14  -2 -13    2.09    0.39
  14  -2 -13    2.79    0.45
  12   2 -11   61.36    2.55
 -12   2  11   61.51    2.43
  12   2 -11   61.75    2.41
  12  -2 -11   62.91    2.50
 -12  -2  11   65.88    2.54
  12  -2 -11   63.14    2.55
  10   2  -9    3.98    0.34
 -10   2   9    3.77    0.34
  10   2  -9    4.07    0.43
  10  -2  -9    3.98    0.40
  10  -2  -9    4.44    0.45
 -10  -2   9    3.98    0.41
   8   2  -7   10.44    0.53
  -8   2   7   11.06    0.52
   8   2  -7   10.37    0.62
   8  -2  -7   10.83    0.60
  -8  -2   7    9.87    0.61
   8  -2  -7   11.02    0.61
   6   2  -5    0.40    0.19
  -6   2   5    0.18    0.11
   6   2  -5    0.04    0.17
   6  -2  -5   -0.28    0.18
  -6  -2   5    0.33    0.21
   6  -2  -5    0.25    0.17
   4   2  -3    3.57    0.28
  -4   2   3    3.06    0.25
   4   2  -3    4.32    0.27
  -4   2   3    3.79    0.22
   4  -2  -3    3.22    0.28
   4  -2  -3    3.57    0.20
  -4  -2   3    3.65    0.29
   2   2  -1    0.11    0.06
  -2   2   1    0.13    0.05
   2   2  -1    0.09    0.07
  -2   2   1    0.21    0.07
   2  -2  -1    0.03    0.05
  -2  -2   1    0.12    0.09
   2  -2  -1    0.11    0.09
   0   2   1   88.49    3.26
   0   2  -1   90.47    3.29
   0  -2  -1   91.69    3.28
   0  -2   1   92.03    3.26
   0  -2  -1   91.08    3.28
   0  -2   1   92.43    3.28
   2   2  -3  172.38    6.26
  -2   2   3  174.03    6.24
   2  -2  -3  176.83    6.26
   2  -2  -3  171.69    6.23
  -2  -2   3  178.90    6.27
   4   2  -5   12.46    0.65
   4   2  -5   13.02    0.52
   4  -2  -5   13.51    0.62
   4  -2  -5   14.10    0.64
   4  -2  -5   12.84    0.58
  -4  -2   5   12.87    0.53
  -4  -2   5   13.83    0.64
   6   2  -7   35.44    1.44
   6   2  -7   35.72    1.32
   6  -2  -7   35.48    1.42
   6  -2  -7   35.87    1.42
  -6  -2   7   34.29    1.44
   6  -2  -7   33.95    1.38
   8   2  -9   -0.16    0.12
   8   2  -9    0.00    0.18
  -8   2   9    0.08    0.14
   8  -2  -9    0.12    0.18
   8  -2  -9   -0.06    0.16
  -8  -2   9   -0.09    0.18
  10   2 -11   12.86    0.79
 -10   2  11   13.28    0.68
  10   2 -11   13.27    0.63
 -10  -2  11   12.55    0.77
  10  -2 -11   14.36    0.79
  10  -2 -11   12.87    0.72
  12   2 -13    0.77    0.29
  12   2 -13    0.23    0.18
 -12   2  13    0.28    0.21
  12  -2 -13   -0.04    0.22
 -12  -2  13    0.35    0.28
  12  -2 -13    0.79    0.28
 -14   2  15    0.06    0.28
  14   2 -15   -0.17    0.28
  14   2 -15    0.14    0.21
  14  -2 -15    0.50    0.31
 -14  -2  15    0.18    0.31
  14  -2 -15   -0.37    0.24
  16   2 -17    5.28    0.53
 -16   2  17    6.65    0.63
  16   2 -17    7.95    0.80
 -16  -2  17    5.84    0.70
  16  -2 -17    6.56    0.64
  16  -2 -17    5.27    0.66
  18   2 -19    2.37    0.53
 -18   2  19    0.89    0.43
  18  -2 -19    2.42    0.46
 -18  -2  19    2.45    0.56
  18  -2 -19    1.98    0.50
  20   2 -21    0.00    0.38
  20  -2 -21    0.54    0.36
 -20  -2  21    0.18    0.49
  20  -2 -21    0.41    0.39
  22   2 -23    0.19    0.46
 -22  -2  23   -0.27    0.55
  22  -2 -23    0.32    0.51
  24   2 -25   -0.41    0.45
  24  -2 -25   -0.11    0.58
  26   2 -27    0.07    0.72
  25   3 -24    0.40    0.58
 -25   3  24   -0.45    0.59
  23   3 -22    0.05    0.52
 -23   3  22   -0.81    0.54
 -23  -3  22   -0.25    0.59
  21   3 -20    0.22    0.47
 -21  -3  20    1.09    0.55
  21  -3 -20    0.41    0.38
  19   3 -18   -0.01    0.38
  19  -3 -18    0.05    0.36
  19  -3 -18    0.09    0.33
 -19  -3  18    0.65    0.48
 -17   3  16   -0.09    0.33
  17   3 -16    0.03    0.37
  17   3 -16   -0.12    0.34
 -17  -3  16    0.36    0.46
  17  -3 -16    0.32    0.35
  17  -3 -16   -0.36    0.31
 -15   3  14    0.71    0.29
  15   3 -14    0.66    0.26
  15   3 -14    1.98    0.47
 -15  -3  14    0.39    0.37
  15  -3 -14    0.69    0.35
  15  -3 -14    0.27    0.30
  13   3 -12    1.03    0.34
 -13   3  12    1.92    0.30
  13   3 -12    2.17    0.30
  13  -3 -12    2.07    0.36
  13  -3 -12    2.79    0.44
 -13  -3  12    1.51    0.38
  11   3 -10    1.17    0.23
  11   3 -10    0.92    0.30
 -11   3  10    1.73    0.23
  11  -3 -10    1.30    0.31
  11  -3 -10    0.95    0.28
 -11  -3  10    1.41    0.32
   9   3  -8    1.93    0.32
  -9   3   8    1.67    0.21
   9   3  -8    2.12    0.25
  -9  -3   8    1.88    0.32
   9  -3  -8    2.06    0.32
   7   3  -6   10.40    0.51
  -7   3   6   10.61    0.48
   7   3  -6   10.22    0.59
  -7   3   6   10.26    0.57
  -7  -3   6   10.52    0.63
   7  -3  -6   10.45    0.60
  -5   3   4   53.09    2.04
   5   3  -4   54.41    1.99
   5   3  -4   54.00    2.06
   5  -3  -4   52.99    1.96
  -5  -3   4   53.68    2.08
   5  -3  -4   54.86    2.08
   3   3  -2   61.47    2.21
   3   3  -2   61.25    2.24
  -3   3   2   59.89    2.24
  -3  -3   2   60.37    2.26
   3  -3  -2   60.35    2.26
   3  -3  -2   59.01    2.18
  -1   3   0   16.74    0.72
   1   3   0   17.58    0.71
   1  -3   0   17.33    0.72
  -1  -3   0   17.96    0.73
   1  -3   0   17.98    0.70
  -1  -3   0   18.25    0.72
  -1   3   2   33.03    1.29
   1   3  -2   34.04    1.32
  -1  -3   2   34.04    1.32
   1  -3  -2   34.13    1.30
  -1  -3   2   35.58    1.27
   1  -3  -2   35.61    1.33
   3   3  -4   17.10    0.77
  -3   3   4   16.31    0.71
   3   3  -4   16.12    0.63
   3   3  -4   16.79    0.63
   3  -3  -4   16.88    0.76
   3  -3  -4   17.69    0.71
  -3  -3   4   17.81    0.77
  -5   3   6  702.44   24.88
   5   3  -6  704.57   24.77
   5   3  -6  706.64   24.91
  -5  -3   6  682.75   24.91
   5  -3  -6  701.88   24.91
  -5  -3   6  700.30   24.79
   5  -3  -6  704.75   24.84
   7   3  -8  116.79    4.19
   7   3  -8  116.41    4.35
   7  -3  -8  113.95    4.26
  -7  -3   8  118.94    4.36
   7  -3  -8  117.42    4.33
   7  -3  -8  117.26    4.33
   9   3 -10    0.21    0.13
  -9   3  10    0.46    0.17
   9   3 -10    0.32    0.23
   9  -3 -10    0.09    0.21
   9  -3 -10    0.50    0.22
  -9  -3  10    0.53    0.26
  11   3 -12    3.43    0.30
  11   3 -12    2.82    0.43
 -11   3  12    3.59    0.36
  11  -3 -12    3.16    0.42
  11  -3 -12    4.13    0.47
 -11  -3  12    3.30    0.44
 -13   3  14    1.63    0.30
  13   3 -14    1.80    0.26
  13   3 -14    2.06    0.45
 -13  -3  14    1.35    0.39
  13  -3 -14    2.10    0.38
  13  -3 -14    1.71    0.39
  15   3 -16    2.03    0.47
 -15   3  16    1.59    0.36
  15   3 -16    2.27    0.35
 -15  -3  16    2.04    0.51
  15  -3 -16    2.31    0.45
  15  -3 -16    1.13    0.37
 -17   3  18    1.35    0.40
  17   3 -18    1.49    0.48
  17  -3 -18    1.02    0.43
 -17  -3  18    1.59    0.52
  17  -3 -18    1.10    0.37
  19   3 -20   -0.06    0.42
  19  -3 -20    0.33    0.37
  19  -3 -20    0.14    0.35
 -19  -3  20   -0.19    0.46
  21   3 -22   -0.94    0.36
  21  -3 -22   -0.46    0.36
 -21  -3  22    0.24    0.52
  21  -3 -22   -0.33    0.40
  23   3 -24    0.30    0.49
 -23  -3  24    0.68    0.66
 -25   3  26    0.19    0.76
  25   3 -26    0.41    0.62
  26   4 -25   -0.15    0.64
 -26   4  25   -0.56    0.61
 -24   4  23   -0.49    0.53
  24   4 -23   -0.18    0.53
 -24  -4  23    0.32    0.65
 -22   4  21    0.40    0.53
  22   4 -21    0.25    0.52
 -22  -4  21    0.83    0.58
  22  -4 -21    0.67    0.43
 -20   4  19   -0.26    0.45
  20   4 -19    1.07    0.46
  20  -4 -19    1.33    0.44
 -20  -4  19   -0.93    0.47
 -18   4  17    4.85    0.68
  18   4 -17    5.14    0.69
  18  -4 -17    4.82    0.60
 -18  -4  17    4.78    0.68
  16   4 -15    0.04    0.48
 -16   4  15   -0.73    0.30
 -16   4  15   -0.07    0.31
  16   4 -15    0.03    0.37
 -16  -4  15   -0.12    0.44
  16  -4 -15    0.46    0.34
 -14   4  13    2.52    0.35
 -14   4  13    2.44    0.45
  14   4 -13    2.00    0.31
  14   4 -13    1.53    0.40
 -14  -4  13    2.24    0.46
  14  -4 -13    1.75    0.39
 -12   4  11    0.02    0.14
 -12   4  11   -0.40    0.18
  12   4 -11    0.14    0.18
  12   4 -11   -0.48    0.20
 -12  -4  11    0.11    0.30
  12  -4 -11   -0.23    0.24
  10   4  -9   16.32    0.73
 -10   4   9   15.48    0.71
  10   4  -9   17.11    0.88
 -10   4   9   15.83    0.84
  10  -4  -9   15.39    0.86
 -10  -4   9   15.85    0.89
   8   4  -7   13.90    0.73
  -8   4   7   12.44    0.68
   8   4  -7   13.41    0.62
  -8  -4   7   12.47    0.76
   8  -4  -7   14.35    0.76
   6   4  -5    8.98    0.47
   6   4  -5    9.85    0.56
  -6   4   5    9.18    0.52
  -6  -4   5    9.13    0.59
   6  -4  -5    8.93    0.42
   6  -4  -5   10.07    0.58
   4   4  -3    7.46    0.39
   4   4  -3    7.21    0.48
  -4   4   3    7.37    0.44
  -4  -4   3    7.89    0.51
   4  -4  -3    7.63    0.49
   4  -4  -3    6.83    0.35
  -2   4   1   17.08    0.75
   2   4  -1   17.21    0.75
  -2  -4   1   16.75    0.72
   2  -4  -1   16.81    0.71
   2  -4  -1   16.53    0.76
  -2  -4   1   16.90    0.77
   0   4  -1   38.65    1.50
   0   4   1   37.93    1.46
   0  -4   1   38.98    1.45
   0  -4  -1   36.13    1.47
   0  -4   1   38.21    1.47
   0  -4  -1   38.84    1.48
  -2   4   3  257.37    9.23
   2   4  -3  260.28    9.26
  -2  -4   3  259.00    9.27
  -2  -4   3  256.61    9.19
   2  -4  -3  261.82    9.27
   2  -4  -3  255.36    9.23
  -4   4   5  358.44   12.72
   4   4  -5  347.45   12.63
   4   4  -5  365.17   12.75
   4   4  -5  349.07   12.62
   4  -4  -5  357.37   12.75
  -4  -4   5  360.23   12.77
   4  -4  -5  356.46   12.68
   6   4  -7    6.22    0.47
  -6   4   7    6.00    0.42
   6  -4  -7    6.33    0.39
   6  -4  -7    7.45    0.53
  -6  -4   7    7.99    0.55
   8   4  -9    0.41    0.23
   8   4  -9    0.43    0.12
  -8   4   9    0.43    0.19
   8  -4  -9    0.43    0.17
   8  -4  -9    0.06    0.22
  -8  -4   9    0.12    0.24
 -10   4  11    0.57    0.19
  10   4 -11    0.47    0.15
  10   4 -11    0.36    0.25
  10  -4 -11    0.42    0.26
 -10  -4  11    0.65    0.28
 -12   4  13    1.38    0.26
  12   4 -13    1.38    0.37
  12   4 -13    1.29    0.21
  12  -4 -13    1.37    0.35
 -12  -4  13    1.96    0.41
  14   4 -15    1.93    0.46
 -14   4  15    2.26    0.35
  14   4 -15    2.45    0.32
  14  -4 -15    2.27    0.44
 -14  -4  15    2.89    0.54
  16   4 -17    0.91    0.42
 -16   4  17    1.71    0.42
 -16  -4  17    0.84    0.47
  16  -4 -17    0.99    0.38
  18   4 -19    0.45    0.44
  18  -4 -19    0.38    0.33
 -18  -4  19    0.84    0.50
  20   4 -21   -0.13    0.43
 -20   4  21   -0.63    0.45
 -20  -4  21   -0.28    0.50
  20  -4 -21    0.21    0.38
  22   4 -23    0.21    0.52
 -22   4  23   -0.31    0.52
 -22  -4  23   -0.15    0.57
 -24   4  25   -0.64    0.60
  24   4 -25   -0.21    0.57
 -24  -4  25   -0.34    0.67
 -25   5  24   -0.38    0.58
  25   5 -24    0.38    0.62
 -25  -5  24    0.59    0.74
 -23   5  22    0.09    0.50
  23   5 -22    0.21    0.50
  23  -5 -22    0.53    0.44
 -23  -5  22   -0.16    0.59
 -21   5  20   -0.10    0.37
  21   5 -20    0.01    0.46
  21  -5 -20    0.40    0.38
 -21  -5  20   -0.53    0.52
  19   5 -18    0.39    0.50
 -19   5  18   -0.06    0.37
  19  -5 -18    0.17    0.36
 -19  -5  18    0.33    0.51
  17   5 -16    0.54    0.39
 -17   5  16   -0.13    0.32
 -17  -5  16   -0.35    0.41
  17  -5 -16   -0.32    0.33
 -15   5  14    0.84    0.30
  15   5 -14    1.06    0.41
 -15   5  14    0.83    0.33
 -15  -5  14    0.86    0.47
  15  -5 -14    1.18    0.42
 -13   5  12    2.45    0.30
  13   5 -12    2.09    0.29
 -13   5  12    2.22    0.37
  13   5 -12    1.84    0.42
  13  -5 -12    2.25    0.43
 -13  -5  12    3.61    0.53
  11   5 -10    5.29    0.37
 -11   5  10    4.08    0.44
  11   5 -10    4.88    0.53
 -11   5  10    4.42    0.34
  11  -5 -10    4.19    0.49
 -11  -5  10    4.09    0.52
  -9   5   8   11.12    0.67
   9   5  -8   12.37    0.74
   9   5  -8   12.11    0.60
   9  -5  -8   12.08    0.57
  -9  -5   8   13.46    0.79
   9  -5  -8   13.77    0.76
   7   5  -6    2.03    0.29
   7   5  -6    2.30    0.23
  -7   5   6    1.76    0.25
   7  -5  -6    2.45    0.20
   7  -5  -6    2.29    0.33
  -7  -5   6    1.91    0.33
  -5   5   4   11.51    0.58
   5   5  -4   10.45    0.50
   5   5  -4   10.55    0.60
   5  -5  -4    9.99    0.47
   5  -5  -4    9.72    0.61
  -5  -5   4   10.34    0.63
   3   5  -2    9.00    0.45
   3   5  -2    8.67    0.52
  -3   5   2    8.86    0.51
  -3  -5   2    9.14    0.58
   3  -5  -2    8.62    0.54
   3  -5  -2    9.09    0.47
  -1   5   0  111.83    4.21
   1   5   0  113.27    4.19
   1  -5   0  118.00    4.20
  -1  -5   0  115.61    4.19
  -1  -5   0  114.80    4.22
   1  -5   0  115.62    4.18
  -1   5   2   25.14    1.04
   1   5  -2   25.25    1.08
  -1  -5   2   24.65    1.05
   1  -5  -2   24.69    1.06
  -1  -5   2   24.65    1.00
   1  -5  -2   25.37    1.05
   3   5  -4    9.49    0.56
  -3   5   4    8.68    0.49
  -3  -5   4    9.44    0.56
   3  -5  -4    9.37    0.49
   3  -5  -4    7.96    0.56
   5   5  -6    2.42    0.32
   5   5  -6    3.04    0.20
  -5   5   6    2.84    0.29
   5  -5  -6    2.96    0.33
   5  -5  -6    2.89    0.26
  -5  -5   6    3.08    0.37
   7   5  -8   -0.01    0.20
  -7   5   8    0.23    0.15
  -7  -5   8    0.16    0.25
   7  -5  -8    0.09    0.14
   7  -5  -8   -0.10    0.22
   9   5 -10    2.03    0.18
  -9   5  10    1.97    0.30
   9   5 -10    1.33    0.31
   9  -5 -10    1.97    0.35
   9  -5 -10    1.61    0.24
  -9  -5  10    2.50    0.39
 -11   5  12    7.08    0.47
  11   5 -12    7.28    0.39
 -11   5  12    6.50    0.57
  11   5 -12    6.79    0.65
  11  -5 -12    7.48    0.64
 -11  -5  12    7.04    0.67
 -13   5  14    1.03    0.26
  13   5 -14    1.32    0.26
  13   5 -14    0.71    0.39
 -13   5  14    0.59    0.31
 -13  -5  14    2.22    0.48
  13  -5 -14    1.21    0.38
 -15   5  16   -0.27    0.28
 -15   5  16   -0.11    0.27
  15   5 -16    0.52    0.42
  15  -5 -16   -0.01    0.34
 -15  -5  16    0.07    0.44
 -17   5  18   -0.16    0.34
  17   5 -18   -0.53    0.34
  17  -5 -18   -0.65    0.31
 -17  -5  18    0.68    0.49
  19   5 -20    0.44    0.45
 -19   5  20   -0.29    0.42
 -19  -5  20   -0.11    0.48
  19  -5 -20    0.01    0.35
 -21   5  22    0.54    0.51
  21   5 -22    1.42    0.55
  21  -5 -22    1.35    0.50
 -21  -5  22    0.46    0.56
  23   5 -24   -0.82    0.44
 -23   5  24   -0.23    0.50
 -23  -5  24   -0.55    0.54
  25   5 -26    0.85    0.76
 -25   5  26   -0.05    0.66
 -25  -5  26   -0.63    0.70
  26   6 -25   -0.23    0.67
 -26   6  25   -0.61    0.60
 -26  -6  25   -0.85    0.81
  24   6 -23    0.59    0.48
 -24   6  23    0.93    0.52
 -24  -6  23   -0.11    0.65
  24  -6 -23   -0.23    0.47
  22   6 -21    0.52    0.52
 -22   6  21    0.23    0.43
 -22  -6  21    0.22    0.61
  22  -6 -21   -0.20    0.40
 -20   6  19    0.16    0.38
  20   6 -19   -0.07    0.42
 -20  -6  19   -0.13    0.52
  20  -6 -19    0.25    0.40
 -18   6  17    0.06    0.31
  18   6 -17    0.23    0.40
  18  -6 -17    0.52    0.39
 -18  -6  17   -0.12    0.48
 -16   6  15    0.73    0.34
  16   6 -15    0.49    0.39
 -16  -6  15    0.48    0.49
  16  -6 -15    0.80    0.40
  14   6 -13   -0.09    0.31
 -14   6  13    0.04    0.22
 -14   6  13   -0.27    0.19
 -14  -6  13    0.39    0.43
  14  -6 -13   -0.20    0.35
  12   6 -11    6.31    0.43
 -12   6  11    5.49    0.40
 -12   6  11    6.78    0.60
  12   6 -11    6.54    0.65
 -12  -6  11    6.11    0.66
  12  -6 -11    5.19    0.59
 -10   6   9    1.23    0.26
  10   6  -9    1.38    0.32
  10   6  -9    1.51    0.24
  10  -6  -9    1.25    0.19
 -10  -6   9    1.26    0.36
  10  -6  -9    0.39    0.29
   8   6  -7    0.87    0.20
  -8   6   7    0.75    0.20
   8   6  -7    1.08    0.27
  -8  -6   7    0.63    0.31
   8  -6  -7    1.04    0.17
   8  -6  -7    0.90    0.30
  -6   6   5    2.05    0.28
   6   6  -5    1.93    0.23
   6   6  -5    1.78    0.29
   6  -6  -5    2.98    0.37
   6  -6  -5    2.40    0.21
  -6  -6   5    2.37    0.36
  -4   6   3    2.57    0.30
   4   6  -3    2.29    0.31
   4   6  -3    3.27    0.27
  -4  -6   3    2.52    0.33
   4  -6  -3    3.10    0.26
   4  -6  -3    2.98    0.34
  -2   6   1   19.95    0.91
   2   6  -1   20.18    0.90
   2  -6  -1   19.19    0.85
  -2  -6   1   19.43    0.87
   2  -6  -1   19.23    0.89
  -2  -6   1   19.47    0.92
   0   6   1    5.17    0.42
   0   6  -1    6.92    0.50
   0  -6   1    5.01    0.38
   0  -6  -1    5.45    0.42
   0  -6   1    5.46    0.41
   0  -6  -1    6.22    0.44
   2   6  -3    7.98    0.53
  -2   6   3    7.85    0.47
   2  -6  -3    7.03    0.46
   2  -6  -3    7.68    0.51
  -2  -6   3    8.12    0.51
  -2  -6   3    6.57    0.41
  -4   6   5    0.17    0.15
   4   6  -5    0.10    0.10
   4   6  -5    0.38    0.22
  -4  -6   5    0.05    0.22
   4  -6  -5    0.18    0.21
   4  -6  -5    0.56    0.16
   6   6  -7    0.12    0.23
   6   6  -7    0.47    0.13
  -6   6   7    0.43    0.16
  -6  -6   7    0.60    0.28
   6  -6  -7    0.37    0.15
   6  -6  -7    0.72    0.26
  -8   6   9   11.45    0.67
   8   6  -9   12.41    0.75
   8  -6  -9   12.57    0.75
  -8  -6   9   10.77    0.77
   8  -6  -9   11.76    0.60
  10   6 -11    2.50    0.40
 -10   6  11    2.94    0.37
 -10  -6  11    2.73    0.47
  10  -6 -11    3.04    0.32
  10  -6 -11    2.62    0.43
 -12   6  13    1.67    0.27
  12   6 -13    2.56    0.49
 -12   6  13    1.98    0.35
  12  -6 -13    1.77    0.42
 -12  -6  13    1.57    0.48
 -14   6  15    2.85    0.37
 -14   6  15    3.09    0.47
  14   6 -15    2.41    0.53
 -14  -6  15    4.22    0.64
  14  -6 -15    3.14    0.54
 -16   6  17    0.47    0.36
  16   6 -17    0.10    0.37
  16  -6 -17    1.01    0.41
 -16  -6  17    0.59    0.52
 -18   6  19    0.24    0.39
  18   6 -19    0.62    0.46
  18  -6 -19    0.12    0.36
 -18  -6  19   -0.01    0.51
  20   6 -21   -0.28    0.44
 -20   6  21    0.10    0.43
 -20  -6  21   -0.17    0.56
  20  -6 -21   -0.27    0.37
  22   6 -23    0.88    0.55
 -22   6  23    0.24    0.51
 -22  -6  23   -0.13    0.58
  22  -6 -23    1.26    0.52
 -24   6  25   -0.30    0.55
  24   6 -25    0.24    0.58
 -24  -6  25   -0.02    0.70
  25   7 -24   -0.74    0.54
 -25   7  24    0.03    0.55
  25  -7 -24    0.62    0.64
 -25  -7  24   -0.20    0.73
 -23   7  22    0.58    0.49
  23   7 -22    0.22    0.51
  23  -7 -22    0.55    0.47
 -23  -7  22   -0.35    0.60
  21   7 -20   -0.05    0.47
 -21   7  20    0.08    0.37
  21  -7 -20    0.47    0.43
 -21  -7  20    0.32    0.60
  19   7 -18    0.23    0.41
 -19   7  18    0.02    0.35
 -19  -7  18   -0.58    0.45
  19  -7 -18   -0.08    0.35
 -17   7  16    0.33    0.31
  17   7 -16   -0.21    0.35
  17  -7 -16    0.72    0.41
 -17  -7  16    0.23    0.50
 -15   7  14    0.46    0.30
  15   7 -14   -0.43    0.33
 -15  -7  14   -0.03    0.46
  15  -7 -14   -0.12    0.39
 -13   7  12    4.93    0.39
 -13   7  12    5.94    0.60
  13   7 -12    3.71    0.54
  13  -7 -12    5.40    0.63
 -13  -7  12    4.20    0.64
 -11   7  10    2.13    0.34
  11   7 -10    2.70    0.29
  11   7 -10    1.49    0.36
  11  -7 -10    2.29    0.43
  11  -7 -10    2.63    0.27
 -11  -7  10    1.70    0.44
   9   7  -8    1.61    0.33
  -9   7   8    1.64    0.28
   9   7  -8    2.08    0.25
   9  -7  -8    1.52    0.35
  -9  -7   8    1.80    0.40
   9  -7  -8    1.76    0.21
   7   7  -6   23.29    1.12
  -7   7   6   25.00    1.11
   7   7  -6   23.53    0.99
   7  -7  -6   22.92    1.15
   7  -7  -6   23.81    0.97
  -7  -7   6   23.87    1.18
  -5   7   4    7.75    0.52
   5   7  -4    7.15    0.55
   5   7  -4    7.56    0.43
  -5  -7   4    7.94    0.59
   5  -7  -4    7.49    0.59
   5  -7  -4    7.10    0.43
  -3   7   2   24.88    1.12
   3   7  -2   25.52    1.11
   3  -7  -2   24.42    1.06
  -3  -7   2   24.74    1.14
   3  -7  -2   26.02    1.13
   1   7   0    5.58    0.44
  -1   7   0    5.00    0.46
   1  -7   0    6.23    0.43
   1  -7   0    5.13    0.42
  -1  -7   0    5.51    0.46
  -1  -7   0    5.90    0.44
   1   7  -2    0.01    0.20
  -1   7   2    0.30    0.20
   1  -7  -2    0.42    0.22
  -1  -7   2   -0.07    0.18
  -1  -7   2    0.21    0.17
   1  -7  -2    0.26    0.21
  -3   7   4    0.76    0.19
   3   7  -4    1.13    0.27
  -3  -7   4    1.19    0.28
   3  -7  -4    0.69    0.26
  -3  -7   4    1.36    0.21
   3  -7  -4    1.33    0.23
   5   7  -6    4.39    0.30
   5   7  -6    4.30    0.45
  -5   7   6    4.89    0.42
   5  -7  -6    4.83    0.38
   5  -7  -6    4.14    0.47
  -5  -7   6    5.51    0.53
   7   7  -8    0.02    0.14
   7   7  -8    0.13    0.22
  -7   7   8    0.31    0.19
   7  -7  -8    0.20    0.16
  -7  -7   8    0.27    0.31
   7  -7  -8    0.66    0.27
  -9   7  10   12.09    0.69
   9   7 -10   11.81    0.79
   9  -7 -10   11.65    0.61
   9  -7 -10   12.05    0.86
  -9  -7  10   10.35    0.82
  11   7 -12   10.28    0.83
 -11   7  12   10.66    0.71
  11  -7 -12   10.25    0.83
  11  -7 -12   10.78    0.62
 -11  -7  12   10.59    0.90
 -13   7  14    0.44    0.27
 -13   7  14    0.46    0.22
  13   7 -14    0.20    0.36
  13  -7 -14    0.37    0.39
 -13  -7  14    0.27    0.46
  15   7 -16    0.31    0.39
 -15   7  16    0.52    0.33
  15  -7 -16    0.38    0.37
 -15  -7  16   -0.07    0.48
  17   7 -18    1.32    0.50
 -17   7  18    1.93    0.47
 -17  -7  18    0.93    0.52
  17  -7 -18    0.85    0.44
  19   7 -20    0.43    0.49
 -19   7  20    0.04    0.36
  19  -7 -20    0.12    0.37
 -19  -7  20   -0.26    0.53
 -21   7  22    0.05    0.41
  21   7 -22   -0.65    0.42
  21  -7 -22    0.61    0.45
 -21  -7  22   -0.08    0.61
 -23   7  24    0.58    0.53
  23   7 -24   -0.36    0.48
  23  -7 -24   -0.45    0.46
 -23  -7  24   -0.62    0.61
 -25   7  26   -1.05    0.58
 -24   8  23    0.07    0.50
  24   8 -23   -0.48    0.46
 -24  -8  23   -1.10    0.67
  24  -8 -23   -0.01    0.49
 -22   8  21    0.30    0.44
  22   8 -21   -0.79    0.39
 -22  -8  21   -0.55    0.60
  22  -8 -21   -0.01    0.45
  20   8 -19   -0.02    0.42
 -20   8  19    0.52    0.41
 -20  -8  19   -0.32    0.49
  20  -8 -19   -0.30    0.39
 -18   8  17    0.26    0.38
  18   8 -17    0.04    0.41
  18  -8 -17    0.30    0.40
 -18  -8  17    0.16    0.51
  16   8 -15    0.23    0.38
 -16   8  15    0.43    0.31
 -16  -8  15   -0.60    0.44
  16  -8 -15    0.22    0.39
  14   8 -13    0.36    0.36
 -14   8  13    0.18    0.30
 -14  -8  13    0.06    0.47
  14  -8 -13    0.33    0.39
  12   8 -11    3.80    0.57
 -12   8  11    3.95    0.51
  12  -8 -11    3.67    0.57
 -12  -8  11    2.63    0.56
 -10   8   9    1.54    0.32
  10   8  -9    1.93    0.27
  10   8  -9    2.19    0.41
 -10  -8   9    2.12    0.48
  10  -8  -9    1.71    0.23
  10  -8  -9    1.41    0.40
   8   8  -7    0.42    0.27
  -8   8   7    0.40    0.21
   8   8  -7    0.59    0.19
   8  -8  -7   -0.08    0.29
   8  -8  -7    0.06    0.14
  -8  -8   7   -0.28    0.28
  -6   8   5    0.93    0.26
   6   8  -5    0.47    0.24
   6   8  -5    0.72    0.19
   6  -8  -5    1.03    0.20
   6  -8  -5    0.83    0.28
  -6  -8   5    0.55    0.30
  -4   8   3   30.90    1.31
   4   8  -3   29.33    1.29
   4   8  -3   29.20    1.22
  -4  -8   3   28.56    1.33
   4  -8  -3   29.92    1.23
   4  -8  -3   27.76    1.32
  -2   8   1   33.78    1.44
   2   8  -1   33.74    1.41
  -2  -8   1   31.67    1.43
  -2  -8   1   31.98    1.37
   2  -8  -1   33.05    1.38
   2  -8  -1   33.38    1.42
   0   8  -1    3.87    0.42
   0   8   1    4.46    0.43
   0  -8  -1    4.49    0.43
   0  -8   1    4.35    0.39
   0  -8   1    4.71    0.43
   0  -8  -1    3.71    0.42
   2   8  -3   23.57    1.13
  -2   8   3   23.81    1.09
   2  -8  -3   23.75    1.07
  -2  -8   3   23.35    1.03
  -2  -8   3   24.58    1.12
   2  -8  -3   23.78    1.12
  -4   8   5    0.55    0.21
   4   8  -5    0.44    0.26
   4   8  -5   -0.06    0.12
   4  -8  -5    0.16    0.17
   4  -8  -5    0.20    0.26
  -4  -8   5    0.18    0.25
  -6   8   7    3.96    0.41
   6   8  -7    4.40    0.47
   6   8  -7    4.15    0.31
   6  -8  -7    3.45    0.34
  -6  -8   7    3.23    0.45
   6  -8  -7    3.60    0.47
   8   8  -9   27.63    1.12
   8   8  -9   29.86    1.38
  -8   8   9   28.56    1.31
   8  -8  -9   29.38    1.21
   8  -8  -9   30.64    1.41
  -8  -8   9   26.54    1.40
 -10   8  11    5.17    0.52
  10   8 -11    4.83    0.58
  10  -8 -11    5.18    0.41
  10  -8 -11    4.62    0.61
 -10  -8  11    4.12    0.62
  12   8 -13   -0.15    0.34
 -12   8  13    0.62    0.30
 -12  -8  13    0.55    0.45
  12  -8 -13    0.14    0.23
  12  -8 -13   -0.02    0.37
  14   8 -15    0.64    0.41
 -14   8  15    0.17    0.29
 -14  -8  15    0.71    0.51
  14  -8 -15    0.17    0.41
  16   8 -17    0.78    0.45
 -16   8  17    1.91    0.46
  16  -8 -17    1.26    0.45
 -16  -8  17    2.24    0.62
 -18   8  19    0.05    0.35
  18   8 -19    0.16    0.48
 -18  -8  19   -0.51    0.49
  18  -8 -19   -0.09    0.37
 -20   8  21    0.32    0.42
  20   8 -21    0.59    0.48
  20  -8 -21   -0.01    0.43
 -20  -8  21   -0.09    0.55
  22   8 -23    0.02    0.51
 -22   8  23   -0.42    0.47
  22  -8 -23    0.98    0.49
 -22  -8  23   -0.55    0.62
  24   8 -25   -0.07    0.61
 -24   8  25    0.11    0.58
 -24  -8  25   -0.09    0.71
  24  -8 -25    0.38    0.61
  23   9 -22    0.27    0.54
 -23   9  22    0.44    0.54
  23  -9 -22    0.77    0.56
 -23  -9  22   -0.87    0.70
  21   9 -20    0.65    0.51
 -21   9  20    0.44    0.47
  21  -9 -20    0.04    0.44
 -21  -9  20   -0.23    0.57
  19   9 -18    1.43    0.51
 -19   9  18    1.41    0.49
 -19  -9  18    1.67    0.65
  19  -9 -18    0.88    0.48
  17   9 -16    0.25    0.38
 -17   9  16    0.07    0.32
 -17  -9  16   -0.40    0.52
  17  -9 -16    0.33    0.41
 -15   9  14    1.13    0.37
  15   9 -14    1.06    0.45
  15  -9 -14    0.77    0.44
 -15  -9  14    0.90    0.56
  13   9 -12    1.77    0.47
 -13   9  12    1.30    0.38
 -13  -9  12    2.58    0.61
  13  -9 -12    2.47    0.55
 -11   9  10    0.05    0.28
  11   9 -10   -0.15    0.31
  11  -9 -10   -0.10    0.26
  11  -9 -10    0.10    0.36
 -11  -9  10   -0.03    0.41
   9   9  -8    2.44    0.32
   9   9  -8    3.11    0.45
  -9   9   8    2.38    0.37
   9  -9  -8    2.44    0.28
  -9  -9   8    2.86    0.52
   9  -9  -8    2.68    0.50
  -7   9   6    0.97    0.27
   7   9  -6    0.24    0.27
   7   9  -6    0.85    0.22
   7  -9  -6    0.87    0.20
  -7  -9   6    0.87    0.34
   7  -9  -6    0.50    0.32
   5   9  -4   11.74    0.72
   5   9  -4   10.04    0.57
  -5   9   4   10.68    0.70
  -5  -9   4   11.20    0.75
   5  -9  -4   11.25    0.61
   5  -9  -4   10.38    0.78
   3   9  -2   19.17    0.99
  -3   9   2   19.63    1.01
   3  -9  -2   20.15    1.01
  -3  -9   2   21.42    1.06
  -3  -9   2   18.81    0.93
   3  -9  -2   20.27    0.96
  -1   9   0   14.50    0.84
   1   9   0   14.69    0.80
   1  -9   0   14.24    0.77
  -1  -9   0   14.37    0.82
   1  -9   0   13.37    0.78
  -1  -9   0   13.89    0.77
   1   9  -2   19.60    1.00
  -1   9   2   20.17    0.99
   1  -9  -2   19.03    0.97
  -1  -9   2   19.76    0.99
  -1  -9   2   18.98    0.92
   1  -9  -2   18.81    0.97
  -3   9   4   32.55    1.39
   3   9  -4   33.07    1.42
  -3  -9   4   32.68    1.44
  -3  -9   4   30.36    1.30
   3  -9  -4   29.49    1.34
   3  -9  -4   29.54    1.42
   5   9  -6    1.10    0.31
  -5   9   6    0.67    0.25
   5   9  -6    1.16    0.19
  -5  -9   6    1.51    0.36
   5  -9  -6    0.66    0.31
   5  -9  -6    1.06    0.24
   7   9  -8    7.35    0.64
  -7   9   8    6.67    0.57
   7   9  -8    6.98    0.43
  -7  -9   8    6.78    0.66
   7  -9  -8    7.64    0.68
   7  -9  -8    7.39    0.49
   9   9 -10    0.24    0.23
  -9   9  10   -0.16    0.18
   9   9 -10   -0.30    0.32
   9  -9 -10    0.56    0.22
  -9  -9  10    0.39    0.41
   9  -9 -10    0.48    0.35
  11   9 -12    0.74    0.39
 -11   9  12    0.69    0.30
  11  -9 -12    0.59    0.28
 -11  -9  12    0.88    0.51
  11  -9 -12    0.36    0.39
 -13   9  14    0.39    0.31
  13   9 -14    0.00    0.37
 -13  -9  14    1.11    0.58
  13  -9 -14    0.25    0.43
 -15   9  16    7.04    0.75
  15   9 -16    7.01    0.79
 -15  -9  16    7.24    0.92
  15  -9 -16    6.47    0.77
 -17   9  18    1.97    0.49
  17   9 -18    1.31    0.53
 -17  -9  18    1.04    0.61
  17  -9 -18    1.57    0.51
  19   9 -20    0.83    0.55
 -19   9  20    1.12    0.48
 -19  -9  20    0.89    0.65
  19  -9 -20    0.26    0.44
  21   9 -22    0.00    0.47
 -21   9  22    0.67    0.52
 -21  -9  22   -0.37    0.60
  21  -9 -22    0.79    0.50
 -23   9  24   -0.09    0.54
  23   9 -24    0.36    0.59
 -23  -9  24   -0.46    0.68
  23  -9 -24   -0.63    0.47
  24  10 -23   -0.41    0.57
 -24  10  23   -0.43    0.53
  24 -10 -23    1.36    0.66
 -24 -10  23   -1.83    0.71
 -22  10  21   -0.14    0.44
  22  10 -21   -0.97    0.41
  22 -10 -21   -0.05    0.58
 -22 -10  21   -0.21    0.65
  20  10 -19    0.50    0.47
 -20  10  19    0.33    0.44
 -20 -10  19    0.32    0.61
  20 -10 -19    0.32    0.50
  18  10 -17   -0.45    0.35
 -18  10  17    0.61    0.43
 -18 -10  17   -0.16    0.56
  18 -10 -17    0.26    0.42
 -16  10  15    1.54    0.47
  16  10 -15    0.78    0.45
 -16 -10  15    1.22    0.59
  16 -10 -15    0.67    0.44
 -14  10  13    0.29    0.34
  14  10 -13    0.00    0.36
 -14 -10  13   -0.12    0.50
  14 -10 -13   -0.22    0.39
 -12  10  11    0.28    0.32
  12  10 -11    0.46    0.35
  12 -10 -11    0.19    0.39
 -12 -10  11    0.52    0.51
 -10  10   9    0.29    0.29
  10  10  -9    0.00    0.34
  10  10  -9    0.04    0.29
  10 -10  -9   -0.67    0.34
  10 -10  -9    0.45    0.26
 -10 -10   9    0.87    0.45
  -8  10   7    7.58    0.64
   8  10  -7    6.81    0.64
   8  10  -7    7.10    0.50
   8 -10  -7    6.70    0.48
   8 -10  -7    7.36    0.71
  -8 -10   7    6.30    0.70
   6  10  -5    5.90    0.46
   6  10  -5    6.52    0.59
  -6  10   5    4.83    0.52
   6 -10  -5    5.45    0.45
   6 -10  -5    5.48    0.61
  -6 -10   5    4.82    0.59
  -4  10   3    6.43    0.59
   4  10  -3    6.59    0.59
   4  10  -3    6.19    0.48
  -4 -10   3    5.59    0.58
   4 -10  -3    6.46    0.52
   4 -10  -3    5.87    0.59
  -2  10   1    0.04    0.25
   2  10  -1   -0.24    0.23
   2 -10  -1    0.32    0.28
  -2 -10   1   -0.10    0.27
   2 -10  -1   -0.22    0.22
  -2 -10   1    0.23    0.23
   0  10   1    4.07    0.47
   0  10  -1    3.39    0.43
   0 -10   1    3.06    0.40
   0 -10  -1    3.31    0.42
   0 -10   1    3.02    0.40
   0 -10  -1    2.92    0.43
   2  10  -3    1.04    0.33
  -2  10   3    1.85    0.35
   2 -10  -3    0.98    0.28
  -2 -10   3    1.48    0.29
   2 -10  -3    1.20    0.33
  -2 -10   3    0.57    0.30
  -4  10   5    1.48    0.31
   4  10  -5    1.52    0.34
   4 -10  -5    1.39    0.35
  -4 -10   5    1.95    0.40
   4 -10  -5    1.25    0.30
   6  10  -7    7.83    0.48
   6  10  -7    7.11    0.66
  -6  10   7    7.90    0.63
   6 -10  -7    8.22    0.73
  -6 -10   7    7.16    0.69
   6 -10  -7    8.10    0.58
   8  10  -9    7.34    0.47
  -8  10   9    6.37    0.59
   8  10  -9    6.61    0.67
   8 -10  -9    6.56    0.72
   8 -10  -9    7.81    0.54
  -8 -10   9    6.23    0.72
 -10  10  11    0.33    0.29
  10  10 -11    0.13    0.37
  10 -10 -11   -0.02    0.23
 -10 -10  11   -0.14    0.40
  10 -10 -11   -0.05    0.35
  12  10 -13    1.64    0.49
 -12  10  13    1.69    0.40
 -12 -10  13    1.70    0.59
  12 -10 -13    2.93    0.58
 -14  10  15    4.08    0.58
  14  10 -15    3.43    0.60
 -14 -10  15    2.77    0.67
  14 -10 -15    3.20    0.58
  16  10 -17    0.96    0.49
 -16  10  17    1.55    0.46
  16 -10 -17    2.73    0.57
 -16 -10  17    1.21    0.63
 -18  10  19    0.52    0.41
  18  10 -19   -0.01    0.44
 -18 -10  19   -0.74    0.55
  18 -10 -19   -0.14    0.39
 -20  10  21    0.03    0.44
  20  10 -21    0.15    0.48
 -20 -10  21   -0.15    0.60
  20 -10 -21   -0.07    0.44
  22  10 -23   -0.41    0.51
 -22  10  23   -0.63    0.48
 -22 -10  23    0.40    0.68
  22 -10 -23    0.11    0.55
  23  11 -22   -0.38    0.54
 -23  11  22   -0.57    0.50
  23 -11 -22    0.14    0.57
 -23 -11  22    0.23    0.73
 -21  11  20    0.39    0.52
  21  11 -20   -0.52    0.42
 -21 -11  20   -1.23    0.53
  21 -11 -20    0.59    0.56
  19  11 -18    0.12    0.45
 -19  11  18   -0.19    0.40
 -19 -11  18   -0.56    0.59
  19 -11 -18   -0.08    0.48
 -17  11  16    0.59    0.43
  17  11 -16    1.96    0.54
 -17 -11  16    1.11    0.65
  17 -11 -16    1.79    0.57
  15  11 -14    0.39    0.38
 -15  11  14    0.62    0.39
 -15 -11  14    0.35    0.54
  15 -11 -14    1.11    0.47
 -13  11  12    0.16    0.33
  13  11 -12   -0.08    0.33
  13 -11 -12    0.21    0.43
 -13 -11  12   -0.50    0.48
 -11  11  10    0.40    0.33
  11  11 -10    0.23    0.37
  11 -11 -10   -0.15    0.41
 -11 -11  10   -0.01    0.45
   9  11  -8    3.38    0.40
  -9  11   8    3.37    0.50
   9  11  -8    2.83    0.49
   9 -11  -8    2.32    0.57
  -9 -11   8    2.87    0.56
   9 -11  -8    3.85    0.39
  -7  11   6    4.60    0.56
   7  11  -6    5.20    0.45
   7  11  -6    4.56    0.56
  -7 -11   6    3.86    0.60
   7 -11  -6    5.34    0.46
   7 -11  -6    4.22    0.62
   5  11  -4    5.88    0.59
  -5  11   4    7.50    0.66
   5  11  -4    7.42    0.54
   5 -11  -4    7.35    0.70
   5 -11  -4    6.74    0.56
  -5 -11   4    5.81    0.65
  -3  11   2    4.98    0.57
   3  11  -2    4.56    0.53
  -3 -11   2    4.12    0.55
   3 -11  -2    4.43    0.52
  -3 -11   2    5.36    0.52
   3 -11  -2    5.89    0.54
   1  11   0    1.12    0.33
  -1  11   0    1.01    0.35
   1 -11   0    1.07    0.33
   1 -11   0    1.56    0.36
  -1 -11   0    0.85    0.32
  -1 -11   0    1.56    0.38
   1  11  -2   -0.06    0.26
  -1  11   2    0.16    0.28
   1 -11  -2    0.46    0.30
   1 -11  -2   -0.05    0.28
  -1 -11   2   -0.09    0.23
  -1 -11   2   -0.44    0.24
  -3  11   4    0.22    0.28
   3  11  -4   -0.03    0.27
   3 -11  -4   -0.14    0.24
  -3 -11   4    0.10    0.29
   3 -11  -4   -0.41    0.28
  -3 -11   4   -0.80    0.20
   5  11  -6    5.42    0.61
  -5  11   6    5.67    0.58
   5  11  -6    6.00    0.46
   5 -11  -6    6.47    0.55
  -5 -11   6    6.28    0.67
   5 -11  -6    5.05    0.62
   7  11  -8    8.40    0.55
  -7  11   8    8.98    0.74
   7  11  -8    8.83    0.78
  -7 -11   8    8.50    0.83
   7 -11  -8    9.06    0.61
   7 -11  -8    9.84    0.87
   9  11 -10    0.04    0.37
  -9  11  10   -0.03    0.30
  -9 -11  10   -0.12    0.42
   9 -11 -10    0.26    0.27
   9 -11 -10    1.08    0.49
 -11  11  12    8.09    0.77
  11  11 -12    6.83    0.79
 -11 -11  12    5.56    0.76
  11 -11 -12    7.41    0.82
 -13  11  14    0.54    0.35
  13  11 -14    0.41    0.39
 -13 -11  14    0.26    0.51
  13 -11 -14    0.77    0.45
 -15  11  16    0.23    0.37
  15  11 -16    0.46    0.38
 -15 -11  16   -0.77    0.50
  15 -11 -16   -0.30    0.41
 -17  11  18    0.82    0.46
  17  11 -18    0.13    0.46
 -17 -11  18    0.08    0.58
  17 -11 -18    1.16    0.52
  19  11 -20    0.57    0.51
 -19  11  20    0.05    0.45
 -19 -11  20   -0.31    0.60
  19 -11 -20    0.51    0.48
 -21  11  22   -1.14    0.40
  21  11 -22    0.56    0.52
  21 -11 -22    0.01    0.50
 -21 -11  22   -0.42    0.65
 -23  11  24   -0.23    0.64
 -22  12  21   -0.48    0.50
  22  12 -21    0.13    0.54
  22 -12 -21   -0.13    0.55
 -22 -12  21   -0.67    0.67
  20  12 -19    0.75    0.50
 -20  12  19   -0.30    0.44
  20 -12 -19    0.86    0.58
 -20 -12  19   -0.04    0.58
  18  12 -17   -0.65    0.38
 -18  12  17   -0.67    0.37
  18 -12 -17   -0.61    0.42
 -18 -12  17   -0.09    0.59
  16  12 -15    0.24    0.41
 -16  12  15    0.17    0.40
  16 -12 -15    0.03    0.45
 -16 -12  15    0.01    0.54
  14  12 -13   -0.35    0.36
 -14  12  13    0.00    0.34
  14 -12 -13    0.33    0.44
 -14 -12  13   -0.02    0.51
 -12  12  11    0.58    0.38
  12  12 -11    1.59    0.48
 -12 -12  11    1.57    0.55
  12 -12 -11    0.99    0.48
  10  12  -9    6.62    0.72
 -10  12   9    5.23    0.66
 -10 -12   9    4.99    0.73
  10 -12  -9    4.46    0.70
  -8  12   7    5.71    0.66
   8  12  -7    6.80    0.56
   8  12  -7    5.16    0.66
  -8 -12   7    5.32    0.71
   8 -12  -7    6.26    0.54
   8 -12  -7    6.01    0.74
   6  12  -5    0.57    0.24
  -6  12   5    0.32    0.34
   6  12  -5    0.05    0.34
   6 -12  -5    0.85    0.45
  -6 -12   5   -0.09    0.42
   6 -12  -5    1.55    0.31
   4  12  -3    0.25    0.32
  -4  12   3    0.05    0.32
   4  12  -3   -0.62    0.15
  -4 -12   3    0.85    0.40
   4 -12  -3    0.16    0.29
   4 -12  -3    0.05    0.34
   2  12  -1    1.20    0.36
  -2  12   1    0.21    0.33
   2 -12  -1    1.25    0.36
  -2 -12   1    0.75    0.39
  -2 -12   1    0.42    0.31
   2 -12  -1    0.33    0.32
   0  12   1    0.57    0.33
   0  12  -1    0.09    0.32
   0 -12   1    0.01    0.29
   0 -12   1   -0.23    0.30
   0 -12  -1    0.31    0.28
   0 -12  -1   -0.65    0.28
  -2  12   3    5.90    0.61
   2  12  -3    6.47    0.66
  -2 -12   3    4.23    0.58
   2 -12  -3    5.05    0.59
   2 -12  -3    5.45    0.57
  -2 -12   3    5.79    0.55
   4  12  -5    0.08    0.32
  -4  12   5    0.19    0.33
   4 -12  -5   -0.11    0.27
  -4 -12   5   -0.07    0.37
   4 -12  -5   -0.30    0.37
   6  12  -7    0.57    0.37
   6  12  -7    0.63    0.25
  -6  12   7   -0.14    0.28
   6 -12  -7    0.21    0.42
   6 -12  -7    0.40    0.27
  -6 -12   7    0.71    0.44
  -8  12   9    1.58    0.44
   8  12  -9    0.96    0.46
   8 -12  -9    2.43    0.39
  -8 -12   9    1.49    0.51
   8 -12  -9    1.15    0.49
  10  12 -11    2.39    0.52
 -10  12  11    2.66    0.50
  10 -12 -11    2.39    0.58
 -10 -12  11    2.37    0.63
  12  12 -13    0.45    0.41
 -12  12  13   -0.10    0.34
  12 -12 -13    0.56    0.46
 -12 -12  13    1.34    0.57
 -14  12  15   -0.18    0.33
  14  12 -15    0.15    0.41
  14 -12 -15    0.94    0.52
 -14 -12  15    0.20    0.54
  16  12 -17    0.28    0.45
 -16  12  17    0.47    0.41
 -16 -12  17   -0.47    0.56
  16 -12 -17    0.54    0.51
  18  12 -19    0.39    0.48
 -18  12  19    0.11    0.44
 -18 -12  19   -0.25    0.63
  18 -12 -19   -0.13    0.45
  20  12 -21   -0.46    0.49
 -20  12  21   -0.54    0.48
  20 -12 -21    0.99    0.62
 -20 -12  21   -0.50    0.64
  22  12 -23   -0.60    0.58
 -22  12  23   -0.43    0.57
 -22 -12  23   -0.97    0.71
  22 -12 -23    0.01    0.55
  21  13 -20   -0.52    0.51
 -21  13  20    0.04    0.53
 -21 -13  20   -1.32    0.63
  21 -13 -20    0.12    0.59
 -19  13  18   -0.07    0.45
  19  13 -18    0.09    0.49
 -19 -13  18   -0.89    0.55
  19 -13 -18   -0.12    0.50
  17  13 -16    0.37    0.49
 -17  13  16   -0.09    0.44
 -17 -13  16   -0.05    0.61
  17 -13 -16   -0.63    0.47
 -15  13  14    0.06    0.40
  15  13 -14    0.08    0.42
  15 -13 -14    0.02    0.46
 -15 -13  14    0.02    0.56
 -13  13  12   -0.53    0.33
  13  13 -12   -0.42    0.33
 -13 -13  12   -0.83    0.42
  13 -13 -12   -0.52    0.38
 -11  13  10   -0.40    0.35
  11  13 -10   -0.12    0.37
  11 -13 -10   -0.48    0.41
 -11 -13  10    0.21    0.46
   9  13  -8    1.78    0.48
  -9  13   8    0.96    0.43
  -9 -13   8    0.50    0.51
   9 -13  -8    0.85    0.51
   7  13  -6   -0.15    0.36
   7  13  -6    0.06    0.28
  -7  13   6    0.00    0.39
  -7 -13   6    0.14    0.46
   7 -13  -6   -0.36    0.40
   7 -13  -6    0.30    0.32
   5  13  -4    0.10    0.37
  -5  13   4    0.74    0.43
   5  13  -4    0.36    0.23
  -5 -13   4    0.17    0.46
   5 -13  -4    0.27    0.32
   5 -13  -4    0.65    0.45
   3  13  -2    0.57    0.37
  -3  13   2    1.18    0.44
  -3 -13   2    0.57    0.44
   3 -13  -2    0.75    0.41
  -3 -13   2    0.41    0.35
   3 -13  -2    1.10    0.37
   1  13   0    0.21    0.34
  -1  13   0    0.09    0.34
   1 -13   0    0.71    0.39
   1 -13   0    0.60    0.35
  -1 -13   0    0.16    0.36
  -1 -13   0    0.10    0.32
  -1  13   2    0.48    0.36
   1  13  -2    0.26    0.38
   1 -13  -2   -0.27    0.31
  -1 -13   2    0.12    0.36
  -1 -13   2    0.27    0.31
   1 -13  -2   -0.16    0.31
  -3  13   4    0.65    0.37
   3  13  -4    0.77    0.40
  -3 -13   4    0.40    0.42
   3 -13  -4    0.40    0.31
  -3 -13   4    0.23    0.31
   3 -13  -4    1.06    0.43
   5  13  -6    8.01    0.61
  -5  13   6    7.60    0.75
   5  13  -6    8.74    0.83
  -5 -13   6    6.62    0.78
   5 -13  -6    7.84    0.67
   5 -13  -6    6.22    0.75
   7  13  -8    0.37    0.39
  -7  13   8    0.30    0.40
  -7 -13   8    0.02    0.43
   7 -13  -8    0.13    0.47
   7 -13  -8    0.00    0.30
  -9  13  10    0.93    0.44
   9  13 -10    1.82    0.52
  -9 -13  10    0.25    0.48
   9 -13 -10    1.69    0.56
 -11  13  12   -0.43    0.32
  11  13 -12   -0.04    0.40
 -11 -13  12    0.28    0.50
  11 -13 -12    0.15    0.48
  13  13 -14    0.74    0.45
 -13  13  14    0.33    0.39
 -13 -13  14   -0.61    0.43
  13 -13 -14    0.22    0.43
 -15  13  16   -0.34    0.39
  15  13 -16   -0.10    0.41
  15 -13 -16    0.54    0.52
 -15 -13  16   -0.20    0.57
 -17  13  18   -0.13    0.42
  17  13 -18    0.34    0.47
  17 -13 -18    0.11    0.51
 -17 -13  18   -0.10    0.62
  19  13 -20    0.29    0.53
 -19  13  20   -0.59    0.46
 -19 -13  20   -0.12    0.63
  19 -13 -20    0.18    0.58
  21  13 -22    0.19    0.62
 -21  13  22   -0.72    0.54
 -21 -13  22   -1.19    0.69
  21 -13 -22   -0.59    0.55
 -20  14  19    0.46    0.58
  20  14 -19    0.00    0.53
 -20 -14  19   -0.61    0.63
  20 -14 -19   -0.40    0.63
  18  14 -17    0.04    0.45
 -18  14  17    0.46    0.50
 -18 -14  17   -0.54    0.63
  18 -14 -17   -0.93    0.48
 -16  14  15   -0.45    0.39
  16  14 -15   -0.07    0.42
  16 -14 -15    0.42    0.53
 -16 -14  15   -0.75    0.56
  14  14 -13    0.18    0.40
 -14  14  13    0.23    0.42
 -14 -14  13   -0.52    0.46
  14 -14 -13   -0.27    0.44
  12  14 -11    0.33    0.41
 -12  14  11   -0.01    0.37
  12 -14 -11    0.42    0.52
 -12 -14  11   -0.44    0.47
 -10  14   9   -0.23    0.40
  10  14  -9    0.46    0.40
  10 -14  -9   -0.18    0.46
 -10 -14   9   -0.40    0.46
   8  14  -7    0.47    0.37
  -8  14   7    0.11    0.40
  -8 -14   7    0.20    0.48
   8 -14  -7    0.15    0.48
   6  14  -5    0.80    0.32
  -6  14   5    0.04    0.42
   6  14  -5    0.55    0.40
   6 -14  -5   -0.28    0.43
  -6 -14   5   -0.08    0.43
   6 -14  -5   -0.09    0.33
   4  14  -3    3.93    0.47
   4  14  -3    2.99    0.56
  -4  14   3    2.80    0.58
   4 -14  -3    3.75    0.62
   4 -14  -3    3.71    0.53
  -4 -14   3    1.47    0.55
  -2  14   1    1.71    0.51
   2  14  -1    1.16    0.47
  -2 -14   1    0.69    0.48
   2 -14  -1    1.87    0.47
  -2 -14   1    1.72    0.44
   2 -14  -1    2.17    0.49
   0  14  -1    0.91    0.45
   0  14   1    0.87    0.44
   0 -14   1    2.71    0.49
   0 -14  -1    2.40    0.50
   0 -14   1    1.17    0.45
   0 -14  -1    2.20    0.52
   2  14  -3    0.85    0.45
  -2  14   3    0.47    0.45
   2 -14  -3    0.32    0.46
   2 -14  -3    0.06    0.36
  -2 -14   3    0.35    0.35
  -2 -14   3   -0.48    0.40
  -4  14   5    0.13    0.43
   4  14  -5   -0.01    0.40
   4  14  -5   -0.47    0.19
  -4 -14   5   -0.19    0.41
   4 -14  -5    0.14    0.32
   4 -14  -5   -0.03    0.45
  -6  14   7    4.46    0.63
   6  14  -7    4.10    0.63
  -6 -14   7    4.93    0.72
   6 -14  -7    4.36    0.56
   6 -14  -7    4.54    0.72
  -8  14   9   -0.62    0.35
   8  14  -9   -0.04    0.38
   8 -14  -9    0.09    0.47
  -8 -14   9   -0.06    0.44
  10  14 -11    0.25    0.41
 -10  14  11   -0.11    0.39
 -10 -14  11    0.40    0.46
  10 -14 -11    0.05    0.49
 -12  14  13    0.02    0.40
  12  14 -13   -0.20    0.39
 -12 -14  13   -0.29    0.47
  12 -14 -13    0.07    0.51
  14  14 -15    0.89    0.49
 -14  14  15    0.14    0.44
  14 -14 -15    0.39    0.49
 -14 -14  15   -0.22    0.53
  16  14 -17    0.45    0.45
 -16  14  17   -0.30    0.45
  16 -14 -17    0.40    0.49
 -16 -14  17   -0.42    0.56
  18  14 -19    0.34    0.50
 -18  14  19   -1.01    0.43
 -18 -14  19   -0.97    0.58
  18 -14 -19   -0.96    0.54
 -20  14  21   -0.63    0.54
  20  14 -21   -0.27    0.56
  20 -14 -21   -0.21    0.60
 -20 -14  21    0.07    0.73
 -19  15  18   -1.22    0.50
  19  15 -18    0.81    0.57
  19 -15 -18   -0.87    0.57
 -19 -15  18   -0.28    0.77
  17  15 -16    0.45    0.51
 -17  15  16   -0.74    0.43
 -17 -15  16   -0.43    0.64
  17 -15 -16   -0.27    0.62
  15  15 -14    0.18    0.48
 -15  15  14    0.57    0.51
 -15 -15  14    0.29    0.57
  15 -15 -14    0.41    0.53
 -13  15  12    0.21    0.47
  13  15 -12    0.72    0.46
  13 -15 -12    0.19    0.57
 -13 -15  12    1.13    0.61
  11  15 -10   -0.08    0.40
 -11  15  10    0.15    0.45
  11 -15 -10   -0.11    0.48
 -11 -15  10   -0.20    0.47
  -9  15   8    0.49    0.47
   9  15  -8    0.42    0.41
  -9 -15   8    0.19    0.51
   9 -15  -8    0.41    0.50
   7  15  -6   -0.26    0.38
  -7  15   6    0.35    0.46
  -7 -15   6   -0.02    0.46
   7 -15  -6    0.29    0.45
  -5  15   4   -0.04    0.41
   5  15  -4   -0.18    0.25
   5  15  -4   -0.04    0.37
   5 -15  -4   -0.29    0.33
   5 -15  -4   -0.56    0.39
  -5 -15   4   -0.12    0.40
  -3  15   2   -0.22    0.42
   3  15  -2    0.52    0.42
  -3 -15   2    0.01    0.43
   3 -15  -2   -0.08    0.36
   3 -15  -2    0.31    0.44
  -1  15   0    0.56    0.45
   1  15   0    1.00    0.47
  -1 -15   0    1.79    0.48
  -1 -15   0    1.00    0.46
   1 -15   0    1.10    0.45
   1 -15   0    0.53    0.43
  -1  15   2    1.42    0.50
   1  15  -2    2.68    0.57
  -1 -15   2    2.19    0.54
   1 -15  -2    2.40    0.54
   1 -15  -2    2.29    0.53
  -1 -15   2    1.86    0.49
  -3  15   4   -0.64    0.40
   3  15  -4   -0.11    0.41
  -3 -15   4    0.05    0.36
  -3 -15   4   -0.56    0.40
   3 -15  -4   -0.40    0.41
   3 -15  -4    0.17    0.32
  -5  15   6   -0.39    0.38
   5  15  -6   -0.73    0.36
   5 -15  -6    0.25    0.34
   5 -15  -6   -0.28    0.44
  -5 -15   6    0.04    0.46
   7  15  -8    0.33    0.42
  -7  15   8    0.95    0.47
  -7 -15   8    1.05    0.54
   7 -15  -8    0.68    0.53
  -9  15  10    0.23    0.45
   9  15 -10   -0.29    0.37
   9 -15 -10   -0.18    0.47
  -9 -15  10    0.21    0.53
 -11  15  12   -0.29    0.40
  11  15 -12    0.24    0.41
 -11 -15  12   -0.35    0.47
  11 -15 -12   -0.48    0.54
 -13  15  14   -0.10    0.47
  13  15 -14   -0.24    0.40
 -13 -15  14    0.32    0.53
  13 -15 -14    0.68    0.60
 -15  15  16    0.03    0.48
  15  15 -16    0.78    0.50
 -15 -15  16    0.51    0.62
  15 -15 -16    1.40    0.62
  17  15 -18    1.39    0.59
 -17  15  18    0.18    0.56
  17 -15 -18    0.27    0.64
 -17 -15  18    0.65    0.69
  19  15 -20    0.17    0.58
 -19  15  20   -0.08    0.60
  19 -15 -20    0.68    0.71
 -19 -15  20   -0.09    0.73
 -18  16  17   -0.62    0.54
  18  16 -17    0.10    0.49
  18 -16 -17    0.12    0.64
 -18 -16  17   -0.08    0.74
 -16  16  15    0.23    0.51
  16  16 -15   -0.11    0.47
  16 -16 -15    0.39    0.62
 -16 -16  15    0.48    0.68
  14  16 -13    0.70    0.49
 -14  16  13   -0.72    0.44
 -14 -16  13   -0.55    0.59
  14 -16 -13   -0.38    0.52
 -12  16  11   -0.48    0.45
  12  16 -11    0.43    0.43
 -12 -16  11   -0.27    0.52
  12 -16 -11   -0.45    0.56
  10  16  -9    0.61    0.43
 -10  16   9   -0.17    0.45
  10 -16  -9    0.28    0.53
 -10 -16   9    0.16    0.52
   8  16  -7    0.32    0.40
  -8  16   7   -0.49    0.45
   8 -16  -7    0.07    0.50
  -8 -16   7   -0.21    0.49
   6  16  -5    0.59    0.43
  -6  16   5    0.72    0.53
   6 -16  -5    0.61    0.49
  -6 -16   5    0.02    0.46
   4  16  -3    1.05    0.46
   4  16  -3    2.56    0.45
  -4  16   3    1.36    0.54
   4 -16  -3    1.28    0.54
  -4 -16   3    1.95    0.58
   4 -16  -3    1.87    0.48
   2  16  -1   10.97    0.94
  -2  16   1   11.55    1.02
   2 -16  -1   11.09    0.99
  -2 -16   1   11.38    0.94
   2 -16  -1   11.02    0.94
  -2 -16   1   12.56    1.07
   0  16  -1   -0.06    0.42
   0  16   1    0.02    0.42
   0 -16   1   -0.06    0.38
   0 -16  -1    0.32    0.43
   0 -16   1   -0.37    0.38
   0 -16  -1    0.69    0.43
   2  16  -3    3.06    0.61
  -2  16   3    5.23    0.70
  -2 -16   3    3.88    0.61
   2 -16  -3    4.24    0.63
   2 -16  -3    4.87    0.70
  -2 -16   3    4.12    0.68
  -4  16   5    0.13    0.44
   4  16  -5   -0.09    0.40
   4 -16  -5    1.13    0.56
  -4 -16   5   -0.15    0.43
   4 -16  -5    0.30    0.39
   6  16  -7    0.88    0.46
  -6  16   7    0.49    0.46
  -6 -16   7    0.49    0.49
   6 -16  -7    0.14    0.50
  -8  16   9    0.17    0.47
   8  16  -9   -0.26    0.40
   8 -16  -9   -0.72    0.47
  -8 -16   9    0.62    0.53
  10  16 -11   -0.06    0.41
 -10  16  11    0.04    0.46
  10 -16 -11   -0.12    0.52
 -10 -16  11   -0.45    0.46
 -12  16  13   -0.49    0.45
  12  16 -13    0.41    0.48
 -12 -16  13   -0.21    0.57
  12 -16 -13    0.14    0.56
  14  16 -15    1.01    0.51
 -14  16  15   -0.14    0.51
 -14 -16  15   -0.43    0.61
  14 -16 -15    0.68    0.65
  16  16 -17    0.50    0.56
 -16  16  17    0.30    0.57
 -16 -16  17    1.53    0.77
  16 -16 -17    1.14    0.74
 -18  16  19   -0.82    0.59
  18  16 -19    0.62    0.63
 -18 -16  19   -0.56    0.72
  18 -16 -19    0.22    0.73
  17  17 -16    0.76    0.59
 -17  17  16   -0.50    0.58
  17 -17 -16    0.52    0.63
 -17 -17  16   -1.74    0.62
 -15  17  14   -0.28    0.55
  15  17 -14    0.18    0.48
 -15 -17  14   -0.38    0.61
  15 -17 -14   -0.30    0.50
  13  17 -12   -0.28    0.42
 -13  17  12   -0.08    0.55
 -13 -17  12   -0.23    0.61
  13 -17 -12    0.31    0.59
  11  17 -10    0.42    0.44
 -11  17  10   -0.19    0.49
 -11 -17  10   -0.23    0.50
  11 -17 -10    0.06    0.49
  -9  17   8    0.31    0.55
   9  17  -8    1.09    0.49
  -9 -17   8    0.81    0.54
   9 -17  -8    0.83    0.59
  -7  17   6    0.21    0.50
   7  17  -6    0.23    0.41
  -7 -17   6    0.66    0.51
   7 -17  -6    0.35    0.55
   5  17  -4    0.89    0.47
  -5  17   4    0.76    0.52
  -5 -17   4    0.63    0.51
   5 -17  -4    2.45    0.61
  -3  17   2    1.86    0.57
   3  17  -2    1.37    0.51
   3  17  -2    2.15    0.43
   3 -17  -2    2.20    0.52
  -3 -17   2    2.31    0.57
   3 -17  -2    1.19    0.53
  -1  17   0    2.74    0.61
   1  17   0    3.71    0.64
  -1 -17   0    2.94    0.63
  -1 -17   0    3.34    0.63
   1 -17   0    3.65    0.63
   1 -17   0    1.90    0.53
  -1  17   2    0.16    0.44
   1  17  -2    0.09    0.42
  -1 -17   2    0.13    0.46
   1 -17  -2   -0.21    0.44
   1 -17  -2   -0.09    0.41
  -1 -17   2   -0.07    0.43
   3  17  -4    0.02    0.40
  -3  17   4    0.40    0.49
   3 -17  -4   -0.99    0.39
  -3 -17   4   -0.15    0.39
   3 -17  -4    0.80    0.39
   5  17  -6   -0.12    0.44
  -5  17   6    0.46    0.50
  -5 -17   6    0.09    0.48
   5 -17  -6    0.25    0.52
   7  17  -8    0.70    0.50
  -7  17   8    0.19    0.49
   7 -17  -8    1.74    0.61
  -7 -17   8    0.65    0.55
  -9  17  10    0.61    0.52
   9  17 -10    0.46    0.42
   9 -17 -10   -0.19    0.51
  -9 -17  10    0.83    0.58
  11  17 -12   -0.83    0.44
 -11  17  12    0.39    0.49
  11 -17 -12    0.44    0.58
 -11 -17  12   -0.24    0.55
 -13  17  14   -0.18    0.56
  13  17 -14   -0.04    0.46
  13 -17 -14    0.29    0.57
 -13 -17  14   -0.09    0.63
  15  17 -16    0.97    0.57
 -15  17  16   -0.31    0.57
 -15 -17  16    0.46    0.72
  15 -17 -16    0.17    0.65
 -17  17  18   -0.37    0.63
  17  17 -18    0.16    0.55
 -17 -17  18   -0.38    0.70
  17 -17 -18   -0.11    0.68
  16  18 -15   -0.38    0.55
 -16  18  15   -1.11    0.59
  16 -18 -15    0.60    0.77
 -16 -18  15    0.45    0.78
 -14  18  13    0.77    0.64
  14  18 -13   -0.29    0.43
 -14 -18  13   -0.15    0.68
  14 -18 -13    0.94    0.69
  12  18 -11    0.00    0.46
 -12  18  11   -0.20    0.56
  12 -18 -11    0.10    0.59
 -12 -18  11   -0.65    0.59
  10  18  -9    1.07    0.51
 -10  18   9    0.37    0.57
 -10 -18   9    1.48    0.67
  10 -18  -9    0.13    0.60
  -8  18   7    0.44    0.56
   8  18  -7   -0.02    0.43
  -8 -18   7    0.61    0.56
   8 -18  -7    0.48    0.62
   6  18  -5   -0.17    0.45
  -6  18   5    0.08    0.54
   6 -18  -5    0.88    0.58
  -6 -18   5    0.01    0.50
  -4  18   3    1.57    0.58
   4  18  -3    1.49    0.55
  -4 -18   3    1.60    0.57
   4 -18  -3    1.65    0.61
   2  18  -1   -0.03    0.44
   2  18  -1    0.44    0.33
  -2  18   1   -0.46    0.43
  -2 -18   1    0.42    0.47
   2 -18  -1   -0.30    0.41
   2 -18  -1    0.53    0.50
   0  18   1    0.04    0.46
   0  18  -1    0.07    0.48
   0 -18  -1    0.47    0.51
   0 -18  -1   -0.46    0.39
   0 -18   1   -0.47    0.41
   0 -18   1    0.80    0.53
  -2  18   3    0.58    0.49
   2  18  -3    1.54    0.54
   2 -18  -3    1.16    0.47
  -2 -18   3    0.93    0.49
   2 -18  -3    0.96    0.57
   4  18  -5    0.38    0.48
  -4  18   5    0.30    0.46
  -4 -18   5   -0.08    0.48
   4 -18  -5   -0.83    0.49
   6  18  -7    0.39    0.47
  -6  18   7    0.21    0.51
   6 -18  -7   -0.39    0.54
  -6 -18   7    0.59    0.54
   8  18  -9    1.75    0.55
  -8  18   9   -0.05    0.51
  -8 -18   9    0.34    0.58
   8 -18  -9    0.40    0.63
 -10  18  11   -0.69    0.49
  10  18 -11    0.65    0.49
  10 -18 -11    0.20    0.60
 -10 -18  11   -0.41    0.53
 -12  18  13    0.17    0.61
  12  18 -13    0.69    0.52
  12 -18 -13    0.46    0.66
 -12 -18  13   -0.04    0.68
  14  18 -15    0.03    0.53
 -14  18  15   -0.95    0.63
  14 -18 -15    0.36    0.73
 -14 -18  15   -1.24    0.62
  16  18 -17    0.66    0.61
 -16  18  17   -0.94    0.68
 -16 -18  17    0.01    0.71
  16 -18 -17    0.09    0.72
  15  19 -14    0.45    0.59
 -15  19  14    0.52    0.75
  15 -19 -14    0.21    0.78
 -15 -19  14   -1.67    0.76
 -13  19  12   -0.56    0.60
  13  19 -12    0.45    0.56
 -13 -19  12    0.42    0.77
  13 -19 -12    0.21    0.73
 -11  19  10    0.29    0.61
  11  19 -10    0.09    0.50
  11 -19 -10    0.22    0.63
 -11 -19  10    0.12    0.63
  -9  19   8   -0.91    0.54
   9  19  -8    0.34    0.47
   9 -19  -8    0.53    0.66
  -9 -19   8   -0.56    0.54
  -7  19   6   -0.44    0.54
   7  19  -6    0.55    0.50
  -7 -19   6   -0.21    0.47
   7 -19  -6    0.61    0.62
   5  19  -4   -0.55    0.39
  -5  19   4   -0.11    0.51
  -5 -19   4   -0.09    0.49
   5 -19  -4   -0.98    0.49
  -3  19   2    2.20    0.63
   3  19  -2    1.40    0.56
  -3 -19   2    2.67    0.68
   3 -19  -2    2.02    0.62
   1  19   0   -0.51    0.45
  -1  19   0   -1.06    0.38
   1 -19   0   -0.86    0.48
  -1 -19   0   -0.26    0.43
   1 -19   0    0.49    0.50
   1  19  -2   -0.36    0.46
  -1  19   2   -0.41    0.48
   1 -19  -2   -0.03    0.52
  -1 -19   2    0.60    0.50
   1 -19  -2   -0.38    0.43
  -3  19   4    0.73    0.55
   3  19  -4    0.20    0.46
   3 -19  -4    0.10    0.52
  -3 -19   4   -0.26    0.48
  -5  19   6   -0.17    0.55
   5  19  -6    0.46    0.47
   5 -19  -6   -0.87    0.52
  -5 -19   6    0.40    0.53
  -7  19   8    1.00    0.61
   7  19  -8    0.85    0.53
  -7 -19   8    1.04    0.61
   7 -19  -8    0.29    0.63
   9  19 -10    1.17    0.56
  -9  19  10   -0.04    0.57
  -9 -19  10   -0.28    0.58
   9 -19 -10    0.04    0.68
  11  19 -12    0.69    0.54
 -11  19  12    0.12    0.64
  11 -19 -12   -0.17    0.62
 -11 -19  12    0.24    0.71
 -13  19  14   -0.55    0.68
  13  19 -14    0.01    0.55
  13 -19 -14    0.25    0.68
 -13 -19  14    0.66    0.80
  12  20 -11    0.22    0.58
 -12  20  11   -0.41    0.66
  12 -20 -11   -1.75    0.60
 -12 -20  11   -1.22    0.66
  10  20  -9    1.18    0.59
 -10  20   9    0.85    0.68
 -10 -20   9    1.05    0.75
  10 -20  -9    0.70    0.75
   8  20  -7    0.68    0.53
  -8  20   7    0.50    0.63
   8 -20  -7    0.86    0.73
  -8 -20   7    0.09    0.61
   6  20  -5    1.54    0.59
  -6  20   5   -0.69    0.57
  -6 -20   5   -0.71    0.50
   6 -20  -5   -0.44    0.59
  -4  20   3    0.46    0.56
   4  20  -3    0.07    0.51
  -4 -20   3    0.24    0.56
   4 -20  -3   -0.32    0.57
  -2  20   1   -0.52    0.52
   2  20  -1    0.49    0.51
  -2 -20   1    0.31    0.55
   2 -20  -1   -0.25    0.60
   0  20  -1   -0.19    0.48
   0  20   1    0.01    0.50
   0 -20   1   -0.26    0.72
   0 -20  -1    0.26    0.53
  -2  20   3    0.46    0.59
   2  20  -3    0.17    0.48
   2 -20  -3    1.08    0.65
  -2 -20   3   -0.07    0.50
  -4  20   5    0.69    0.61
   4  20  -5    0.62    0.53
   4 -20  -5   -0.76    0.58
  -4 -20   5   -0.06    0.54
  -6  20   7    0.18    0.63
   6  20  -7    1.64    0.58
  -6 -20   7    0.50    0.58
   6 -20  -7    0.29    0.68
   8  20  -9    0.49    0.52
  -8  20   9   -0.11    0.68
  -8 -20   9   -0.34    0.64
   8 -20  -9   -0.19    0.67
 -10  20  11   -0.60    0.80
  10  20 -11   -0.26    0.52
 -10 -20  11    0.44    0.71
  10 -20 -11   -0.73    0.73
  12  20 -13    0.46    0.58
 -12 -20  13   -0.47    0.74
  12 -20 -13    0.04    0.81
  11  21 -10    0.00    0.63
 -11  21  10    0.19    0.76
 -11 -21  10    0.63    0.79
  11 -21 -10   -0.26    0.82
   9  21  -8    0.40    0.59
  -9  21   8    0.46    0.75
  -9 -21   8   -0.15    0.64
   9 -21  -8   -0.07    0.77
  -7  21   6    1.49    0.71
   7  21  -6    3.40    0.76
  -7 -21   6    1.12    0.76
   7 -21  -6    1.39    0.75
  -5  21   4    0.26    0.59
   5  21  -4    0.82    0.60
  -5 -21   4    2.31    0.74
   5 -21  -4    1.16    0.76
   3  21  -2    1.02    0.63
  -3  21   2    0.62    0.59
   3 -21  -2    0.70    0.68
  -3 -21   2    0.80    0.62
  -1  21   0    0.19    0.54
   1  21   0   -0.09    0.59
  -1  21   2   -0.36    0.62
   1  21  -2    0.51    0.55
   3  21  -4    0.33    0.54
  -3  21   4    0.46    0.73
  -3 -21   4    0.13    0.61
   3 -21  -4   -0.10    0.68
   5  21  -6    0.87    0.58
  -5 -21   6    0.44    0.66
   5 -21  -6    1.16    0.77
   7  21  -8    0.68    0.61
  -7 -21   8   -0.22    0.58
   7 -21  -8   -0.12    0.73
   9  21 -10    0.65    0.61
  -9 -21  10   -0.05    0.68
   9 -21 -10    1.72    0.82
  -8  22   7    0.46    0.95
  -8 -22   7    0.70    0.73
   8 -22  -7   -0.57    0.81
  -6  22   5    2.13    0.83
   6 -22  -5    2.74    0.97
  -6 -22   5    2.07    0.75
  -4  22   3    0.32    0.67
  -4 -22   3    0.88    0.68
   4 -22  -3    1.41    0.84
  -2  22   1    0.31    0.63
   0  22  -1    0.99    0.67
   2  22  -3    0.54    0.60
   4  22  -5    0.76    0.61
   4 -22  -5   -0.05    0.77
  -4 -22   5   -0.42    0.70
   6  22  -7    0.05    0.59
  -6 -22   7    0.54    0.74
   6 -22  -7   -0.09    0.83
  26   0 -24    0.03    0.65
  24   0 -22    0.93    0.58
  22   0 -20   -0.01    0.43
  20   0 -18    1.25    0.36
  20   0 -18    0.38    0.43
 -20   0  18    0.30    0.49
 -18   0  16    0.16    0.36
  18   0 -16    0.07    0.39
  18   0 -16   -0.48    0.22
  16   0 -14   11.99    0.80
  16   0 -14   13.34    1.04
 -16   0  14   12.93    0.86
 -14   0  12   15.25    0.85
  14   0 -12   16.55    0.96
  14   0 -12   13.63    0.83
 -12   0  10    0.90    0.26
  12   0 -10    0.74    0.27
  12   0 -10    0.76    0.25
  10   0  -8   -0.24    0.18
  10   0  -8    0.28    0.21
 -10   0   8   -0.33    0.16
  -8   0   6  197.65    7.12
   8   0  -6  198.98    7.14
   8   0  -6  196.05    7.17
   6   0  -4  396.07   14.02
   6   0  -4  392.75   14.00
  -6   0   4  390.30   13.98
   4   0  -2   74.62    2.74
  -4   0   2   74.28    2.71
   4   0  -2   75.49    2.74
  -2   0   0  227.44    7.85
   2   0   0  215.69    7.85
   2   0   0  220.51    7.87
   0   0  -2    0.12    0.07
   2   0  -4  365.12   12.77
   2   0  -4  355.78   12.79
   2   0  -4  359.57   12.81
   4   0  -6  185.92    6.73
   4   0  -6  190.26    6.68
  -4   0   6  184.30    6.72
   6   0  -8    8.18    0.51
  -6   0   8    8.06    0.48
   6   0  -8    8.11    0.44
   8   0 -10   -0.11    0.14
   8   0 -10    0.23    0.18
  -8   0  10   -0.15    0.15
  10   0 -12    1.54    0.26
  10   0 -12    0.39    0.23
 -10   0  12    0.87    0.24
  12   0 -14    7.80    0.54
 -12   0  14    7.96    0.63
  12   0 -14    8.06    0.68
  14   0 -16    2.54    0.37
 -14   0  16    3.08    0.45
  14   0 -16    2.18    0.42
  16   0 -18    0.10    0.37
 -16   0  18    0.57    0.39
  16   0 -18    0.39    0.31
 -18   0  20    4.22    0.64
  18   0 -20    5.38    0.73
 -20   0  22   -0.69    0.49
  20   0 -22   -0.47    0.38
  22   0 -24    0.02    0.46
  24   0 -26   -0.03    0.64
  27   1 -25   -1.57    0.64
  25   1 -23   -0.85    0.47
  25  -1 -23    0.34    0.58
  23   1 -21    0.35    0.53
  23  -1 -21   -0.08    0.41
  21   1 -19    0.92    0.52
  21  -1 -19    0.72    0.38
  21  -1 -19    1.96    0.53
 -21  -1  19    0.26    0.55
 -19   1  17   -0.91    0.36
  19   1 -17   -0.09    0.40
  19   1 -17   -0.12    0.29
 -19  -1  17   -0.14    0.42
  19  -1 -17    0.09    0.31
  19  -1 -17   -0.19    0.27
  17   1 -15    0.03    0.37
 -17   1  15    0.63    0.37
  17   1 -15    1.00    0.32
 -17  -1  15   -0.32    0.36
  17  -1 -15    1.11    0.34
  17  -1 -15    0.97    0.39
  15   1 -13    1.71    0.33
 -15   1  13    2.51    0.38
  15   1 -13    1.72    0.42
  15  -1 -13    1.24    0.35
 -15  -1  13    2.11    0.41
  15  -1 -13    1.25    0.38
  13   1 -11   26.80    1.33
 -13   1  11   27.14    1.23
  13   1 -11   27.81    1.23
 -13  -1  11   27.10    1.28
  13  -1 -11   28.50    1.27
  13  -1 -11   27.73    1.33
 -11   1   9   21.26    0.96
  11   1  -9   20.74    0.96
  11   1  -9   21.73    1.05
  11  -1  -9   21.99    1.05
 -11  -1   9   21.36    1.01
  11  -1  -9   21.24    1.01
  -9   1   7   -0.03    0.15
   9   1  -7    0.10    0.18
   9   1  -7    0.46    0.21
   9  -1  -7    0.00    0.19
   9  -1  -7    0.19    0.17
  -9  -1   7    0.05    0.19
   7   1  -5   75.98    2.86
  -7   1   5   76.43    2.79
   7   1  -5   75.06    2.82
  -7  -1   5   75.09    2.84
   7  -1  -5   77.20    2.86
   7  -1  -5   77.15    2.86
  -5   1   3  227.69    8.15
   5   1  -3  232.62    8.20
   5   1  -3  225.53    8.21
   5  -1  -3  230.11    8.22
   5  -1  -3  230.90    8.22
  -5  -1   3  229.36    8.21
  -3   1   1    1.56    0.09
  -3   1   1    0.91    0.12
   3   1  -1    1.61    0.15
   3   1  -1    1.55    0.13
  -3  -1   1    1.32    0.14
   3  -1  -1    1.64    0.16
   3  -1  -1    1.53    0.09
   1   1   1  292.27    9.95
  -1   1  -1  295.74    9.94
  -1  -1  -1  251.69    9.94
   1  -1   1  280.73    9.92
   1   1  -3    0.66    0.06
   1   1  -3    0.52    0.09
  -1  -1   3    0.43    0.05
  -1  -1   3    0.65    0.10
   1  -1  -3    0.55    0.08
   1  -1  -3    0.60    0.09
   1  -1  -3    0.65    0.10
   3   1  -5   14.64    0.63
   3   1  -5   14.12    0.55
   3  -1  -5   13.87    0.61
   3  -1  -5   13.70    0.61
  -3  -1   5   13.96    0.62
   3  -1  -5   13.60    0.61
   5   1  -7  132.75    4.81
   5   1  -7  132.81    4.72
   5  -1  -7  130.64    4.80
   5  -1  -7  132.68    4.79
  -5  -1   7  130.98    4.80
   5  -1  -7  129.03    4.77
  -7   1   9   34.71    1.42
   7   1  -9   35.40    1.36
   7   1  -9   35.63    1.48
   7  -1  -9   33.94    1.41
   7  -1  -9   36.40    1.47
  -7  -1   9   35.75    1.46
   9   1 -11    2.93    0.37
   9   1 -11    2.66    0.27
  -9   1  11    2.50    0.31
   9  -1 -11    3.19    0.38
   9  -1 -11    2.60    0.31
  -9  -1  11    2.69    0.34
 -11   1  13    1.33    0.28
  11   1 -13    1.42    0.25
  11   1 -13    0.85    0.30
 -11  -1  13    1.30    0.31
  11  -1 -13    1.27    0.27
  11  -1 -13    1.66    0.34
  13   1 -15    0.87    0.35
  13   1 -15    2.00    0.31
 -13   1  15    1.81    0.35
  13  -1 -15    2.35    0.36
 -13  -1  15    0.60    0.31
  13  -1 -15    1.66    0.39
  15   1 -17    0.50    0.26
 -15   1  17    0.19    0.35
  15   1 -17   -0.06    0.29
 -15  -1  17    0.47    0.34
  15  -1 -17   -0.15    0.31
  15  -1 -17    0.44    0.28
 -17   1  19   -0.04    0.37
  17   1 -19   -0.22    0.31
  17  -1 -19   -0.96    0.25
  17  -1 -19    0.21    0.29
 -17  -1  19   -0.46    0.35
 -19   1  21   -0.20    0.45
  19   1 -21   -0.50    0.34
 -19  -1  21   -0.21    0.43
  19  -1 -21   -0.58    0.30
  21   1 -23    0.12    0.43
  21  -1 -23    0.40    0.46
 -21  -1  23   -0.03    0.55
  23   1 -25    0.86    0.59
  23  -1 -25    0.01    0.51
  25   1 -27   -1.44    0.52
  25  -1 -27    0.07    0.72
 -26   2  24   -0.79    0.62
  26   2 -24   -0.28    0.59
  24   2 -22   -0.02    0.51
  22   2 -20    0.31    0.52
  22  -2 -20    0.58    0.48
 -22  -2  20   -0.40    0.58
  22  -2 -20    0.41    0.38
  20   2 -18    0.21    0.43
 -20  -2  18    0.25    0.45
  20  -2 -18    0.52    0.38
  20  -2 -18   -0.01    0.32
  18   2 -16    0.56    0.31
 -18   2  16    0.05    0.38
  18   2 -16    0.80    0.43
  18  -2 -16    0.01    0.32
  18  -2 -16    0.24    0.34
 -18  -2  16    0.55    0.44
 -16   2  14    0.34    0.30
  16   2 -14    0.05    0.26
  16   2 -14    0.35    0.35
  16  -2 -14    0.41    0.32
 -16  -2  14    0.36    0.39
  16  -2 -14   -0.49    0.27
  14   2 -12    5.26    0.56
 -14   2  12    6.23    0.51
  14   2 -12    5.29    0.49
  14  -2 -12    5.40    0.58
  14  -2 -12    6.37    0.59
 -14  -2  12    6.36    0.60
  12   2 -10    5.79    0.55
  12   2 -10    5.40    0.44
 -12   2  10    5.96    0.44
  12  -2 -10    6.70    0.58
  12  -2 -10    5.52    0.52
 -12  -2  10    5.83    0.53
 -10   2   8   17.36    0.78
  10   2  -8   17.80    0.90
  10   2  -8   17.04    0.81
 -10  -2   8   17.22    0.88
  10  -2  -8   17.86    0.88
  10  -2  -8   17.18    0.89
   8   2  -6    0.90    0.21
   8   2  -6    0.25    0.19
  -8   2   6    0.31    0.14
  -8  -2   6    0.59    0.22
   8  -2  -6    0.67    0.20
   8  -2  -6    0.35    0.22
  -6   2   4  263.95    9.56
   6   2  -4  269.00    9.53
  -6   2   4  268.86    9.48
   6   2  -4  267.53    9.57
   6  -2  -4  263.10    9.58
  -6  -2   4  268.05    9.57
   4   2  -2  158.61    5.74
   4   2  -2  160.95    5.73
  -4   2   2  161.44    5.75
   4  -2  -2  159.37    5.76
  -4  -2   2  158.82    5.76
   2   2   0    0.25    0.08
   2   2   0    0.11    0.07
  -2   2   0    0.16    0.05
  -2   2   0    0.16    0.08
   2  -2   0    0.12    0.09
   2  -2   0    0.08    0.05
  -2  -2   0    0.06    0.10
   0   2   2    0.47    0.07
   0   2  -2    0.55    0.11
   0  -2  -2    0.42    0.10
   0  -2  -2    0.54    0.08
   0  -2   2    0.75    0.10
   0  -2   2    0.61    0.08
   0  -2  -2    0.44    0.10
   2   2  -4   47.63    1.77
   2  -2  -4   46.33    1.73
   2  -2  -4   45.13    1.76
  -2  -2   4   47.54    1.77
   2  -2  -4   47.45    1.75
   4   2  -6  990.04   34.91
   4   2  -6 1000.00   35.03
   4  -2  -6  988.58   35.00
  -4  -2   6  987.46   35.03
   4  -2  -6  971.04   34.99
   4  -2  -6  989.29   35.01
   6   2  -8   93.57    3.43
   6   2  -8   89.23    3.29
   6  -2  -8   91.17    3.41
   6  -2  -8   90.59    3.40
   6  -2  -8   92.13    3.39
  -6  -2   8   91.92    3.43
   8   2 -10   -0.12    0.18
  -8   2  10    0.03    0.14
   8   2 -10    0.01    0.12
   8  -2 -10   -0.10    0.17
  -8  -2  10    0.04    0.19
   8  -2 -10    0.10    0.18
  10   2 -12   15.99    0.89
  10   2 -12   15.80    0.72
 -10   2  12   15.45    0.78
 -10  -2  12   15.72    0.87
  10  -2 -12   16.18    0.83
  10  -2 -12   15.49    0.87
 -12   2  14   10.26    0.64
  12   2 -14   10.37    0.57
  12   2 -14    9.30    0.73
 -12  -2  14    9.00    0.75
  12  -2 -14    9.68    0.67
  12  -2 -14   10.60    0.82
 -14   2  16    2.01    0.37
  14   2 -16    2.65    0.45
  14   2 -16    2.45    0.32
  14  -2 -16    1.63    0.38
 -14  -2  16    2.07    0.45
  14  -2 -16    2.15    0.44
  16   2 -18    6.10    0.74
 -16   2  18    6.26    0.62
 -16  -2  18    5.11    0.68
  16  -2 -18    4.86    0.56
  16  -2 -18    4.54    0.61
 -18   2  20    1.41    0.50
  18   2 -20    1.90    0.49
  18  -2 -20    1.64    0.42
 -18  -2  20    1.21    0.51
  18  -2 -20    1.58    0.49
  20   2 -22    1.11    0.51
 -20  -2  22    0.80    0.51
  20  -2 -22    1.68    0.55
  22   2 -24    0.33    0.51
  22  -2 -24    0.54    0.57
 -22  -2  24   -0.89    0.56
  24   2 -26    0.12    0.62
  24  -2 -26    0.22    0.67
 -27   3  25    1.34    0.83
  27   3 -25    1.04    0.74
 -25   3  23   -0.12    0.59
  25   3 -23   -0.02    0.50
 -23   3  21   -0.68    0.49
  23   3 -21   -0.89    0.37
  23  -3 -21   -0.08    0.39
 -23  -3  21   -0.29    0.59
  21   3 -19    0.47    0.44
 -21  -3  19    0.40    0.52
  21  -3 -19    0.92    0.44
  19   3 -17    0.81    0.43
  19  -3 -17    1.49    0.41
 -19  -3  17    0.38    0.49
 -17   3  15    0.09    0.35
  17   3 -15    0.50    0.38
  17   3 -15    0.20    0.28
  17  -3 -15    0.68    0.35
 -17  -3  15    0.35    0.46
 -15   3  13   -0.26    0.24
  15   3 -13    0.33    0.34
  15   3 -13    0.01    0.23
  15  -3 -13   -0.07    0.28
 -15  -3  13    0.47    0.37
  15  -3 -13   -0.18    0.26
 -13   3  11    2.85    0.32
  13   3 -11    2.57    0.33
  13   3 -11    2.35    0.40
  13  -3 -11    2.60    0.40
 -13  -3  11    2.64    0.42
  11   3  -9    3.61    0.35
 -11   3   9    3.68    0.32
  11   3  -9    4.10    0.45
 -11  -3   9    3.96    0.44
  11  -3  -9    3.61    0.42
   9   3  -7    4.94    0.45
  -9   3   7    6.60    0.48
  -9   3   7    6.43    0.36
   9   3  -7    6.51    0.43
   9  -3  -7    5.35    0.48
  -9  -3   7    7.11    0.54
   7   3  -5    2.35    0.29
  -7   3   5    1.92    0.25
   7   3  -5    1.95    0.25
  -7   3   5    2.01    0.17
   7  -3  -5    2.15    0.31
  -7  -3   5    2.18    0.31
  -5   3   3    2.19    0.24
   5   3  -3    3.21    0.27
   5   3  -3    2.42    0.26
  -5  -3   3    3.44    0.34
   5  -3  -3    2.64    0.30
   3   3  -1   28.07    1.09
  -3   3   1   28.20    1.11
   3   3  -1   28.44    1.09
  -3   3   1   27.77    1.03
   3  -3  -1   27.27    1.03
  -3  -3   1   28.42    1.14
   3  -3  -1   28.12    1.13
  -1   3  -1    0.28    0.11
   1   3   1    0.04    0.09
   1  -3   1    0.18    0.09
  -1  -3  -1   -0.11    0.13
  -1  -3  -1   -0.03    0.11
   1  -3   1    0.12    0.11
  -1   3   3  107.54    3.95
   1   3  -3  109.08    3.99
   1  -3  -3  108.68    3.98
  -1  -3   3  109.75    3.99
  -1  -3   3  111.98    3.92
   1  -3  -3  110.98    4.00
   3   3  -5  852.18   30.03
  -3   3   5  836.64   29.99
   3  -3  -5  847.12   30.00
  -3  -3   5  846.59   30.04
   3  -3  -5  850.02   30.03
   5   3  -7  232.36    8.38
   5  -3  -7  230.63    8.33
   5  -3  -7  233.20    8.36
   5  -3  -7  232.84    8.38
  -5  -3   7  231.72    8.40
   7   3  -9    0.46    0.21
   7   3  -9    0.70    0.12
   7  -3  -9    0.64    0.19
  -7  -3   9    1.03    0.26
   7  -3  -9    1.21    0.24
   7  -3  -9    1.13    0.26
   9   3 -11   -0.53    0.19
   9   3 -11   -0.03    0.12
  -9  -3  11   -0.01    0.22
   9  -3 -11    0.17    0.21
   9  -3 -11   -0.09    0.18
 -11   3  13   20.79    0.95
  11   3 -13   18.63    1.06
  11   3 -13   20.15    0.85
  11  -3 -13   19.56    1.01
  11  -3 -13   19.95    1.05
 -11  -3  13   20.25    1.06
  13   3 -15    0.33    0.19
  13   3 -15    0.05    0.30
 -13   3  15    0.17    0.24
  13  -3 -15    0.11    0.29
  13  -3 -15    0.08    0.27
 -13  -3  15    0.51    0.35
 -15   3  17    0.02    0.27
  15   3 -17    0.08    0.33
  15  -3 -17    1.13    0.36
 -15  -3  17    1.25    0.47
  15  -3 -17    0.25    0.37
 -17   3  19    0.10    0.39
  17   3 -19   -0.19    0.27
  17  -3 -19   -0.78    0.24
  17  -3 -19    0.22    0.32
 -17  -3  19   -0.21    0.42
  19   3 -21   -0.25    0.33
  19  -3 -21   -0.18    0.36
  19  -3 -21    0.87    0.34
 -19  -3  21   -0.40    0.43
  21   3 -23   -0.07    0.40
  21  -3 -23    0.52    0.52
 -21  -3  23   -0.05    0.51
  23   3 -25    0.66    0.56
 -23  -3  25   -0.46    0.63
  25   3 -27    0.23    0.66
 -25   3  27   -0.04    0.78
 -26   4  24    0.06    0.66
  26   4 -24   -0.03    0.64
 -24   4  22   -0.28    0.49
  24   4 -22   -0.12    0.48
 -24  -4  22   -0.38    0.63
  22   4 -20   -0.34    0.43
 -22   4  20   -0.09    0.45
  22  -4 -20   -0.24    0.37
 -22  -4  20   -0.18    0.51
  20   4 -18    0.33    0.41
 -20   4  18   -0.18    0.38
 -20  -4  18   -0.46    0.44
  20  -4 -18    0.30    0.36
  18   4 -16    0.44    0.40
 -18   4  16    0.28    0.38
 -18  -4  16   -0.11    0.43
  18  -4 -16    0.11    0.32
 -16   4  14   -0.41    0.29
  16   4 -14    0.48    0.29
  16   4 -14    0.61    0.37
 -16   4  14   -0.42    0.28
  16  -4 -14    0.34    0.35
 -16  -4  14   -0.50    0.42
 -14   4  12   -0.14    0.24
 -14   4  12   -0.03    0.21
  14   4 -12    0.04    0.31
  14   4 -12   -0.03    0.21
  14  -4 -12    0.12    0.31
 -14  -4  12   -0.22    0.33
 -12   4  10    1.15    0.22
  12   4 -10    0.65    0.28
 -12   4  10    0.66    0.22
  12   4 -10    0.41    0.21
 -12  -4  10    0.85    0.33
  12  -4 -10    0.54    0.28
  10   4  -8   81.73    3.15
 -10   4   8   80.80    2.98
  10   4  -8   80.88    3.03
 -10   4   8   82.20    3.13
  10  -4  -8   80.00    3.15
 -10  -4   8   81.81    3.17
  -8   4   6   69.94    2.69
  -8   4   6   69.29    2.55
   8   4  -6   69.18    2.69
   8   4  -6   70.86    2.61
  -8  -4   6   70.89    2.73
   8  -4  -6   70.69    2.73
   6   4  -4    4.74    0.40
  -6   4   4    5.21    0.39
   6   4  -4    5.39    0.37
   6  -4  -4    6.62    0.49
  -6  -4   4    5.35    0.45
   6  -4  -4    5.57    0.26
  -4   4   2    1.38    0.21
   4   4  -2    2.06    0.24
   4   4  -2    1.77    0.22
  -4  -4   2    2.47    0.31
   4  -4  -2    1.90    0.29
   4  -4  -2    2.23    0.17
   2   4   0  138.92    5.00
  -2   4   0  137.80    5.04
   2   4   0  138.80    5.01
   2  -4   0  138.87    4.97
   2  -4   0  139.08    5.02
  -2  -4   0  137.35    5.04
   0   4   2   91.42    3.38
   0   4  -2   93.61    3.44
   0  -4   2   94.17    3.38
   0  -4   2   94.26    3.41
   0  -4  -2   92.26    3.43
   0  -4  -2   93.09    3.43
   2   4  -4   45.87    1.80
  -2   4   4   45.90    1.74
  -2  -4   4   46.26    1.68
   2  -4  -4   45.33    1.80
   2  -4  -4   46.26    1.76
  -2  -4   4   46.55    1.80
  -4   4   6    1.33    0.19
   4   4  -6    1.22    0.24
  -4  -4   6    1.17    0.25
   4  -4  -6    1.61    0.27
   4  -4  -6    1.42    0.20
   6   4  -8    1.08    0.25
  -6   4   8    1.33    0.22
   6  -4  -8    1.57    0.22
  -6  -4   8    1.46    0.27
   6  -4  -8    0.95    0.23
   8   4 -10    1.02    0.29
   8  -4 -10    1.00    0.29
   8  -4 -10    0.52    0.19
  -8  -4  10    0.40    0.27
  10   4 -12   11.53    0.52
  10   4 -12   11.65    0.77
  10  -4 -12   10.55    0.71
  10  -4 -12   11.82    0.73
 -10  -4  12   11.70    0.78
 -12   4  14    0.41    0.22
  12   4 -14    0.19    0.32
  12   4 -14    0.41    0.19
  12  -4 -14    0.27    0.27
 -12  -4  14    1.31    0.37
  12  -4 -14   -0.33    0.24
 -14   4  16    0.24    0.24
  14   4 -16   -0.31    0.32
 -14  -4  16    0.52    0.41
  14  -4 -16   -0.04    0.28
  14  -4 -16    0.11    0.30
 -16   4  18    1.87    0.42
  16   4 -18    2.06    0.50
  16  -4 -18    1.72    0.44
  16  -4 -18    1.72    0.45
 -16  -4  18    2.19    0.54
  18   4 -20    0.19    0.40
 -18  -4  20    0.42    0.49
  18  -4 -20   -0.33    0.31
  20   4 -22    1.19    0.54
 -20  -4  22    0.74    0.58
  20  -4 -22    1.05    0.44
  22   4 -24    0.58    0.52
 -22   4  24   -0.14    0.57
 -22  -4  24   -0.68    0.54
 -24   4  26   -0.25    0.65
  24   4 -26    0.41    0.66
 -24  -4  26   -0.48    0.67
 -25   5  23   -0.01    0.54
  25   5 -23    0.02    0.54
 -25  -5  23   -0.68    0.67
 -23   5  21    0.61    0.52
  23   5 -21    0.83    0.58
 -23  -5  21   -0.94    0.55
  23  -5 -21    0.76    1.07
  21   5 -19   -0.12    0.42
 -21   5  19    0.03    0.42
 -21  -5  19   -0.39    0.50
  21  -5 -19   -0.08    0.37
  19   5 -17    0.61    0.41
 -19   5  17    0.09    0.37
 -19  -5  17    0.20    0.50
  19  -5 -17    0.55    0.39
 -17   5  15    0.35    0.33
  17   5 -15   -0.23    0.37
  17  -5 -15    0.38    0.36
 -17  -5  15    0.06    0.45
 -15   5  13    3.97    0.51
 -15   5  13    4.78    0.44
  15   5 -13    4.21    0.43
  15   5 -13    3.95    0.58
  15  -5 -13    4.26    0.57
 -15  -5  13    6.03    0.71
 -13   5  11   -0.17    0.18
 -13   5  11    0.46    0.23
  13   5 -11    0.14    0.27
  13   5 -11    0.21    0.22
  13  -5 -11    0.14    0.30
 -13  -5  11    0.41    0.35
 -11   5   9   37.92    1.61
  11   5  -9   40.72    1.67
 -11   5   9   36.89    1.44
  11   5  -9   37.28    1.49
  11  -5  -9   34.31    1.63
 -11  -5   9   36.81    1.68
  -9   5   7   17.40    0.73
   9   5  -7   18.08    0.91
   9   5  -7   16.79    0.80
  -9   5   7   19.74    0.90
   9  -5  -7   18.13    0.94
  -9  -5   7   18.60    0.98
   7   5  -5    3.53    0.31
   7   5  -5    4.10    0.39
  -7   5   5    3.35    0.34
   7  -5  -5    4.18    0.41
  -7  -5   5    4.17    0.44
   7  -5  -5    3.79    0.23
   5   5  -3   60.51    2.32
  -5   5   3   60.46    2.34
   5   5  -3   59.86    2.27
   5  -5  -3   61.16    2.21
   5  -5  -3   60.80    2.36
  -5  -5   3   61.38    2.37
  -3   5   1   50.85    1.97
   3   5  -1   51.36    1.93
   3   5  -1   50.07    1.93
   3  -5  -1   49.94    1.88
   3  -5  -1   51.05    1.97
  -3  -5   1   50.51    1.99
   1   5   1   13.13    0.63
  -1   5  -1   13.12    0.69
  -1  -5  -1   12.70    0.67
   1  -5   1   13.77    0.62
  -1  -5  -1   11.94    0.63
   1  -5   1   12.17    0.63
   1   5  -3    2.36    0.31
  -1   5   3    1.89    0.23
   1  -5  -3    1.64    0.26
  -1  -5   3    2.12    0.22
   1  -5  -3    2.19    0.28
  -1  -5   3    2.48    0.28
  -3   5   5    0.36    0.15
   3   5  -5    0.28    0.21
   3  -5  -5    0.27    0.22
  -3  -5   5    0.40    0.22
  -3  -5   5    0.33    0.12
   3  -5  -5    0.18    0.16
  -5   5   7    1.03    0.19
   5   5  -7    0.80    0.24
   5  -5  -7    1.42    0.22
   5  -5  -7    1.37    0.27
  -5  -5   7    1.35    0.28
   7   5  -9   78.97    3.01
  -7   5   9   77.48    2.94
   7  -5  -9   75.84    3.00
  -7  -5   9   76.19    3.02
   7  -5  -9   77.00    2.90
  -9   5  11    1.36    0.26
   9   5 -11    1.38    0.32
  -9  -5  11    0.83    0.31
   9  -5 -11    1.34    0.31
   9  -5 -11    1.37    0.25
 -11   5  13    1.23    0.30
  11   5 -13    1.03    0.33
 -11  -5  13    1.07    0.37
  11  -5 -13    1.12    0.36
 -13   5  15   -0.35    0.28
  13   5 -15    0.02    0.33
 -13   5  15    0.16    0.21
  13  -5 -15    0.34    0.32
 -13  -5  15    0.07    0.41
  15   5 -17   -0.10    0.36
 -15   5  17   -0.85    0.29
 -15   5  17    0.22    0.30
  15  -5 -17    0.08    0.34
 -15  -5  17   -0.52    0.39
 -17   5  19   -0.34    0.37
  17   5 -19    0.13    0.39
 -17  -5  19    0.14    0.47
  17  -5 -19    0.24    0.35
  19   5 -21    0.35    0.47
 -19   5  21    0.04    0.44
  19  -5 -21    1.20    0.43
 -19  -5  21    0.75    0.53
 -21   5  23   -0.29    0.49
  21   5 -23    0.02    0.42
 -21  -5  23    0.09    0.57
  21  -5 -23    0.04    0.42
 -23   5  25    0.23    0.57
  23   5 -25   -0.15    0.49
 -23  -5  25    0.59    0.68
 -25   5  27   -0.54    0.66
  25   5 -27   -0.54    0.67
 -25  -5  27   -0.23    0.78
 -26   6  24   -0.13    0.56
  26   6 -24   -0.52    0.60
 -26  -6  24   -0.95    0.73
  24   6 -22    0.20    0.54
 -24   6  22    0.18    0.46
  24  -6 -22    0.33    0.49
 -24  -6  22    0.47    0.65
  22   6 -20   -0.31    0.44
 -22   6  20    0.19    0.42
 -22  -6  20   -0.77    0.51
  22  -6 -20    0.90    0.45
 -20   6  18    0.08    0.35
  20   6 -18   -0.13    0.39
  20  -6 -18   -0.18    0.36
 -20  -6  18   -0.23    0.49
 -18   6  16    0.19    0.30
  18   6 -16   -0.03    0.38
 -18  -6  16    0.12    0.49
  18  -6 -16    0.33    0.37
 -16   6  14    2.01    0.41
  16   6 -14    1.61    0.46
  16  -6 -14    2.80    0.52
 -16  -6  14    1.90    0.56
 -14   6  12    0.46    0.27
 -14   6  12    0.39    0.24
  14   6 -12    0.55    0.34
  14   6 -12    0.74    0.28
  14  -6 -12   -0.48    0.33
 -14  -6  12    0.29    0.43
 -12   6  10    0.31    0.17
  12   6 -10    0.19    0.28
 -12   6  10    0.54    0.22
  12   6 -10    0.59    0.23
  12  -6 -10    0.21    0.30
 -12  -6  10    0.89    0.36
  10   6  -8   15.87    0.84
  10   6  -8   13.79    0.69
 -10   6   8   13.15    0.77
 -10   6   8   13.82    0.60
 -10  -6   8   15.25    0.89
  10  -6  -8   12.97    0.83
   8   6  -6   21.45    0.94
  -8   6   6   21.79    1.02
   8   6  -6   21.79    1.04
  -8  -6   6   21.80    1.10
   8  -6  -6   21.64    1.07
   8  -6  -6   21.57    0.85
  -6   6   4   11.03    0.63
   6   6  -4   11.20    0.56
   6   6  -4   11.77    0.64
  -6  -6   4   11.57    0.69
   6  -6  -4   11.06    0.67
   6  -6  -4   10.86    0.50
   4   6  -2   12.20    0.58
  -4   6   2   12.35    0.65
   4   6  -2   11.66    0.63
  -4  -6   2   11.58    0.69
   4  -6  -2   11.22    0.56
   4  -6  -2   12.81    0.68
  -2   6   0    3.02    0.35
   2   6   0    2.92    0.31
  -2  -6   0    2.93    0.34
  -2  -6   0    3.68    0.33
   2  -6   0    2.65    0.29
   2  -6   0    3.88    0.35
   0   6  -2    2.02    0.30
   0   6   2    2.04    0.26
   0  -6   2    2.41    0.29
   0  -6   2    2.04    0.25
   0  -6  -2    1.83    0.28
   0  -6  -2    2.72    0.31
   2   6  -4    1.04    0.26
  -2   6   4    1.17    0.20
  -2  -6   4    1.30    0.19
  -2  -6   4    1.30    0.26
   2  -6  -4    0.47    0.23
   2  -6  -4    1.14    0.22
   4   6  -6   32.62    1.40
   4   6  -6   32.54    1.23
  -4   6   6   33.40    1.34
   4  -6  -6   32.43    1.33
  -4  -6   6   32.43    1.42
   4  -6  -6   33.36    1.43
   6   6  -8    4.67    0.47
  -6   6   8    4.80    0.40
   6  -6  -8    5.00    0.38
  -6  -6   8    4.24    0.47
   6  -6  -8    4.25    0.45
   8   6 -10    0.39    0.23
  -8   6  10   -0.04    0.14
  -8  -6  10   -0.18    0.26
   8  -6 -10    0.45    0.27
   8  -6 -10   -0.05    0.15
 -10   6  12   22.30    1.08
  10   6 -12   23.18    1.19
 -10  -6  12   21.76    1.20
  10  -6 -12   21.94    1.01
  10  -6 -12   21.43    1.15
  12   6 -14    1.26    0.40
 -12   6  14    1.40    0.32
  12  -6 -14    0.92    0.38
 -12  -6  14    2.06    0.49
 -14   6  16    0.23    0.28
 -14   6  16    0.05    0.26
  14   6 -16    0.31    0.37
 -14  -6  16    0.16    0.42
  14  -6 -16   -0.05    0.36
  16   6 -18    2.02    0.53
 -16   6  18    2.18    0.48
 -16  -6  18    3.20    0.64
  16  -6 -18    1.66    0.48
 -18   6  20    0.71    0.42
  18   6 -20    0.60    0.44
  18  -6 -20    0.10    0.35
 -18  -6  20   -0.56    0.47
 -20   6  22    1.71    0.55
  20   6 -22    1.89    0.59
 -20  -6  22    0.67    0.57
  20  -6 -22    1.39    0.53
 -22   6  24   -0.52    0.48
  22   6 -24   -0.09    0.49
  22  -6 -24    0.03    0.45
 -22  -6  24    0.14    0.64
  24   6 -26    0.00    0.61
 -24   6  26    0.43    0.63
 -24  -6  26   -0.36    0.73
  25   7 -23   -0.52    0.53
 -25   7  23    1.45    0.63
 -25  -7  23   -0.98    0.68
  25  -7 -23    0.31    0.51
  23   7 -21    0.14    0.45
 -23   7  21   -0.08    0.44
 -23  -7  21    0.18    0.62
  23  -7 -21    0.51    0.49
 -21   7  19   -0.34    0.35
  21   7 -19   -0.29    0.40
  21  -7 -19    0.03    0.39
 -21  -7  19   -0.63    0.48
  19   7 -17    0.45    0.41
 -19   7  17    0.90    0.39
  19  -7 -17    1.50    0.48
 -19  -7  17    0.25    0.54
 -17   7  15    0.42    0.32
  17   7 -15   -0.28    0.36
  17  -7 -15    0.42    0.40
 -17  -7  15   -0.15    0.46
 -15   7  13    0.78    0.31
  15   7 -13   -0.02    0.35
  15  -7 -13    0.28    0.39
 -15  -7  13   -0.04    0.46
  13   7 -11    2.20    0.47
  13   7 -11    2.67    0.34
 -13   7  11    1.96    0.38
 -13  -7  11    1.87    0.52
  13  -7 -11    2.26    0.48
 -11   7   9    0.22    0.13
 -11   7   9    0.02    0.18
  11   7  -9    0.19    0.23
  11   7  -9    0.03    0.25
  11  -7  -9    0.08    0.32
 -11  -7   9   -0.21    0.30
  -9   7   7    0.54    0.22
   9   7  -7    0.66    0.22
   9   7  -7    0.74    0.26
  -9  -7   7    0.73    0.33
   9  -7  -7    0.38    0.28
   9  -7  -7    0.67    0.15
  -7   7   5    0.06    0.17
   7   7  -5   -0.38    0.18
   7   7  -5    0.53    0.18
   7  -7  -5    0.27    0.26
  -7  -7   5    0.51    0.30
   7  -7  -5    0.31    0.13
   5   7  -3    3.30    0.31
  -5   7   3    3.11    0.35
   5   7  -3    3.18    0.35
   5  -7  -3    3.00    0.39
  -5  -7   3    2.42    0.38
   5  -7  -3    3.50    0.29
   3   7  -1   21.52    0.99
  -3   7   1   21.37    1.03
   3   7  -1   22.98    0.97
  -3  -7   1   22.79    1.06
   3  -7  -1   22.38    0.96
   3  -7  -1   23.45    1.03
   1   7   1    9.44    0.56
  -1   7  -1    9.25    0.61
   1  -7   1    9.36    0.54
  -1  -7  -1    8.97    0.58
   1  -7   1    9.63    0.55
  -1  -7  -1    8.83    0.55
  -1   7   3    7.75    0.50
   1   7  -3    8.34    0.60
  -1  -7   3    8.27    0.54
  -1  -7   3    8.06    0.47
   1  -7  -3    7.73    0.53
   1  -7  -3    8.31    0.56
  -3   7   5    6.86    0.46
   3   7  -5    6.85    0.54
   3  -7  -5    6.83    0.46
  -3  -7   5    6.51    0.39
   3  -7  -5    5.95    0.51
  -3  -7   5    6.13    0.51
  -5   7   7    7.41    0.49
   5   7  -7    7.32    0.37
   5   7  -7    6.67    0.55
   5  -7  -7    6.64    0.59
   5  -7  -7    7.70    0.47
  -5  -7   7    7.14    0.61
   7   7  -9   55.46    2.27
  -7   7   9   56.11    2.20
   7  -7  -9   55.36    2.29
  -7  -7   9   54.46    2.30
   7  -7  -9   54.79    2.15
  -9   7  11   21.45    1.08
   9   7 -11   21.12    1.16
  -9  -7  11   25.49    1.27
   9  -7 -11   22.45    1.01
   9  -7 -11   22.63    1.18
  11   7 -13    7.10    0.70
 -11   7  13    8.57    0.68
  11  -7 -13    6.97    0.53
 -11  -7  13    7.42    0.78
  11  -7 -13    8.89    0.76
 -13   7  15    2.38    0.44
 -13   7  15    1.77    0.33
  13   7 -15    2.52    0.53
 -13  -7  15    2.24    0.58
  13  -7 -15    2.02    0.49
 -15   7  17    0.04    0.28
  15   7 -17    0.04    0.40
  15  -7 -17    1.11    0.45
 -15  -7  17   -0.04    0.43
 -17   7  19    0.35    0.35
  17   7 -19    0.50    0.45
 -17  -7  19   -0.28    0.46
  17  -7 -19    0.46    0.40
  19   7 -21   -0.19    0.46
 -19   7  21    0.41    0.40
  19  -7 -21    0.30    0.43
 -19  -7  21   -0.06    0.51
  21   7 -23    0.21    0.49
 -21   7  23    0.06    0.45
  21  -7 -23    0.66    0.45
 -21  -7  23   -0.33    0.58
 -23   7  25   -0.56    0.49
  23   7 -25    0.66    0.64
 -23  -7  25    0.63    0.68
  23  -7 -25    0.86    0.60
  24   8 -22   -0.28    0.46
 -24   8  22    0.19    0.49
 -24  -8  22   -1.28    0.63
  24  -8 -22   -0.31    0.46
 -22   8  20    0.76    0.44
  22   8 -20    0.15    0.48
 -22  -8  20    0.48    0.64
  22  -8 -20    0.05    0.41
 -20   8  18   -0.17    0.35
  20   8 -18    0.04    0.41
 -20  -8  18    0.90    0.59
  20  -8 -18    0.03    0.38
 -18   8  16    0.90    0.39
  18   8 -16    1.02    0.47
 -18  -8  16    0.16    0.50
  18  -8 -16    0.80    0.43
  16   8 -14   -0.09    0.37
 -16   8  14    0.22    0.31
 -16  -8  14    0.03    0.48
  16  -8 -14    0.27    0.41
  14   8 -12   -0.45    0.32
 -14   8  12    0.65    0.31
  14  -8 -12    0.49    0.39
 -14  -8  12    0.20    0.48
  12   8 -10   -0.20    0.30
 -12   8  10    0.78    0.30
  12   8 -10    0.18    0.26
  12  -8 -10   -0.04    0.33
 -12  -8  10    0.66    0.46
  10   8  -8    1.13    0.34
 -10   8   8    1.05    0.27
  10   8  -8    0.93    0.26
  10  -8  -8    0.85    0.37
  10  -8  -8    1.04    0.19
 -10  -8   8    1.51    0.44
   8   8  -6    0.82    0.27
  -8   8   6    0.55    0.23
   8   8  -6    0.51    0.19
   8  -8  -6    0.66    0.15
   8  -8  -6    0.79    0.32
  -8  -8   6    0.98    0.33
  -6   8   4    4.00    0.43
   6   8  -4    5.27    0.40
   6   8  -4    4.68    0.46
  -6  -8   4    5.04    0.55
   6  -8  -4    4.38    0.49
   6  -8  -4    5.64    0.37
   4   8  -2    1.24    0.27
  -4   8   2    1.44    0.30
   4   8  -2    0.90    0.20
  -4  -8   2    1.36    0.34
   4  -8  -2    1.57    0.25
   4  -8  -2    1.42    0.32
  -2   8   0    4.56    0.45
   2   8   0    5.47    0.46
   2  -8   0    5.60    0.48
  -2  -8   0    5.80    0.47
  -2  -8   0    6.16    0.54
   2  -8   0    5.57    0.44
   0   8  -2    0.36    0.24
   0   8   2   -0.19    0.20
   0  -8   2    0.25    0.22
   0  -8  -2    0.39    0.24
   0  -8  -2   -0.11    0.23
   0  -8   2    0.29    0.20
   2   8  -4    7.49    0.59
  -2   8   4    6.55    0.50
  -2  -8   4    6.73    0.45
   2  -8  -4    7.84    0.54
  -2  -8   4    6.19    0.53
   2  -8  -4    6.38    0.56
  -4   8   6    1.09    0.24
   4   8  -6    1.80    0.34
   4  -8  -6    1.56    0.27
   4  -8  -6    1.60    0.34
  -4  -8   6    1.64    0.35
   6   8  -8    1.18    0.17
   6   8  -8    1.27    0.31
  -6   8   8    1.24    0.26
  -6  -8   8    0.74    0.33
   6  -8  -8    0.82    0.33
   6  -8  -8    1.07    0.23
   8   8 -10    5.20    0.56
  -8   8  10    6.49    0.53
   8  -8 -10    6.81    0.47
  -8  -8  10    4.47    0.58
   8  -8 -10    6.75    0.65
 -10   8  12    2.26    0.36
  10   8 -12    3.05    0.51
  10  -8 -12    3.54    0.56
 -10  -8  12    1.72    0.50
  10  -8 -12    3.62    0.37
 -12   8  14    0.45    0.29
  12   8 -14    0.14    0.36
 -12  -8  14   -0.17    0.45
  12  -8 -14    0.34    0.40
  12  -8 -14    0.27    0.27
  14   8 -16    2.24    0.53
 -14   8  16    2.92    0.47
 -14  -8  16    1.99    0.60
  14  -8 -16    2.19    0.53
 -16   8  18    1.21    0.38
  16   8 -18    0.81    0.46
 -16  -8  18    0.16    0.51
  16  -8 -18    0.42    0.39
 -18   8  20    0.83    0.41
  18   8 -20    1.12    0.50
 -18  -8  20    0.24    0.57
  18  -8 -20    0.05    0.40
 -20   8  22    0.08    0.42
  20   8 -22    0.44    0.51
 -20  -8  22    0.28    0.61
  20  -8 -22    0.53    0.45
 -22   8  24   -0.40    0.45
  22   8 -24    0.50    0.56
 -22  -8  24   -0.14    0.64
  22  -8 -24    0.06    0.46
 -24   8  26    0.42    0.65
  24   8 -26    0.68    0.68
 -24  -8  26    0.55    0.79
  24  -8 -26   -0.17    0.83
  25   9 -23   -0.38    0.59
 -25   9  23   -0.20    0.57
  25  -9 -23    0.03    0.56
 -25  -9  23   -0.56    0.73
  23   9 -21    0.92    0.58
 -23   9  21   -0.01    0.59
 -23  -9  21   -0.02    0.67
  23  -9 -21   -0.16    0.52
 -21   9  19    0.61    0.47
  21   9 -19    0.26    0.48
  21  -9 -19    0.01    0.44
 -21  -9  19    0.99    0.64
 -19   9  17    0.69    0.41
  19   9 -17    1.36    0.50
  19  -9 -17    1.26    0.47
 -19  -9  17   -0.38    0.54
  17   9 -15   -0.04    0.39
 -17   9  15    0.29    0.34
  17  -9 -15   -0.02    0.35
 -17  -9  15    0.23    0.52
  15   9 -13    1.85    0.48
 -15   9  13    1.99    0.46
  15  -9 -13    1.15    0.49
 -15  -9  13    0.93    0.54
  13   9 -11   -0.22    0.34
 -13   9  11    0.03    0.29
 -13  -9  11    0.05    0.45
  13  -9 -11    0.01    0.36
 -11   9   9    0.15    0.26
  11   9  -9   -0.07    0.29
  11   9  -9   -0.10    0.26
 -11  -9   9   -0.02    0.43
  11  -9  -9   -0.20    0.37
   9   9  -7    2.50    0.41
   9   9  -7    2.62    0.33
  -9   9   7    2.69    0.39
   9  -9  -7    2.94    0.51
  -9  -9   7    1.68    0.45
   9  -9  -7    2.77    0.26
   7   9  -5    9.83    0.73
   7   9  -5   10.19    0.58
  -7   9   5    9.56    0.67
   7  -9  -5    9.64    0.53
   7  -9  -5    9.19    0.76
  -7  -9   5   11.28    0.84
   5   9  -3    2.00    0.33
   5   9  -3    2.75    0.30
  -5   9   3    2.66    0.39
  -5  -9   3    2.59    0.42
   5  -9  -3    2.46    0.39
   5  -9  -3    2.32    0.29
  -3   9   1    1.26    0.33
   3   9  -1    1.43    0.28
   3  -9  -1    0.98    0.30
  -3  -9   1    0.91    0.33
   3  -9  -1    0.81    0.25
   1   9   1   15.20    0.84
  -1   9  -1   17.09    0.91
  -1  -9  -1   16.06    0.89
   1  -9   1   15.40    0.83
  -1  -9  -1   15.82    0.85
   1  -9   1   16.49    0.84
  -1   9   3   13.92    0.76
   1   9  -3   13.65    0.81
   1  -9  -3   12.67    0.78
   1  -9  -3   11.39    0.74
  -1  -9   3   12.62    0.68
  -1  -9   3   13.04    0.77
   3   9  -5    5.52    0.55
  -3   9   5    5.26    0.48
   3  -9  -5    5.74    0.56
  -3  -9   5    4.74    0.50
  -3  -9   5    5.93    0.43
   3  -9  -5    5.94    0.50
   5   9  -7   -0.04    0.12
   5   9  -7   -0.28    0.23
  -5   9   7    0.27    0.20
   5  -9  -7    0.07    0.20
   5  -9  -7   -0.12    0.26
  -5  -9   7    0.27    0.31
  -7   9   9    0.85    0.26
   7   9  -9    0.19    0.29
   7   9  -9    0.82    0.18
   7  -9  -9    0.87    0.36
  -7  -9   9    0.63    0.38
   7  -9  -9    0.99    0.25
  -9   9  11    0.65    0.25
   9   9 -11    1.11    0.40
   9  -9 -11    0.46    0.40
  -9  -9  11    0.59    0.41
   9  -9 -11    0.55    0.23
  11   9 -13    0.76    0.40
 -11   9  13    1.79    0.39
  11  -9 -13    0.80    0.29
  11  -9 -13    1.00    0.43
 -11  -9  13    0.53    0.51
  13   9 -15    0.89    0.44
 -13   9  15    1.79    0.41
  13  -9 -15    1.18    0.48
 -13  -9  15    0.99    0.53
 -15   9  17    0.36    0.36
  15   9 -17    0.84    0.45
 -15  -9  17    0.45    0.55
  15  -9 -17    0.98    0.47
 -17   9  19    0.33    0.38
  17   9 -19   -0.40    0.41
 -17  -9  19   -0.11    0.53
  17  -9 -19    0.06    0.42
  19   9 -21    0.90    0.52
 -19   9  21    0.91    0.49
  19  -9 -21    0.61    0.46
 -19  -9  21    0.90    0.64
  21   9 -23    0.50    0.55
 -21   9  23    0.19    0.45
 -21  -9  23   -0.50    0.61
  21  -9 -23    0.99    0.57
 -23   9  25    0.03    0.58
  23   9 -25    0.46    0.66
  23  -9 -25    0.64    0.61
 -23  -9  25   -0.87    0.67
  24  10 -22   -0.21    0.52
 -24  10  22    0.09    0.57
  24 -10 -22   -0.17    0.49
 -24 -10  22   -0.30    0.76
 -22  10  20    0.27    0.48
  22  10 -20    0.33    0.47
 -22 -10  20   -1.19    0.51
  22 -10 -20   -0.09    0.49
  20  10 -18    0.02    0.43
 -20  10  18    0.02    0.40
 -20 -10  18    0.59    0.64
  20 -10 -18    0.68    0.48
 -18  10  16    0.06    0.38
  18  10 -16   -0.19    0.37
  18 -10 -16    0.00    0.39
 -18 -10  16    0.03    0.54
  16  10 -14    0.19    0.37
 -16  10  14    0.13    0.34
 -16 -10  14    0.56    0.53
  16 -10 -14    1.13    0.46
  14  10 -12   -0.63    0.30
 -14  10  12   -0.10    0.32
  14 -10 -12   -0.11    0.41
 -14 -10  12   -0.07    0.47
  12  10 -10    0.14    0.36
 -12  10  10    0.32    0.31
 -12 -10  10    0.68    0.50
  12 -10 -10    0.38    0.44
 -10  10   8    0.34    0.30
  10  10  -8    0.56    0.34
  10  10  -8    1.23    0.30
  10 -10  -8    0.04    0.40
 -10 -10   8    0.77    0.43
   8  10  -6    0.47    0.22
  -8  10   6    0.87    0.29
   8  10  -6    0.45    0.29
   8 -10  -6    0.43    0.19
   8 -10  -6    0.46    0.37
  -8 -10   6    0.17    0.39
   6  10  -4   15.37    0.89
  -6  10   4   16.53    0.92
   6  10  -4   15.11    0.79
   6 -10  -4   14.93    0.76
   6 -10  -4   14.54    0.93
  -6 -10   4   16.53    0.99
  -4  10   2   20.09    1.03
   4  10  -2   17.78    0.96
   4  10  -2   18.64    0.89
   4 -10  -2   18.34    1.00
  -4 -10   2   16.14    1.02
   4 -10  -2   17.69    0.89
  -2  10   0    0.23    0.26
   2  10   0   -0.29    0.22
  -2 -10   0   -0.26    0.22
  -2 -10   0    0.22    0.30
   2 -10   0    0.05    0.22
   2 -10   0   -0.30    0.22
   0  10   2    0.52    0.27
   0  10  -2    0.78    0.29
   0 -10   2   -0.04    0.21
   0 -10   2   -0.03    0.25
   0 -10  -2   -0.13    0.25
   0 -10  -2    0.41    0.27
   2  10  -4    0.07    0.25
  -2  10   4    0.20    0.23
  -2 -10   4    0.48    0.31
   2 -10  -4   -0.01    0.23
  -2 -10   4    0.25    0.22
   2 -10  -4   -0.12    0.27
   4  10  -6   -0.30    0.25
  -4  10   6    0.33    0.25
   4 -10  -6   -0.03    0.22
  -4 -10   6    0.50    0.32
   4 -10  -6    0.11    0.28
   6  10  -8    0.37    0.31
   6  10  -8    0.62    0.19
  -6  10   8    0.92    0.28
   6 -10  -8    0.77    0.40
  -6 -10   8    0.31    0.37
   6 -10  -8    1.35    0.28
   8  10 -10   -0.46    0.33
  -8  10  10   -0.01    0.21
   8 -10 -10   -0.74    0.33
  -8 -10  10   -0.43    0.39
   8 -10 -10   -0.29    0.19
 -10  10  12    1.48    0.37
  10  10 -12    1.62    0.48
 -10 -10  12    1.87    0.54
  10 -10 -12    2.71    0.53
  10 -10 -12    2.14    0.35
 -12  10  14    3.42    0.52
  12  10 -14    2.92    0.56
 -12 -10  14    3.75    0.73
  12 -10 -14    2.58    0.58
  14  10 -16    0.34    0.38
 -14  10  16    0.49    0.35
  14 -10 -16    0.28    0.44
 -14 -10  16    0.57    0.54
 -16  10  18    2.32    0.52
  16  10 -18    1.74    0.53
 -16 -10  18    2.77    0.69
  16 -10 -18    1.86    0.54
 -18  10  20    0.46    0.46
  18  10 -20   -0.32    0.43
 -18 -10  20   -0.66    0.49
  18 -10 -20   -0.59    0.35
 -20  10  22   -0.48    0.43
  20  10 -22   -0.40    0.43
 -20 -10  22   -0.82    0.59
  20 -10 -22    0.62    0.47
  22  10 -24   -0.03    0.56
 -22  10  24   -1.01    0.46
 -22 -10  24   -1.04    0.66
  22 -10 -24    0.46    0.58
 -23  11  21   -0.14    0.52
  23  11 -21    0.51    0.56
 -23 -11  21   -0.32    0.69
  23 -11 -21   -0.11    0.52
 -21  11  19   -0.05    0.46
  21  11 -19    0.27    0.46
  21 -11 -19    0.13    0.50
 -21 -11  19   -0.81    0.57
 -19  11  17   -0.49    0.41
  19  11 -17    0.62    0.50
 -19 -11  17   -0.65    0.55
  19 -11 -17   -0.68    0.42
 -17  11  15   -0.04    0.38
  17  11 -15   -0.14    0.40
  17 -11 -15   -0.48    0.39
 -17 -11  15   -0.38    0.52
 -15  11  13   -0.32    0.29
  15  11 -13    0.51    0.41
  15 -11 -13    0.05    0.39
 -15 -11  13   -0.29    0.47
  13  11 -11   -0.04    0.34
 -13  11  11   -0.31    0.32
  13 -11 -11    0.14    0.42
 -13 -11  11   -0.02    0.49
  11  11  -9    0.87    0.40
 -11  11   9    0.35    0.35
 -11 -11   9    0.63    0.47
  11 -11  -9    1.20    0.50
   9  11  -7   -0.09    0.26
   9  11  -7    0.13    0.33
  -9  11   7   -0.08    0.31
  -9 -11   7   -0.10    0.40
   9 -11  -7    0.22    0.42
   9 -11  -7   -0.25    0.26
  -7  11   5    0.57    0.32
   7  11  -5   -0.14    0.27
   7  11  -5    0.79    0.25
  -7 -11   5   -0.22    0.39
   7 -11  -5    0.99    0.41
   7 -11  -5    0.40    0.24
   5  11  -3    1.25    0.33
   5  11  -3    1.28    0.27
  -5  11   3    0.91    0.33
   5 -11  -3    0.75    0.27
  -5 -11   3    0.45    0.40
   5 -11  -3    1.48    0.41
   3  11  -1    0.00    0.25
  -3  11   1    0.20    0.29
  -3 -11   1   -0.05    0.32
   3 -11  -1   -0.21    0.25
   3 -11  -1    0.12    0.28
   1  11   1    2.47    0.41
  -1  11  -1    1.56    0.38
   1 -11   1    2.57    0.39
  -1 -11  -1    2.25    0.41
   1 -11   1    2.53    0.40
  -1 -11  -1    3.11    0.43
  -1  11   3    0.22    0.28
   1  11  -3   -0.04    0.28
  -1 -11   3   -0.13    0.23
  -1 -11   3    0.14    0.31
   1 -11  -3    0.38    0.29
   1 -11  -3    0.23    0.28
   3  11  -5    5.20    0.59
  -3  11   5    7.45    0.63
  -3 -11   5    7.17    0.53
  -3 -11   5    5.03    0.60
   3 -11  -5    8.01    0.69
   3 -11  -5    5.78    0.55
   5  11  -7    0.43    0.33
  -5  11   7    0.33    0.28
   5  11  -7    0.47    0.18
  -5 -11   7    0.26    0.37
   5 -11  -7    0.38    0.40
   5 -11  -7    0.33    0.25
   7  11  -9    0.17    0.39
   7  11  -9   -0.51    0.31
  -7  11   9    0.10    0.27
   7 -11  -9    0.59    0.25
   7 -11  -9   -0.34    0.38
  -7 -11   9    0.42    0.41
  -9  11  11   10.79    0.86
   9  11 -11   11.15    0.94
  -9 -11  11   14.63    1.13
   9 -11 -11   10.95    0.99
   9 -11 -11   12.52    0.76
  11  11 -13    4.51    0.69
 -11  11  13    4.93    0.61
  11 -11 -13    5.27    0.70
 -11 -11  13    4.48    0.74
 -13  11  15    1.73    0.46
  13  11 -15    1.99    0.52
 -13 -11  15    1.51    0.59
  13 -11 -15    2.41    0.56
 -15  11  17    0.23    0.39
  15  11 -17   -0.28    0.39
  15 -11 -17    0.26    0.39
 -15 -11  17   -0.01    0.53
 -17  11  19    0.07    0.40
  17  11 -19    0.61    0.49
 -17 -11  19    0.02    0.58
  17 -11 -19    1.67    0.59
 -19  11  21   -0.24    0.44
  19  11 -21   -0.31    0.43
  19 -11 -21    0.04    0.46
 -19 -11  21    0.37    0.63
  21  11 -23    0.47    0.59
 -21  11  23   -0.16    0.51
  21 -11 -23    0.19    0.54
 -21 -11  23   -0.71    0.67
 -22  12  20    0.21    0.56
  22  12 -20   -1.01    0.41
  22 -12 -20    0.04    0.55
 -22 -12  20   -0.23    0.66
 -20  12  18    0.53    0.49
  20  12 -18    0.21    0.46
  20 -12 -18   -0.19    0.51
 -20 -12  18    0.16    0.60
 -18  12  16   -0.44    0.38
  18  12 -16   -0.29    0.39
  18 -12 -16    0.00    0.45
 -18 -12  16   -0.17    0.61
 -16  12  14    0.18    0.39
  16  12 -14   -0.08    0.36
 -16 -12  14    0.34    0.54
  16 -12 -14    0.29    0.44
 -14  12  12    0.05    0.38
  14  12 -12    0.08    0.35
 -14 -12  12   -0.24    0.52
  14 -12 -12   -0.78    0.37
  12  12 -10    0.25    0.36
 -12  12  10    0.35    0.38
 -12 -12  10    0.72    0.50
  12 -12 -10   -0.17    0.49
 -10  12   8    2.39    0.50
  10  12  -8    2.45    0.52
  10 -12  -8    3.28    0.65
 -10 -12   8    2.39    0.63
   8  12  -6    4.54    0.59
  -8  12   6    3.05    0.52
   8  12  -6    3.04    0.41
   8 -12  -6    1.15    0.51
  -8 -12   6    3.67    0.62
   8 -12  -6    3.80    0.42
  -6  12   4    1.56    0.44
   6  12  -4    1.08    0.27
   6  12  -4   -0.32    0.29
   6 -12  -4    0.76    0.43
   6 -12  -4    1.13    0.30
  -6 -12   4    1.59    0.49
   4  12  -2    0.12    0.20
  -4  12   2   -0.06    0.31
   4  12  -2   -0.07    0.27
   4 -12  -2    0.02    0.32
  -4 -12   2    0.27    0.35
   4 -12  -2   -0.13    0.27
   2  12   0    1.53    0.37
  -2  12   0    1.54    0.42
   2 -12   0    1.99    0.40
   2 -12   0    1.85    0.39
  -2 -12   0    1.16    0.41
  -2 -12   0    1.60    0.39
   0  12   2    4.25    0.52
   0  12  -2    5.52    0.63
   0 -12  -2    4.21    0.55
   0 -12  -2    4.57    0.56
   0 -12   2    3.88    0.49
   0 -12   2    4.57    0.54
  -2  12   4    5.93    0.59
   2  12  -4    4.82    0.59
  -2 -12   4    5.69    0.63
   2 -12  -4    5.34    0.62
   2 -12  -4    5.22    0.58
  -2 -12   4    5.32    0.51
  -4  12   6   -0.04    0.28
   4  12  -6   -0.24    0.35
  -4 -12   6   -0.44    0.35
   4 -12  -6   -0.17    0.29
   4 -12  -6   -0.60    0.36
   6  12  -8   -0.70    0.33
  -6  12   8   -0.02    0.29
   6  12  -8   -0.38    0.22
   6 -12  -8   -0.28    0.40
  -6 -12   8    0.27    0.41
   6 -12  -8   -0.07    0.23
  -8  12  10    0.85    0.40
   8  12 -10    0.35    0.42
   8 -12 -10    0.66    0.32
  -8 -12  10    0.77    0.50
   8 -12 -10    0.94    0.48
 -10  12  12   15.38    1.03
  10  12 -12   13.72    1.12
 -10 -12  12   12.74    1.10
  10 -12 -12   15.25    1.17
 -12  12  14    0.11    0.36
  12  12 -14   -0.15    0.36
  12 -12 -14    0.09    0.41
 -12 -12  14   -0.02    0.43
 -14  12  16    1.03    0.44
  14  12 -16    0.78    0.49
  14 -12 -16    0.86    0.42
 -14 -12  16    0.58    0.58
  16  12 -18    0.23    0.46
 -16  12  18    0.24    0.40
 -16 -12  18    0.27    0.56
  16 -12 -18   -0.18    0.40
  18  12 -20    1.29    0.54
 -18  12  20    1.12    0.56
  18 -12 -20    1.45    0.58
 -18 -12  20    1.23    0.70
 -20  12  22   -0.48    0.52
  20  12 -22    0.67    0.54
  20 -12 -22   -0.69    0.49
 -20 -12  22   -0.18    0.68
  21  13 -19    0.84    0.58
 -21  13  19   -0.20    0.49
 -21 -13  19   -0.32    0.74
  21 -13 -19   -0.81    0.58
 -19  13  17   -0.45    0.45
  19  13 -17    0.48    0.49
 -19 -13  17    0.12    0.62
  19 -13 -17    0.24    0.55
  17  13 -15    0.57    0.46
 -17  13  15   -0.05    0.42
  17 -13 -15    0.77    0.50
 -17 -13  15   -1.29    0.57
  15  13 -13    0.34    0.44
 -15  13  13   -0.07    0.36
  15 -13 -13    0.58    0.48
 -15 -13  13   -1.32    0.46
 -13  13  11   -0.18    0.34
  13  13 -11   -0.16    0.36
 -13 -13  11    0.11    0.50
  13 -13 -11    0.24    0.50
  11  13  -9    0.42    0.37
 -11  13   9   -0.08    0.36
 -11 -13   9   -0.02    0.45
  11 -13  -9    0.09    0.46
  -9  13   7   -0.30    0.36
   9  13  -7    0.22    0.39
   9 -13  -7   -0.21    0.46
  -9 -13   7    0.12    0.49
   7  13  -5    1.26    0.41
  -7  13   5    1.39    0.49
   7  13  -5    1.23    0.32
  -7 -13   5    2.13    0.55
   7 -13  -5    0.94    0.36
   7 -13  -5    0.77    0.48
   5  13  -3    6.94    0.61
  -5  13   3    6.48    0.73
   5  13  -3    7.87    0.72
  -5 -13   3    6.90    0.79
   5 -13  -3    6.12    0.58
   5 -13  -3    5.41    0.70
  -3  13   1    2.67    0.53
   3  13  -1    3.21    0.50
   3 -13  -1    2.08    0.47
  -3 -13   1    3.49    0.58
   3 -13  -1    3.54    0.49
  -1  13  -1    0.19    0.40
   1  13   1    1.13    0.39
  -1 -13  -1    0.95    0.37
   1 -13   1   -0.24    0.34
   1 -13   1    0.90    0.37
  -1 -13  -1    0.30    0.39
   1  13  -3    1.43    0.46
  -1  13   3    1.65    0.44
  -1 -13   3    1.79    0.45
   1 -13  -3    0.16    0.35
  -1 -13   3    1.47    0.39
   1 -13  -3    1.42    0.47
   3  13  -5    2.34    0.52
  -3  13   5    3.48    0.53
   3 -13  -5    3.71    0.48
  -3 -13   5    2.71    0.57
  -3 -13   5    3.37    0.45
   3 -13  -5    2.99    0.57
   5  13  -7    2.58    0.35
  -5  13   7    1.58    0.44
   5  13  -7    2.32    0.54
  -5 -13   7    1.83    0.54
   5 -13  -7    1.17    0.54
   5 -13  -7    2.51    0.45
  -7  13   9    2.65    0.53
   7  13  -9    2.27    0.55
  -7 -13   9    2.31    0.59
   7 -13  -9    3.52    0.48
   7 -13  -9    2.20    0.59
  -9  13  11   -0.04    0.36
   9  13 -11    0.23    0.40
  -9 -13  11   -0.47    0.41
   9 -13 -11    0.00    0.45
 -11  13  13   -0.25    0.35
  11  13 -13    0.55    0.45
 -11 -13  13    0.31    0.47
  11 -13 -13    0.55    0.46
  13  13 -15    0.38    0.44
 -13  13  15   -0.21    0.35
 -13 -13  15   -0.78    0.46
  13 -13 -15    0.15    0.42
 -15  13  17    0.10    0.43
  15  13 -17    0.24    0.46
 -15 -13  17   -0.53    0.56
  15 -13 -17    0.86    0.52
  17  13 -19    0.37    0.47
 -17  13  19   -0.08    0.48
  17 -13 -19   -0.50    0.48
 -17 -13  19    0.12    0.63
  19  13 -21    0.03    0.54
 -19  13  21   -0.68    0.45
 -19 -13  21    0.54    0.71
  19 -13 -21    0.05    0.54
 -21  13  23   -0.25    0.63
  21  13 -23   -0.03    0.66
 -21 -13  23    0.02    0.81
  21 -13 -23    0.31    0.57
 -20  14  18   -0.65    0.48
  20  14 -18   -0.22    0.49
 -20 -14  18    0.06    0.69
  20 -14 -18    0.38    0.60
 -18  14  16   -0.34    0.44
  18  14 -16    0.08    0.44
  18 -14 -16   -0.52    0.51
 -18 -14  16   -1.17    0.59
 -16  14  14   -0.45    0.41
  16  14 -14   -0.01    0.40
 -16 -14  14   -0.16    0.52
  16 -14 -14   -0.54    0.42
 -14  14  12   -0.34    0.40
  14  14 -12   -0.15    0.40
 -14 -14  12    0.75    0.54
  14 -14 -12    1.06    0.60
 -12  14  10    1.36    0.50
  12  14 -10    1.48    0.48
  12 -14 -10    1.44    0.59
 -12 -14  10    1.81    0.61
  10  14  -8   -0.41    0.34
 -10  14   8    0.03    0.41
 -10 -14   8    0.83    0.52
  10 -14  -8    0.56    0.51
   8  14  -6   -0.19    0.36
  -8  14   6   -0.23    0.40
   8 -14  -6    0.06    0.46
  -8 -14   6    0.36    0.51
  -6  14   4    0.29    0.42
   6  14  -4    0.27    0.39
   6  14  -4    0.44    0.27
   6 -14  -4    0.21    0.46
  -6 -14   4    0.13    0.47
   6 -14  -4    0.02    0.33
  -4  14   2    3.20    0.59
   4  14  -2    2.81    0.54
   4  14  -2    3.39    0.45
   4 -14  -2    3.43    0.51
  -4 -14   2    2.28    0.60
   4 -14  -2    2.92    0.57
  -2  14   0    1.70    0.52
   2  14   0    1.78    0.48
   2 -14   0    1.00    0.41
  -2 -14   0    0.18    0.43
   2 -14   0    1.15    0.47
  -2 -14   0    0.87    0.41
   0  14  -2   -0.37    0.38
   0  14   2    0.87    0.41
   0 -14  -2    0.83    0.43
   0 -14   2    0.78    0.41
   0 -14  -2    0.20    0.41
   0 -14   2    0.97    0.39
  -2  14   4    2.23    0.52
   2  14  -4    3.21    0.60
  -2 -14   4    2.56    0.46
   2 -14  -4    3.05    0.58
   2 -14  -4    3.39    0.55
  -2 -14   4    2.79    0.56
   4  14  -6    0.15    0.41
   4  14  -6    0.26    0.28
  -4  14   6    0.17    0.40
  -4 -14   6   -0.45    0.40
   4 -14  -6   -0.22    0.46
   4 -14  -6   -0.16    0.28
  -6  14   8    2.72    0.58
   6  14  -8    3.10    0.58
   6 -14  -8    3.36    0.50
   6 -14  -8    2.32    0.61
  -6 -14   8    2.02    0.57
   8  14 -10   -0.18    0.38
  -8  14  10   -0.02    0.39
  -8 -14  10   -0.05    0.43
   8 -14 -10    0.30    0.50
  10  14 -12    0.76    0.45
 -10  14  12    0.14    0.41
  10 -14 -12    0.40    0.52
 -10 -14  12    0.02    0.47
 -12  14  14   -0.34    0.38
  12  14 -14    0.72    0.46
  12 -14 -14    0.05    0.43
 -12 -14  14   -0.71    0.46
 -14  14  16    0.80    0.52
  14  14 -16    1.36    0.55
 -14 -14  16    0.33    0.60
  14 -14 -16    1.56    0.59
  16  14 -18   -0.35    0.42
 -16  14  18   -0.88    0.43
 -16 -14  18    0.38    0.57
  16 -14 -18   -0.62    0.52
  18  14 -20   -0.25    0.51
 -18  14  20   -0.12    0.54
 -18 -14  20   -1.29    0.57
  18 -14 -20    0.68    0.62
 -20  14  22   -0.72    0.56
  20  14 -22    0.63    0.68
 -20 -14  22   -0.27    0.76
  20 -14 -22    0.49    0.74
 -21  15  19   -0.68    0.61
 -19  15  17   -0.47    0.53
  19  15 -17    0.39    0.55
  19 -15 -17   -1.22    0.61
 -19 -15  17    0.29    0.77
 -17  15  15   -0.69    0.44
  17  15 -15    0.95    0.52
 -17 -15  15    0.35    0.59
  17 -15 -15    0.03    0.55
  15  15 -13   -0.24    0.39
 -15  15  13    0.07    0.48
  15 -15 -13   -0.13    0.54
 -15 -15  13   -0.36    0.52
 -13  15  11    0.23    0.47
  13  15 -11    0.09    0.42
  13 -15 -11    0.18    0.53
 -13 -15  11   -0.23    0.53
  11  15  -9    0.51    0.42
 -11  15   9    0.11    0.44
  11 -15  -9   -0.19    0.50
 -11 -15   9    1.08    0.57
   9  15  -7    0.34    0.39
  -9  15   7    0.39    0.48
   9 -15  -7   -0.11    0.47
  -9 -15   7    0.67    0.55
   7  15  -5   -0.24    0.34
  -7  15   5    0.34    0.44
  -7 -15   5   -0.47    0.43
   7 -15  -5    0.04    0.45
   5  15  -3    8.11    0.70
  -5  15   3    6.54    0.78
   5  15  -3    4.77    0.67
   5 -15  -3    6.90    0.79
   5 -15  -3    7.90    0.71
  -5 -15   3    6.98    0.84
   3  15  -1    0.06    0.39
   3  15  -1   -0.47    0.23
  -3  15   1    0.75    0.48
   3 -15  -1    0.40    0.37
   3 -15  -1    0.11    0.39
  -3 -15   1   -0.14    0.40
   1  15   1    0.01    0.41
  -1  15  -1   -0.04    0.44
   1 -15   1    0.92    0.43
  -1 -15  -1    0.33    0.42
   1 -15   1    0.20    0.39
  -1 -15  -1    1.04    0.46
   1  15  -3    5.49    0.70
  -1  15   3    5.07    0.67
  -1 -15   3    6.10    0.73
   1 -15  -3    5.09    0.72
   1 -15  -3    4.74    0.66
  -1 -15   3    6.86    0.69
   3  15  -5    1.38    0.51
  -3  15   5    1.45    0.52
   3 -15  -5    1.91    0.58
  -3 -15   5    0.89    0.44
   3 -15  -5    1.81    0.44
  -3 -15   5    0.86    0.51
   5  15  -7    0.60    0.47
  -5  15   7    0.53    0.43
   5 -15  -7    0.37    0.49
  -5 -15   7    1.15    0.51
   5 -15  -7    1.45    0.41
  -7  15   9   -0.06    0.41
   7  15  -9    0.16    0.40
  -7 -15   9   -0.17    0.45
   7 -15  -9    0.50    0.49
  -9  15  11    1.01    0.49
   9  15 -11    0.57    0.45
   9 -15 -11    0.76    0.54
  -9 -15  11   -0.66    0.44
 -11  15  13   -0.09    0.45
  11  15 -13   -0.05    0.44
 -11 -15  13    0.01    0.50
  11 -15 -13    0.35    0.57
 -13  15  15    0.12    0.44
  13  15 -15    0.67    0.53
  13 -15 -15    0.18    0.51
 -13 -15  15    0.60    0.60
 -15  15  17   -0.42    0.47
  15  15 -17    0.02    0.44
  15 -15 -17    1.03    0.61
 -15 -15  17    0.22    0.60
 -17  15  19    0.08    0.57
  17  15 -19   -0.02    0.49
 -17 -15  19    0.15    0.67
  17 -15 -19    0.65    0.66
  19  15 -21    0.00    0.61
 -19  15  21    0.02    0.65
  19 -15 -21    0.47    0.77
 -19 -15  21    0.32    0.79
 -18  16  16   -0.21    0.56
  18  16 -16   -0.27    0.52
 -18 -16  16    1.23    0.85
  18 -16 -16    0.36    0.67
  16  16 -14    0.25    0.44
 -16  16  14   -1.00    0.45
 -16 -16  14   -0.67    0.61
  16 -16 -14   -0.42    0.53
 -14  16  12   -0.34    0.48
  14  16 -12   -0.05    0.43
  14 -16 -12    0.43    0.58
 -14 -16  12   -0.54    0.54
 -12  16  10   -0.37    0.43
  12  16 -10    0.12    0.40
  12 -16 -10   -0.06    0.58
 -12 -16  10    0.23    0.58
 -10  16   8   -0.45    0.41
  10  16  -8   -0.38    0.37
  10 -16  -8   -0.55    0.52
 -10 -16   8   -0.88    0.43
   8  16  -6    1.01    0.46
  -8  16   6    0.82    0.52
  -8 -16   6    0.92    0.55
   8 -16  -6    1.03    0.54
  -6  16   4    1.51    0.54
   6  16  -4    1.13    0.48
   6 -16  -4    1.53    0.55
  -6 -16   4    1.05    0.53
  -4  16   2    0.69    0.49
   4  16  -2   -0.15    0.38
   4  16  -2    0.66    0.33
  -4 -16   2    0.49    0.50
   4 -16  -2    0.07    0.46
   4 -16  -2    0.07    0.37
  -2  16   0    4.58    0.70
   2  16   0    5.71    0.70
   2 -16   0    4.38    0.64
  -2 -16   0    4.19    0.68
   2 -16   0    3.35    0.60
   0  16   2    0.40    0.44
   0  16  -2    0.23    0.43
   0 -16  -2    0.85    0.47
   0 -16   2    0.96    0.44
   0 -16   2    0.77    0.46
   0 -16  -2    1.00    0.46
   2  16  -4    1.88    0.55
  -2  16   4    1.57    0.51
   2 -16  -4    1.41    0.47
  -2 -16   4    0.75    0.48
  -2 -16   4    1.91    0.55
   2 -16  -4    1.25    0.52
  -4  16   6    0.27    0.47
   4  16  -6    0.38    0.46
  -4 -16   6    0.49    0.50
   4 -16  -6    1.60    0.55
   4 -16  -6    1.32    0.44
   6  16  -8    0.70    0.45
  -6  16   8    0.42    0.48
  -6 -16   8    0.60    0.50
   6 -16  -8    0.73    0.55
   8  16 -10   -0.05    0.42
  -8  16  10   -0.17    0.46
  -8 -16  10   -0.03    0.49
   8 -16 -10    0.43    0.54
 -10  16  12   -1.05    0.42
  10  16 -12    0.31    0.46
 -10 -16  12   -1.02    0.46
  10 -16 -12   -0.25    0.55
 -12  16  14   -0.08    0.48
  12  16 -14    0.37    0.45
  12 -16 -14   -0.40    0.51
 -12 -16  14   -0.47    0.56
 -14  16  16    0.45    0.54
  14  16 -16    1.40    0.54
  14 -16 -16    0.58    0.61
 -14 -16  16    0.42    0.61
 -16  16  18   -0.47    0.54
  16  16 -18    0.64    0.55
  16 -16 -18   -0.68    0.54
 -16 -16  18   -0.74    0.61
  18  16 -20   -0.62    0.57
 -18  16  20   -0.81    0.61
 -18 -16  20   -1.67    0.68
  18 -16 -20   -0.82    0.70
  17  17 -15   -0.17    0.48
 -17  17  15   -0.47    0.57
 -17 -17  15    0.24    0.71
  17 -17 -15    0.65    0.70
  15  17 -13    0.03    0.55
 -15  17  13   -0.74    0.51
 -15 -17  13   -0.09    0.70
  15 -17 -13    1.46    0.72
 -13  17  11   -0.65    0.51
  13  17 -11    0.15    0.42
 -13 -17  11    0.04    0.63
  13 -17 -11   -0.58    0.54
 -11  17   9   -0.09    0.47
  11  17  -9    0.66    0.49
  11 -17  -9    0.19    0.57
 -11 -17   9    0.20    0.53
  -9  17   7   -0.76    0.45
   9  17  -7    0.42    0.43
  -9 -17   7   -0.78    0.44
   9 -17  -7    0.18    0.55
  -7  17   5   -0.11    0.49
   7  17  -5   -0.23    0.39
   7 -17  -5   -0.42    0.46
  -7 -17   5   -0.01    0.49
   5  17  -3    8.83    1.09
  -5  17   3    5.67    0.80
   5  17  -3    5.85    0.74
   5 -17  -3    6.25    0.84
  -5 -17   3    5.55    0.81
  -3  17   1    1.78    0.55
   3  17  -1    1.11    0.50
   3  17  -1    1.55    0.43
   3 -17  -1    1.92    0.52
  -3 -17   1    2.03    0.58
   3 -17  -1    1.54    0.54
  -1  17  -1    3.64    0.68
   1  17   1    3.67    0.64
   1 -17   1    4.34    0.65
   1 -17   1    3.53    0.63
  -1 -17  -1    3.55    0.66
  -1 -17  -1    2.73    0.62
  -1  17   3    0.12    0.43
   1  17  -3    0.76    0.50
  -1 -17   3    1.33    0.55
  -1 -17   3    0.26    0.44
   1 -17  -3    0.65    0.53
   1 -17  -3    0.50    0.40
   3  17  -5    0.43    0.46
  -3  17   5    0.38    0.47
   3 -17  -5    0.97    0.57
  -3 -17   5    0.18    0.47
   3 -17  -5    0.24    0.39
  -5  17   7    0.40    0.49
   5  17  -7    1.28    0.51
   5 -17  -7    1.36    0.58
  -5 -17   7    1.61    0.57
  -7  17   9   -0.27    0.43
   7  17  -9    0.76    0.49
   7 -17  -9   -0.03    0.56
  -7 -17   9    0.44    0.54
   9  17 -11   -0.02    0.45
  -9  17  11   -0.61    0.49
  -9 -17  11    0.32    0.62
   9 -17 -11    0.44    0.57
 -11  17  13    0.02    0.51
  11  17 -13    0.72    0.49
  11 -17 -13   -0.82    0.55
 -11 -17  13    0.36    0.63
  13  17 -15    0.03    0.48
 -13  17  15   -0.78    0.49
  13 -17 -15   -0.29    0.62
 -13 -17  15   -0.46    0.57
  15  17 -17    0.79    0.58
 -15  17  17    0.47    0.63
 -15 -17  17    0.41    0.74
  15 -17 -17    0.19    0.69
  17  17 -19    0.59    0.61
 -17  17  19   -1.42    0.60
  17 -17 -19    0.44    0.71
 -17 -17  19   -0.62    0.77
  16  18 -14    0.58    0.59
 -16  18  14   -0.67    0.62
 -16 -18  14   -1.54    0.65
  16 -18 -14   -0.34    0.71
  14  18 -12   -0.12    0.45
 -14  18  12   -0.62    0.55
 -14 -18  12    0.63    0.75
  14 -18 -12   -0.30    0.59
  12  18 -10    0.83    0.52
 -12  18  10   -0.31    0.53
  12 -18 -10    1.18    0.65
 -12 -18  10   -0.44    0.61
  10  18  -8    1.45    0.56
 -10  18   8    1.22    0.61
 -10 -18   8    1.08    0.63
  10 -18  -8    1.05    0.66
   8  18  -6    0.46    0.44
  -8  18   6   -0.37    0.50
   8 -18  -6    0.19    0.60
  -8 -18   6   -0.29    0.50
   6  18  -4    0.35    0.45
  -6  18   4    0.10    0.49
  -6 -18   4    0.01    0.49
   6 -18  -4    1.00    0.60
   4  18  -2    2.48    0.70
   4  18  -2    2.13    0.57
  -4  18   2    2.30    0.62
  -4 -18   2    2.45    0.63
   4 -18  -2    1.81    0.63
   2  18   0    7.25    0.79
  -2  18   0    7.58    0.88
   2  18   0    6.59    0.82
   2 -18   0    8.12    0.86
   2 -18   0    7.70    0.86
  -2 -18   0    7.39    0.88
   0  18  -2    0.80    0.51
   0  18   2   -0.43    0.44
   0 -18  -2    0.38    0.45
   0 -18   2    0.64    0.57
   0 -18  -2    0.17    0.50
   0 -18   2    0.87    0.48
  -2  18   4    0.91    0.54
   2  18  -4    1.35    0.54
   2 -18  -4    1.38    0.50
  -2 -18   4    1.51    0.53
   2 -18  -4    1.66    0.60
   4  18  -6    0.74    0.48
  -4  18   6   -0.16    0.50
   4 -18  -6    0.78    0.61
  -4 -18   6    0.12    0.49
   6  18  -8    0.25    0.43
  -6  18   8   -0.37    0.48
   6 -18  -8    0.24    0.59
  -6 -18   8   -0.14    0.47
  -8  18  10    0.14    0.54
   8  18 -10    0.55    0.47
   8 -18 -10    0.68    0.66
  -8 -18  10    0.32    0.55
 -10  18  12    0.11    0.57
  10  18 -12   -0.39    0.41
 -10 -18  12    0.81    0.65
  10 -18 -12    0.34    0.59
 -12  18  14   -0.97    0.55
  12  18 -14    0.08    0.52
  12 -18 -14    0.24    0.64
 -12 -18  14    0.71    0.71
 -14  18  16   -1.29    0.62
  14  18 -16    0.47    0.54
  14 -18 -16    1.12    0.78
 -14 -18  16   -0.61    0.71
 -15  19  13   -0.79    0.67
  15  19 -13   -0.33    0.55
  15 -19 -13   -0.24    0.78
 -15 -19  13   -0.23    0.74
 -13  19  11   -0.55    0.57
  13  19 -11   -0.21    0.49
  13 -19 -11    0.18    0.71
 -13 -19  11   -0.16    0.66
 -11  19   9    0.03    0.56
  11  19  -9   -0.29    0.48
 -11 -19   9   -0.05    0.63
  11 -19  -9    0.22    0.65
   9  19  -7    0.67    0.51
  -9  19   7   -0.04    0.60
  -9 -19   7    0.73    0.59
   9 -19  -7   -0.61    0.57
  -7  19   5    0.15    0.57
   7  19  -5    0.94    0.53
  -7 -19   5    0.36    0.54
   7 -19  -5    1.58    0.70
  -5  19   3   -0.55    0.52
   5  19  -3   -0.75    0.46
   5 -19  -3   -0.52    0.46
  -5 -19   3   -0.61    0.47
   3  19  -1    0.13    0.48
  -3  19   1   -0.32    0.47
   3  19  -1   -0.29    0.47
  -3 -19   1   -0.85    0.44
   3 -19  -1    0.14    0.49
   1  19   1    1.73    0.44
   1  19   1    1.42    0.60
  -1  19  -1    1.37    0.61
  -1 -19  -1    0.89    0.52
   1 -19   1    2.77    0.72
   1 -19   1    1.49    0.62
  -1  19   3    0.39    0.55
   1  19  -3    0.02    0.49
   1 -19  -3    1.16    0.51
  -1 -19   3    1.15    0.54
   1 -19  -3    0.93    0.59
  -3  19   5   -0.22    0.53
   3  19  -5   -0.34    0.44
   3 -19  -5    0.38    0.58
  -3 -19   5   -0.26    0.48
   5  19  -7    0.72    0.52
  -5  19   7    0.29    0.59
   5 -19  -7    0.08    0.58
  -5 -19   7   -0.20    0.52
   7  19  -9    0.37    0.48
  -7  19   9   -0.25    0.60
  -7 -19   9    0.08    0.56
   7 -19  -9    0.46    0.61
  -9  19  11   -0.49    0.63
   9  19 -11    0.28    0.47
  -9 -19  11   -0.23    0.58
   9 -19 -11    0.14    0.63
  11  19 -13    0.94    0.59
 -11  19  13    1.05    0.98
  11 -19 -13    0.07    0.66
 -11 -19  13    0.83    0.70
  13  19 -15   -0.22    0.56
  13 -19 -15    0.31    0.76
 -13 -19  15   -0.24    0.78
 -14  20  12   -0.60    0.71
  12  20 -10    0.23    0.56
 -12  20  10   -0.09    0.67
 -12 -20  10    0.45    0.77
  12 -20 -10    0.70    0.76
 -10  20   8   -0.37    0.61
  10  20  -8    0.31    0.53
  10 -20  -8    0.44    0.65
 -10 -20   8    1.67    0.74
   8  20  -6    0.21    0.53
  -8  20   6   -1.32    0.52
   8 -20  -6    0.11    0.64
  -8 -20   6    0.18    0.61
   6  20  -4    0.27    0.53
  -6  20   4   -0.45    0.52
   6 -20  -4    0.83    0.66
  -6 -20   4   -0.27    0.52
  -4  20   2    0.71    0.58
   4  20  -2   -0.21    0.53
   4 -20  -2   -0.13    0.55
  -4 -20   2    0.44    0.56
  -2  20   0   -0.81    0.46
   2  20   0    0.79    0.58
  -2 -20   0    1.02    0.56
   2 -20   0    0.13    0.63
   0  20   2    0.45    0.58
   0  20  -2    1.18    0.59
   0 -20  -2    1.38    0.57
  -2  20   4    0.66    0.65
   2  20  -4    0.02    0.50
   2 -20  -4    0.50    0.65
  -2 -20   4    0.26    0.54
  -4  20   6   -0.44    0.70
   4  20  -6    0.81    0.53
  -4 -20   6   -0.62    0.52
   4 -20  -6   -0.50    0.59
   6  20  -8    0.02    0.46
  -6 -20   8   -0.64    0.57
   6 -20  -8    0.74    0.71
   8  20 -10    0.43    0.53
   8 -20 -10   -0.03    0.65
  -8 -20  10   -0.79    0.56
  10  20 -12   -0.21    0.52
  10 -20 -12   -0.52    0.67
 -10 -20  12   -0.29    0.64
  12  20 -14    0.38    0.61
  12 -20 -14    0.49    0.82
 -12 -20  14   -1.44    0.71
 -11  21   9   -0.35    0.73
 -11 -21   9   -0.50    0.73
  11 -21  -9    0.94    0.83
  -9  21   7   -0.35    0.65
   9 -21  -7   -0.36    0.72
  -9 -21   7    1.14    0.68
  -7  21   5    0.57    0.69
  -7 -21   5    0.40    0.63
   7 -21  -5    1.28    0.72
  -5  21   3    0.24    0.60
  -5 -21   3   -0.19    0.55
   5 -21  -3    0.03    0.66
  -3  21   1    0.77    0.64
  -3 -21   1    1.17    0.61
   3 -21  -1    0.08    0.69
  -1  21  -1    2.07    0.64
   1  21  -3    0.10    0.53
   3  21  -5    0.75    0.53
  -3 -21   5    0.41    0.60
   3 -21  -5    1.41    0.76
   5  21  -7   -0.30    0.53
   5 -21  -7    0.49    0.75
  -5 -21   7    0.30    0.62
   7  21  -9    0.94    0.63
   7 -21  -9   -0.03    0.69
  -7 -21   9   -0.61    0.60
   9  21 -11    0.42    0.60
   9 -21 -11    0.57    0.86
  -9 -21  11   -0.69    0.60
  -8  22   6   -0.36    0.68
   8 -22  -6   -1.41    0.71
  -8 -22   6    0.61    0.70
  -6  22   4    0.06    0.66
  -6 -22   4    0.58    0.65
   6 -22  -4   -0.51    0.75
  -4  22   2    1.12    0.69
  -4 -22   2    0.80    0.63
   4 -22  -2    0.62    0.82
  -2  22   0    0.07    0.61
   0  22  -2    0.10    0.61
   2  22  -4    0.09    0.57
   4  22  -6    0.00    0.58
  -4 -22   6   -0.13    0.68
   4 -22  -6    0.10    0.77
   6  22  -8    0.46    0.63
   6 -22  -8    0.08    0.86
  -6 -22   8    0.87    0.78
  -1  23  -1    0.12    0.71
  26   0 -23   -0.45    0.53
  24   0 -21    0.50    0.52
  22   0 -19   -0.39    0.40
 -20   0  17   -0.67    0.43
  20   0 -17   -0.13    0.27
  20   0 -17    0.40    0.42
  18   0 -15   -0.11    0.35
 -18   0  15   -1.05    0.33
  18   0 -15    0.32    0.32
 -16   0  13   -0.30    0.29
  16   0 -13    0.11    0.32
  16   0 -13   -0.31    0.25
  14   0 -11   -0.22    0.24
 -14   0  11   -0.11    0.24
  14   0 -11   -0.19    0.24
 -12   0   9    0.27    0.22
  12   0  -9    0.08    0.21
  12   0  -9   -0.04    0.23
 -10   0   7    0.42    0.18
  10   0  -7    0.08    0.19
  10   0  -7   -0.22    0.19
   8   0  -5    0.38    0.21
   8   0  -5   -0.08    0.16
  -8   0   5    0.20    0.18
   6   0  -3   -0.12    0.16
   6   0  -3    0.27    0.24
  -6   0   3   -0.09    0.16
  -4   0   1    0.02    0.08
   4   0  -1   -0.03    0.12
   4   0  -1    0.07    0.09
  -2   0  -1    0.00    0.04
  -2   0  -1    0.03    0.04
   2   0   1   -0.06    0.07
   0   0  -3   -0.06    0.05
   0   0   3   -0.02    0.06
   0   0  -3   -0.09    0.07
   2   0  -5    0.01    0.12
   2   0  -5    0.02    0.10
   2   0  -5   -0.19    0.10
   4   0  -7    0.13    0.17
   4   0  -7    0.10    0.18
   4   0  -7    0.02    0.14
   6   0  -9   -0.09    0.14
   6   0  -9   -0.29    0.15
  -6   0   9    0.00    0.15
   8   0 -11    0.18    0.16
   8   0 -11   -0.42    0.15
  -8   0  11   -0.01    0.15
 -10   0  13    0.27    0.20
  10   0 -13   -0.16    0.19
  10   0 -13    0.11    0.18
  12   0 -15   -0.17    0.21
 -12   0  15   -0.15    0.21
  12   0 -15   -0.09    0.19
 -14   0  17   -0.06    0.30
  14   0 -17    0.54    0.28
  14   0 -17    0.23    0.30
  16   0 -19    0.08    0.28
  16   0 -19    0.02    0.33
 -16   0  19   -0.02    0.35
  18   0 -21   -0.01    0.39
 -18   0  21    0.24    0.39
 -20   0  23   -0.24    0.51
  20   0 -23    0.23    0.45
  22   0 -25    0.48    0.52
  24   0 -27   -0.13    0.61
  27   1 -24   -0.01    0.63
  25   1 -22   -0.01    0.52
  23   1 -20    0.09    0.49
  23  -1 -20   -0.41    0.41
  21   1 -18    0.07    0.43
  21  -1 -18   -0.21    0.40
 -21  -1  18    0.19    0.50
  21  -1 -18    0.32    0.34
  19   1 -16    0.74    0.44
 -19   1  16    1.61    0.48
  19   1 -16    0.80    0.36
  19  -1 -16    0.78    0.35
 -19  -1  16    0.71    0.45
  19  -1 -16    0.10    0.38
  17   1 -14    0.60    0.39
  17   1 -14    1.54    0.35
 -17   1  14    1.13    0.37
  17  -1 -14    0.57    0.34
  17  -1 -14    0.69    0.40
 -17  -1  14    1.64    0.45
 -15   1  12   -0.13    0.26
  15   1 -12    0.24    0.27
  15   1 -12   -0.15    0.30
  15  -1 -12    0.36    0.28
  15  -1 -12   -0.06    0.29
 -15  -1  12   -0.09    0.28
  13   1 -10    4.63    0.43
  13   1 -10    3.86    0.46
 -13   1  10    4.14    0.41
 -13  -1  10    3.89    0.44
  13  -1 -10    4.30    0.47
  13  -1 -10    3.66    0.45
  11   1  -8    4.14    0.44
 -11   1   8    4.69    0.39
  11   1  -8    5.80    0.46
  11  -1  -8    4.85    0.45
  11  -1  -8    5.97    0.48
 -11  -1   8    5.77    0.47
  -9   1   6    0.68    0.18
   9   1  -6    0.70    0.22
   9   1  -6    0.48    0.21
   9  -1  -6    0.59    0.22
  -9  -1   6    0.94    0.23
   9  -1  -6    0.77    0.23
   7   1  -4  483.06   17.19
  -7   1   4  485.07   17.12
   7   1  -4  486.88   17.17
  -7  -1   4  475.32   17.16
   7  -1  -4  482.57   17.19
   7  -1  -4  481.15   17.19
   5   1  -2  133.54    4.86
   5   1  -2  134.22    4.87
  -5   1   2  136.68    4.86
  -5   1   2  135.48    4.80
   5  -1  -2  131.95    4.88
  -5  -1   2  134.67    4.86
   3   1   0   11.92    0.52
   3   1   0   11.78    0.47
  -3   1   0   11.51    0.46
  -3   1   0   11.60    0.49
  -3  -1   0   12.06    0.51
   3  -1   0   12.09    0.52
   3  -1   0   11.72    0.46
   1   1   2    3.07    0.19
  -1   1  -2    2.96    0.17
  -1   1  -2    3.12    0.19
  -1  -1  -2    3.21    0.20
   1  -1   2    3.02    0.18
   1   1  -4   84.21    3.02
   1   1  -4   82.92    3.06
   1   1  -4   83.59    3.05
   1  -1  -4   82.66    3.02
  -1  -1   4   83.16    3.01
   1  -1  -4   85.92    3.06
   1  -1  -4   85.55    3.05
   3   1  -6   58.43    2.11
   3   1  -6   58.83    2.18
   3  -1  -6   57.74    2.18
   3  -1  -6   57.39    2.16
  -3  -1   6   57.84    2.19
   3  -1  -6   57.23    2.16
   5   1  -8    8.09    0.39
   5   1  -8    7.46    0.50
   5  -1  -8    8.02    0.47
  -5  -1   8    7.06    0.47
   5  -1  -8    8.29    0.49
   5  -1  -8    8.22    0.46
  -7   1  10    3.18    0.32
   7   1 -10    2.86    0.25
   7   1 -10    2.86    0.34
   7  -1 -10    2.77    0.29
  -7  -1  10    3.02    0.32
   7  -1 -10    2.96    0.33
  -9   1  12    2.52    0.31
   9   1 -12    3.23    0.29
   9   1 -12    2.49    0.36
  -9  -1  12    2.22    0.32
   9  -1 -12    2.36    0.34
   9  -1 -12    2.28    0.30
 -11   1  14    9.19    0.59
  11   1 -14    8.16    0.67
  11   1 -14    8.85    0.53
 -11  -1  14    7.79    0.63
  11  -1 -14    8.65    0.72
  11  -1 -14    8.36    0.58
  13   1 -16    2.16    0.32
  13   1 -16    2.46    0.44
 -13   1  16    1.00    0.31
  13  -1 -16    1.81    0.33
  13  -1 -16    1.66    0.41
 -13  -1  16    1.70    0.39
 -15   1  18    3.37    0.52
  15   1 -18    3.21    0.52
  15   1 -18    3.00    0.43
 -15  -1  18    3.52    0.56
  15  -1 -18    4.61    0.61
  15  -1 -18    3.17    0.44
 -17   1  20    0.74    0.40
  17   1 -20    0.01    0.32
  17  -1 -20   -0.12    0.31
 -17  -1  20    0.27    0.41
  17  -1 -20    0.15    0.31
  19   1 -22   -0.22    0.38
 -19   1  22   -0.04    0.47
  19  -1 -22   -0.30    0.37
 -19  -1  22    0.07    0.43
  21   1 -24    0.26    0.48
  21  -1 -24   -0.84    0.36
 -21  -1  24   -0.49    0.56
  23   1 -26   -0.76    0.53
  23  -1 -26   -0.04    0.56
  25   1 -28    0.22    0.65
  25  -1 -28   -0.55    0.71
  26   2 -23   -0.09    0.60
 -26   2  23   -0.29    0.63
  24   2 -21   -1.09    0.42
  22   2 -19    0.42    0.48
 -22  -2  19   -0.15    0.59
  22  -2 -19    1.02    0.43
  20   2 -17   -0.18    0.39
  20  -2 -17    0.30    0.34
 -20  -2  17    0.11    0.43
  20  -2 -17    0.09    0.34
  18   2 -15    0.49    0.42
 -18   2  15    0.04    0.38
  18   2 -15    0.06    0.28
  18  -2 -15    0.12    0.32
  18  -2 -15   -0.52    0.29
 -18  -2  15   -0.22    0.45
  16   2 -13    0.45    0.29
  16   2 -13    0.34    0.34
 -16   2  13    0.88    0.32
 -16  -2  13    1.21    0.40
  16  -2 -13    0.88    0.35
  16  -2 -13    0.63    0.34
 -14   2  11    3.06    0.36
  14   2 -11    2.64    0.45
  14   2 -11    2.38    0.35
 -14  -2  11    2.80    0.43
  14  -2 -11    2.54    0.42
  14  -2 -11    2.59    0.41
 -12   2   9   38.34    1.57
  12   2  -9   39.34    1.71
  12   2  -9   40.25    1.63
  12  -2  -9   40.40    1.72
  12  -2  -9   37.88    1.69
 -12  -2   9   40.66    1.69
 -10   2   7   31.73    1.30
  10   2  -7   33.29    1.43
  10   2  -7   32.08    1.36
  10  -2  -7   33.87    1.44
  10  -2  -7   33.99    1.43
 -10  -2   7   34.59    1.42
  -8   2   5   64.37    2.40
  -8   2   5   61.46    2.30
   8   2  -5   61.70    2.40
   8   2  -5   63.00    2.37
  -8  -2   5   63.40    2.40
   8  -2  -5   61.38    2.41
   6   2  -3    0.88    0.21
   6   2  -3    1.08    0.24
  -6   2   3    0.66    0.15
  -6   2   3    0.98    0.12
  -6  -2   3    1.00    0.24
   6  -2  -3    0.66    0.26
   4   2  -1   20.61    0.86
  -4   2   1   21.30    0.85
   4   2  -1   21.67    0.84
   4  -2  -1   20.16    0.89
  -4  -2   1   20.68    0.87
  -2   2  -1   57.55    2.19
   2   2   1   57.95    2.19
   2  -2   1   60.65    2.19
   2  -2   1   60.95    2.15
  -2  -2  -1   60.26    2.21
   0   2   3   18.34    0.69
   0   2  -3   18.56    0.75
   0   2   3   18.94    0.68
   0  -2   3   18.16    0.74
   0  -2  -3   18.59    0.76
   0  -2  -3   18.00    0.76
   0  -2   3   17.17    0.70
   2   2  -5  183.55    6.66
   2   2  -5  182.51    6.57
   2  -2  -5  189.01    6.66
  -2  -2   5  187.60    6.67
   2  -2  -5  185.88    6.62
  -2  -2   5  183.56    6.57
   2  -2  -5  184.86    6.66
   4   2  -7  100.94    3.56
   4   2  -7   99.06    3.69
  -4  -2   7   99.11    3.69
   4  -2  -7   97.55    3.67
   4  -2  -7   97.52    3.65
   4  -2  -7  101.19    3.67
  -4  -2   7  102.05    3.58
   6   2  -9   15.46    0.77
   6   2  -9   15.23    0.62
   6  -2  -9   14.15    0.72
  -6  -2   9   15.27    0.77
   6  -2  -9   14.01    0.73
   6  -2  -9   17.09    0.76
   8   2 -11    1.21    0.26
   8   2 -11    1.33    0.18
  -8  -2  11    1.15    0.27
   8  -2 -11    1.72    0.29
   8  -2 -11    1.57    0.27
  10   2 -13   15.59    0.91
 -10   2  13   16.54    0.83
  10   2 -13   15.45    0.73
 -10  -2  13   17.50    0.92
  10  -2 -13   16.11    0.89
  10  -2 -13   17.59    0.86
 -12   2  15    5.45    0.51
  12   2 -15    6.19    0.44
  12   2 -15    5.01    0.58
  12  -2 -15    5.49    0.59
 -12  -2  15    6.40    0.60
  12  -2 -15    5.81    0.54
  14   2 -17    0.28    0.31
 -14   2  17   -0.22    0.25
  14   2 -17    0.25    0.25
 -14  -2  17    0.42    0.39
  14  -2 -17    0.56    0.30
  14  -2 -17    0.55    0.35
 -16   2  19    0.59    0.37
  16   2 -19    1.20    0.44
  16  -2 -19    0.67    0.40
  16  -2 -19    0.26    0.32
 -16  -2  19    0.44    0.42
  18   2 -21    0.21    0.38
 -18   2  21   -0.28    0.41
 -18  -2  21    0.19    0.45
  18  -2 -21   -0.28    0.31
  18  -2 -21   -0.62    0.29
  20   2 -23    0.39    0.49
 -20  -2  23   -0.42    0.48
  20  -2 -23   -0.08    0.43
  22   2 -25   -0.30    0.46
 -22  -2  25   -0.57    0.58
  22  -2 -25   -0.32    0.49
  24   2 -27    0.32    0.72
  24  -2 -27    0.21    0.65
  27   3 -24   -0.44    0.64
 -27   3  24   -0.35    0.65
 -25   3  22    0.25    0.59
  25   3 -22    0.15    0.57
 -23   3  20   -0.31    0.50
  23   3 -20    0.13    0.49
  23  -3 -20   -0.41    0.38
 -23  -3  20    0.49    0.64
  21   3 -18    0.09    0.44
 -21   3  18   -0.54    0.43
  21  -3 -18    0.40    0.37
 -21  -3  18   -0.47    0.48
  19   3 -16    0.64    0.43
 -19  -3  16   -0.24    0.43
  19  -3 -16   -0.12    0.29
  17   3 -14    0.44    0.37
  17   3 -14    1.16    0.34
 -17   3  14    0.92    0.36
  17  -3 -14    0.89    0.39
 -17  -3  14    0.69    0.45
 -15   3  12    2.33    0.35
  15   3 -12    1.88    0.33
  15   3 -12    2.36    0.46
 -15  -3  12    1.61    0.45
  15  -3 -12    1.02    0.38
 -13   3  10    8.01    0.51
  13   3 -10    8.69    0.70
  13   3 -10    8.35    0.58
 -13  -3  10    7.29    0.65
  13  -3 -10    7.64    0.65
  11   3  -8    0.18    0.22
 -11   3   8    0.75    0.18
  11   3  -8    0.43    0.24
 -11   3   8    0.19    0.22
 -11  -3   8    0.97    0.31
  11  -3  -8    0.85    0.29
   9   3  -6  139.28    5.10
   9   3  -6  139.67    5.16
  -9   3   6  138.24    5.01
  -9   3   6  145.60    5.16
   9  -3  -6  138.72    5.17
  -9  -3   6  136.53    5.16
  -7   3   4    2.18    0.14
  -7   3   4    1.87    0.16
  -7   3   4    1.78    0.24
   7   3  -4    2.17    0.26
   7   3  -4    1.98    0.26
   7  -3  -4    1.94    0.30
  -7  -3   4    1.58    0.29
   5   3  -2    0.83    0.19
  -5   3   2    0.56    0.15
   5   3  -2    0.52    0.20
   5  -3  -2    0.41    0.24
  -5  -3   2    1.31    0.26
   3   3   0    2.16    0.22
  -3   3   0    2.23    0.22
   3   3   0    2.01    0.19
   3  -3   0    2.45    0.17
  -3  -3   0    2.64    0.28
   3  -3   0    1.86    0.25
   1   3   2   42.32    1.58
   1   3   2   43.92    1.64
   1  -3   2   43.47    1.61
   1  -3   2   42.39    1.61
  -1  -3  -2   43.38    1.65
   1   3  -4   21.62    0.91
  -1   3   4   20.65    0.82
   1  -3  -4   21.35    0.89
  -1  -3   4   22.34    0.90
   1  -3  -4   19.99    0.90
  -1  -3   4   21.35    0.81
   3   3  -6    0.76    0.22
   3  -3  -6    1.03    0.20
   3  -3  -6    0.90    0.22
  -3  -3   6    1.12    0.22
   5   3  -8    2.72    0.31
   5  -3  -8    2.61    0.27
   5  -3  -8    2.48    0.28
  -5  -3   8    2.35    0.31
   5  -3  -8    2.25    0.29
   7   3 -10    1.04    0.26
   7   3 -10    1.69    0.15
  -7  -3  10    1.06    0.27
   7  -3 -10    1.53    0.24
   7  -3 -10    1.41    0.25
   7  -3 -10    1.54    0.27
   9   3 -12   16.83    0.94
   9   3 -12   17.04    0.73
   9  -3 -12   18.60    0.92
   9  -3 -12   19.43    0.93
   9  -3 -12   17.27    0.88
  -9  -3  12   19.03    0.97
  11   3 -14    5.47    0.38
  11   3 -14    5.67    0.59
 -11   3  14    5.27    0.46
 -11  -3  14    5.22    0.55
  11  -3 -14    6.79    0.61
  11  -3 -14    6.19    0.55
 -13   3  16    0.52    0.27
  13   3 -16    0.24    0.22
  13   3 -16    0.73    0.36
  13  -3 -16    0.26    0.27
  13  -3 -16    0.84    0.33
 -13  -3  16    0.60    0.38
 -15   3  18    0.78    0.31
  15   3 -18    0.92    0.41
 -15  -3  18    0.76    0.45
  15  -3 -18    1.27    0.36
  15  -3 -18    1.14    0.43
  17   3 -20    0.35    0.34
 -17   3  20    0.14    0.42
  17  -3 -20   -0.01    0.35
 -17  -3  20   -0.14    0.41
  17  -3 -20    0.18    0.35
  19   3 -22   -0.33    0.34
  19  -3 -22    0.06    0.38
 -19  -3  22   -0.61    0.45
  19  -3 -22   -0.11    0.35
  21   3 -24    0.58    0.48
 -21  -3  24   -0.47    0.52
  21  -3 -24    0.06    0.45
  23   3 -26   -0.14    0.50
 -23  -3  26   -0.37    0.61
 -25   3  28   -0.43    0.84
  25   3 -28   -0.22    0.64
  26   4 -23    0.22    0.56
 -26   4  23   -0.63    0.56
  24   4 -21   -0.12    0.47
 -24   4  21   -0.07    0.49
  24  -4 -21    0.00    0.42
 -24  -4  21    0.44    0.68
  22   4 -19    0.23    0.47
 -22   4  19   -0.29    0.41
  22  -4 -19   -0.55    0.31
 -22  -4  19    0.04    0.51
 -20   4  17   -0.11    0.38
  20   4 -17    0.37    0.41
 -20  -4  17    0.18    0.49
  20  -4 -17    1.10    0.39
  18   4 -15   -0.09    0.35
 -18   4  15   -0.12    0.32
 -18  -4  15    0.47    0.47
  18  -4 -15    0.27    0.33
 -16   4  13    3.10    0.39
  16   4 -13    2.52    0.38
  16   4 -13    2.06    0.47
 -16   4  13    1.59    0.40
  16  -4 -13    2.13    0.45
 -16  -4  13    2.36    0.54
  14   4 -11    0.98    0.35
 -14   4  11    0.29    0.26
  14   4 -11    0.62    0.27
 -14   4  11    1.01    0.24
 -14  -4  11    0.77    0.38
  14  -4 -11    0.81    0.36
 -12   4   9    0.63    0.18
 -12   4   9    0.86    0.23
  12   4  -9    1.07    0.25
  12   4  -9    0.59    0.28
 -12  -4   9    0.93    0.33
  12  -4  -9    0.56    0.28
 -10   4   7    0.16    0.16
 -10   4   7    0.18    0.13
  10   4  -7   -0.41    0.18
  10   4  -7    0.21    0.21
  10  -4  -7    0.13    0.24
 -10  -4   7   -0.17    0.25
   8   4  -5   14.29    0.74
   8   4  -5   15.14    0.70
  -8   4   5   14.61    0.56
  -8   4   5   13.81    0.72
  -8  -4   5   14.33    0.80
   8  -4  -5   14.34    0.77
  -6   4   3    5.04    0.38
   6   4  -3    6.09    0.40
   6   4  -3    5.10    0.38
  -6  -4   3    4.41    0.42
   6  -4  -3    5.25    0.45
   4   4  -1    1.07    0.20
   4   4  -1    0.83    0.19
  -4   4   1    0.84    0.19
   4  -4  -1    1.12    0.27
   4  -4  -1    1.14    0.13
  -4  -4   1    1.17    0.27
   2   4   1    9.69    0.50
   2   4   1   10.84    0.53
  -2  -4  -1   11.03    0.60
   2  -4   1   10.93    0.49
   2  -4   1    9.77    0.55
   0   4   3   80.84    2.95
   0   4  -3   81.10    3.03
   0  -4   3   81.83    3.00
   0  -4   3   82.88    2.96
   0  -4  -3   79.16    3.02
   0  -4  -3   80.59    3.02
   2   4  -5   -0.05    0.19
  -2   4   5    0.02    0.10
  -2  -4   5    0.23    0.18
   2  -4  -5   -0.12    0.16
   2  -4  -5    0.10    0.19
  -2  -4   5   -0.05    0.09
  -4   4   7   57.19    2.13
   4   4  -7   56.12    2.19
   4  -4  -7   55.75    2.19
   4  -4  -7   56.01    2.14
  -4  -4   7   55.10    2.20
   6   4  -9    0.42    0.22
  -6   4   9    0.25    0.17
  -6  -4   9    0.42    0.23
   6  -4  -9    0.49    0.18
   6  -4  -9    0.38    0.22
   8   4 -11   19.96    1.03
   8  -4 -11   20.95    1.01
   8  -4 -11   18.75    0.92
  -8  -4  11   19.88    1.02
   8  -4 -11   20.78    0.98
  10   4 -13    4.49    0.51
  10   4 -13    4.52    0.29
  10  -4 -13    3.66    0.45
  10  -4 -13    4.15    0.49
 -10  -4  13    4.34    0.52
  10  -4 -13    4.06    0.42
  12   4 -15    0.40    0.32
  12   4 -15    0.78    0.20
 -12   4  15    0.70    0.24
 -12  -4  15    0.68    0.38
  12  -4 -15    0.41    0.32
  12  -4 -15    0.86    0.31
  14   4 -17    4.65    0.61
 -14   4  17    4.89    0.50
  14  -4 -17    4.04    0.57
 -14  -4  17    4.96    0.65
  14  -4 -17    4.67    0.57
 -16   4  19    0.69    0.37
  16   4 -19    0.54    0.38
  16  -4 -19    0.55    0.37
  16  -4 -19    1.15    0.38
 -16  -4  19    0.34    0.44
  18   4 -21   -0.38    0.29
  18  -4 -21   -0.23    0.33
  18  -4 -21   -0.14    0.39
 -18  -4  21   -0.12    0.46
  20   4 -23   -0.16    0.36
  20  -4 -23    0.09    0.42
 -20  -4  23    0.01    0.55
 -22   4  25    0.12    0.70
  22   4 -25    0.18    0.55
 -22  -4  25   -0.42    0.57
  24   4 -27    0.14    0.56
 -24   4  27   -0.06    0.69
 -24  -4  27   -1.16    0.66
 -27   5  24   -0.10    0.82
  27   5 -24   -0.61    0.65
  25   5 -22    0.92    0.56
 -25   5  22   -0.22    0.48
  25  -5 -22   -0.35    0.46
 -25  -5  22   -0.68    0.65
 -23   5  20    1.57    0.55
  23   5 -20    0.84    0.56
  23  -5 -20    0.29    0.44
 -23  -5  20    0.42    0.61
 -21   5  18   -0.05    0.38
  21   5 -18    0.26    0.46
  21  -5 -18    0.31    0.40
 -21  -5  18   -0.06    0.52
  19   5 -16   -0.25    0.33
 -19   5  16    0.26    0.35
 -19  -5  16    0.65    0.49
  19  -5 -16    0.41    0.37
  17   5 -14   -0.41    0.35
 -17   5  14    0.50    0.33
  17  -5 -14    0.42    0.36
 -17  -5  14   -0.48    0.43
  15   5 -12    0.29    0.34
  15   5 -12   -0.09    0.26
 -15   5  12    0.37    0.26
 -15   5  12   -0.43    0.24
 -15  -5  12   -0.14    0.38
  15  -5 -12    0.46    0.37
 -13   5  10    5.65    0.39
  13   5 -10    5.42    0.57
 -13   5  10    5.94    0.55
  13   5 -10    5.85    0.48
  13  -5 -10    5.58    0.59
 -13  -5  10    5.18    0.60
 -11   5   8    0.47    0.15
  11   5  -8    0.43    0.25
 -11   5   8    0.52    0.21
  11   5  -8    0.91    0.25
 -11  -5   8    0.22    0.31
  11  -5  -8    0.85    0.31
  -9   5   6   75.28    2.85
   9   5  -6   71.33    2.76
   9   5  -6   74.48    2.84
   9  -5  -6   72.37    2.88
  -9  -5   6   74.06    2.90
   7   5  -4    1.44    0.22
   7   5  -4    1.52    0.25
  -7   5   4    1.17    0.24
   7  -5  -4    1.26    0.27
  -7  -5   4    1.04    0.28
  -5   5   2   -0.05    0.14
   5   5  -2    0.16    0.15
   5   5  -2    0.18    0.17
  -5  -5   2    0.16    0.24
   5  -5  -2   -0.25    0.19
   5  -5  -2   -0.05    0.10
   3   5   0    3.21    0.29
   3   5   0    2.07    0.25
  -3   5   0    2.88    0.31
   3  -5   0    2.15    0.29
  -3  -5   0    2.84    0.35
   3  -5   0    2.96    0.24
   1   5   2   45.47    1.69
  -1   5  -2   43.37    1.76
  -1  -5  -2   43.86    1.76
   1  -5   2   43.91    1.70
  -1  -5  -2   44.44    1.75
   1  -5   2   44.55    1.71
  -1   5   4    5.39    0.36
   1   5  -4    5.66    0.46
  -1  -5   4    5.71    0.42
   1  -5  -4    6.08    0.45
  -1  -5   4    5.60    0.34
   1  -5  -4    6.25    0.43
   3   5  -6   11.67    0.66
  -3   5   6   11.32    0.55
  -3  -5   6   11.92    0.65
   3  -5  -6   10.73    0.58
  -3  -5   6   10.87    0.46
   3  -5  -6   11.24    0.65
   5   5  -8    2.04    0.31
  -5   5   8    2.09    0.25
   5  -5  -8    1.92    0.34
   5  -5  -8    1.66    0.24
  -5  -5   8    2.22    0.32
   7   5 -10   -0.03    0.22
  -7   5  10    0.02    0.14
   7  -5 -10    0.04    0.22
  -7  -5  10   -0.23    0.23
   7  -5 -10    0.12    0.18
   9   5 -12   47.91    2.10
  -9   5  12   51.48    2.05
   9  -5 -12   52.51    2.11
   9  -5 -12   50.42    2.00
  -9  -5  12   47.09    2.12
 -11   5  14   23.45    1.16
  11   5 -14   21.11    1.21
 -11  -5  14   21.48    1.22
  11  -5 -14   23.93    1.09
  11  -5 -14   23.22    1.19
 -13   5  16    3.93    0.41
 -13   5  16    1.93    0.46
  13   5 -16    2.46    0.49
  13  -5 -16    2.82    0.50
 -13  -5  16    2.18    0.52
  15   5 -18   -0.29    0.35
 -15   5  18   -0.26    0.28
 -15   5  18   -0.82    0.33
  15  -5 -18    0.16    0.33
 -15  -5  18   -0.35    0.44
  17   5 -20    0.75    0.44
 -17   5  20   -0.21    0.40
  17  -5 -20   -0.10    0.35
 -17  -5  20    0.21    0.49
 -19   5  22   -0.37    0.46
  19   5 -22    0.23    0.44
  19  -5 -22    0.10    0.36
 -19  -5  22    0.58    0.51
 -21   5  24    0.24    0.56
  21   5 -24    0.17    0.43
  21  -5 -24    0.40    0.43
 -21  -5  24   -0.12    0.56
  23   5 -26   -0.31    0.54
 -23   5  26    0.03    0.61
 -23  -5  26   -0.05    0.65
 -26   6  23    0.17    0.52
  26   6 -23   -0.34    0.51
 -26  -6  23   -0.20    0.74
  26  -6 -23   -0.83    0.75
  24   6 -21    0.16    0.47
 -24   6  21    0.08    0.48
  24  -6 -21    1.18    0.50
 -24  -6  21   -0.63    0.57
  22   6 -19    0.86    0.48
 -22   6  19    0.95    0.51
  22  -6 -19    0.10    0.38
 -22  -6  19    0.32    0.59
  20   6 -17   -0.07    0.39
 -20   6  17   -0.38    0.33
  20  -6 -17   -0.10    0.38
 -20  -6  17   -0.47    0.50
  18   6 -15    0.59    0.42
 -18   6  15    0.48    0.34
 -18  -6  15    0.07    0.46
  18  -6 -15    0.75    0.42
  16   6 -13   -0.43    0.31
 -16   6  13    0.53    0.30
  16  -6 -13   -0.03    0.33
 -16  -6  13    0.63    0.50
  14   6 -11    2.97    0.37
 -14   6  11    2.91    0.44
  14   6 -11    3.07    0.49
  14  -6 -11    2.89    0.49
 -14  -6  11    2.30    0.53
  12   6  -9    5.57    0.44
 -12   6   9    4.21    0.30
  12   6  -9    3.81    0.47
 -12   6   9    4.32    0.47
 -12  -6   9    3.76    0.55
  12  -6  -9    4.91    0.55
 -10   6   7    0.74    0.23
  10   6  -7    0.80    0.23
  10   6  -7    0.56    0.24
 -10  -6   7    1.28    0.36
  10  -6  -7    0.57    0.29
   8   6  -5    6.73    0.46
  -8   6   5    6.56    0.53
   8   6  -5    5.64    0.49
   8  -6  -5    5.77    0.53
  -8  -6   5    5.71    0.54
  -6   6   3    0.28    0.16
   6   6  -3    0.08    0.15
   6   6  -3    0.03    0.17
   6  -6  -3   -0.19    0.09
   6  -6  -3    0.17    0.23
  -6  -6   3    0.15    0.24
   4   6  -1    7.54    0.47
  -4   6   1    7.99    0.52
   4   6  -1    6.82    0.43
   4  -6  -1    6.16    0.49
  -4  -6   1    7.94    0.55
   4  -6  -1    7.27    0.40
   2   6   1   67.49    2.56
  -2   6  -1   68.54    2.64
   2  -6   1   69.68    2.60
  -2  -6  -1   67.45    2.63
   2  -6   1   69.26    2.56
   0   6   3    8.02    0.49
   0   6  -3    8.95    0.59
   0  -6   3    9.23    0.53
   0  -6   3    8.58    0.48
   0  -6  -3    8.66    0.56
   0  -6  -3   10.40    0.57
   2   6  -5    0.05    0.20
  -2   6   5    0.33    0.14
  -2  -6   5    0.12    0.20
  -2  -6   5    0.20    0.13
   2  -6  -5    0.05    0.20
   2  -6  -5    0.06    0.17
  -4   6   7    0.58    0.17
   4   6  -7    0.77    0.11
   4   6  -7    0.90    0.26
   4  -6  -7    0.90    0.21
   4  -6  -7    0.49    0.24
  -4  -6   7    0.89    0.25
   6   6  -9   68.45    2.66
  -6   6   9   67.11    2.58
   6  -6  -9   66.84    2.56
  -6  -6   9   66.53    2.67
   6  -6  -9   64.90    2.65
   8   6 -11   40.56    1.76
  -8   6  11   40.24    1.68
   8  -6 -11   40.29    1.76
   8  -6 -11   39.77    1.64
  -8  -6  11   39.92    1.78
 -10   6  13   39.66    1.73
  10   6 -13   40.16    1.82
  10  -6 -13   38.77    1.80
 -10  -6  13   43.46    1.88
  10  -6 -13   39.63    1.68
  12   6 -15    0.55    0.37
 -12   6  15    0.05    0.26
 -12  -6  15    0.62    0.43
  12  -6 -15    0.48    0.38
  12  -6 -15    0.27    0.25
  14   6 -17    0.73    0.43
 -14   6  17    1.32    0.34
 -14   6  17    0.92    0.34
  14  -6 -17    1.23    0.43
 -14  -6  17    0.82    0.51
  16   6 -19   -0.24    0.38
 -16   6  19   -0.26    0.34
 -16  -6  19   -0.48    0.41
  16  -6 -19    0.50    0.37
  18   6 -21   -0.24    0.39
 -18   6  21    0.25    0.40
 -18  -6  21   -0.29    0.51
  18  -6 -21    0.62    0.37
 -20   6  23   -0.08    0.47
  20   6 -23   -0.03    0.46
  20  -6 -23   -0.51    0.33
 -20  -6  23   -0.68    0.51
  22   6 -25    0.39    0.54
 -22   6  25    0.37    0.58
 -22  -6  25   -0.48    0.55
  22  -6 -25    0.51    0.61
  24   6 -27   -0.30    0.65
 -24   6  27    0.01    0.66
 -24  -6  27   -0.59    0.79
 -25   7  22    0.34    0.57
  25   7 -22    0.69    0.60
 -25  -7  22   -0.22    0.70
  25  -7 -22    0.03    0.52
  23   7 -20   -0.09    0.42
 -23   7  20    1.23    0.52
  23  -7 -20    0.54    0.48
 -23  -7  20    0.42    0.64
 -21   7  18    0.54    0.40
  21   7 -18   -0.21    0.41
  21  -7 -18   -0.08    0.37
 -21  -7  18   -0.59    0.53
  19   7 -16    0.17    0.41
 -19   7  16    0.00    0.33
 -19  -7  16    0.26    0.48
  19  -7 -16   -0.17    0.38
  17   7 -14    0.08    0.38
 -17   7  14    1.00    0.38
  17  -7 -14    0.92    0.43
 -17  -7  14    1.63    0.55
  15   7 -12    2.12    0.47
 -15   7  12    2.70    0.46
  15  -7 -12    0.66    0.43
 -15  -7  12    1.78    0.55
  13   7 -10    2.80    0.49
 -13   7  10    3.28    0.47
  13   7 -10    2.61    0.36
  13  -7 -10    2.12    0.46
 -13  -7  10    3.16    0.57
 -11   7   8    0.93    0.26
  11   7  -8    0.64    0.26
  11   7  -8    0.38    0.25
  11  -7  -8    0.29    0.32
 -11  -7   8    1.15    0.38
  -9   7   6    2.25    0.34
   9   7  -6    1.23    0.29
   9   7  -6    2.37    0.30
   9  -7  -6    2.03    0.37
  -9  -7   6    2.37    0.43
   7   7  -4    4.49    0.42
  -7   7   4    4.30    0.45
   7   7  -4    4.39    0.37
   7  -7  -4    3.73    0.45
   7  -7  -4    4.06    0.27
  -7  -7   4    4.18    0.48
   5   7  -2  143.61    5.35
  -5   7   2  150.98    5.43
   5   7  -2  148.54    5.37
  -5  -7   2  147.68    5.45
   5  -7  -2  145.36    5.28
   5  -7  -2  142.59    5.42
  -3   7   0   15.79    0.82
   3   7   0   15.99    0.76
   3   7   0   14.78    0.75
   3  -7   0   16.85    0.80
   3  -7   0   15.57    0.72
  -3  -7   0   15.72    0.85
   1   7   2   19.29    0.91
  -1   7  -2   21.34    1.00
  -1  -7  -2   20.15    0.95
  -1  -7  -2   22.75    1.00
   1  -7   2   19.81    0.91
   1  -7   2   19.46    0.91
   1   7  -4    0.29    0.23
  -1   7   4    0.33    0.17
  -1  -7   4    0.26    0.21
  -1  -7   4    0.14    0.15
   1  -7  -4    0.12    0.20
   1  -7  -4    0.41    0.23
  -3   7   6    3.79    0.34
   3   7  -6    3.36    0.40
  -3  -7   6    3.98    0.29
  -3  -7   6    3.97    0.42
   3  -7  -6    4.72    0.47
   3  -7  -6    4.52    0.40
   5   7  -8   56.79    2.27
  -5   7   8   54.21    2.18
   5  -7  -8   55.53    2.18
  -5  -7   8   54.45    2.28
   5  -7  -8   57.83    2.29
  -7   7  10   40.17    1.65
   7   7 -10   39.82    1.74
   7  -7 -10   39.14    1.76
  -7  -7  10   39.09    1.76
   7  -7 -10   39.28    1.62
  -9   7  12   16.15    0.86
   9   7 -12   15.87    0.98
   9  -7 -12   15.18    0.97
   9  -7 -12   16.26    0.83
  -9  -7  12   18.56    1.05
 -11   7  14    0.51    0.22
  11   7 -14    0.23    0.37
  11  -7 -14    0.22    0.36
  11  -7 -14    0.32    0.24
 -11  -7  14    0.31    0.43
  13   7 -16    4.51    0.62
 -13   7  16    4.81    0.55
  13  -7 -16    4.65    0.63
 -13  -7  16    4.02    0.68
  15   7 -18    0.09    0.42
 -15   7  18   -0.12    0.31
  15  -7 -18    0.14    0.36
 -15  -7  18   -0.65    0.46
  17   7 -20    0.07    0.42
 -17   7  20   -0.33    0.33
  17  -7 -20    0.54    0.37
 -17  -7  20    0.02    0.49
 -19   7  22    0.69    0.47
  19   7 -22    0.53    0.49
  19  -7 -22    0.60    0.42
 -19  -7  22   -0.60    0.53
  21   7 -24   -0.59    0.41
 -21   7  24   -0.24    0.47
 -21  -7  24    0.42    0.62
  21  -7 -24   -0.09    0.44
 -23   7  26   -0.37    0.53
  23   7 -26   -0.03    0.58
 -23  -7  26   -1.26    0.63
  26   8 -23    0.14    0.72
 -26   8  23    0.41    0.62
 -26  -8  23   -0.54    0.75
  26  -8 -23    0.42    0.71
 -24   8  21    0.22    0.46
  24   8 -21   -0.12    0.48
 -24  -8  21   -0.24    0.65
  24  -8 -21    0.11    0.51
  22   8 -19    0.03    0.43
 -22   8  19   -0.04    0.42
  22  -8 -19   -0.32    0.44
 -22  -8  19   -1.23    0.58
 -20   8  17    0.23    0.38
  20   8 -17   -0.28    0.36
  20  -8 -17   -0.49    0.34
 -20  -8  17    0.13    0.55
  18   8 -15    0.82    0.43
 -18   8  15    0.77    0.40
  18  -8 -15    0.51    0.42
 -18  -8  15   -0.10    0.50
  16   8 -13    0.51    0.40
 -16   8  13    0.85    0.36
  16  -8 -13    0.99    0.45
 -16  -8  13    0.42    0.52
 -14   8  11    0.30    0.29
  14   8 -11   -0.51    0.30
 -14  -8  11    0.19    0.46
  14  -8 -11   -0.04    0.37
  12   8  -9   -0.47    0.24
 -12   8   9    0.28    0.26
  12   8  -9   -0.12    0.24
 -12  -8   9   -0.09    0.41
  12  -8  -9    0.10    0.36
 -10   8   7    2.51    0.36
  10   8  -7    3.10    0.35
  10   8  -7    2.04    0.37
 -10  -8   7    2.45    0.46
  10  -8  -7    2.90    0.47
  -8   8   5    2.12    0.35
   8   8  -5    1.42    0.26
   8   8  -5    1.48    0.31
   8  -8  -5    1.64    0.18
   8  -8  -5    2.08    0.40
  -8  -8   5    2.12    0.40
   6   8  -3    2.98    0.32
  -6   8   3    3.36    0.41
   6   8  -3    2.40    0.34
  -6  -8   3    3.21    0.46
   6  -8  -3    2.88    0.27
   6  -8  -3    2.14    0.38
  -4   8   1   37.03    1.62
   4   8  -1   37.86    1.55
   4   8  -1   38.86    1.55
  -4  -8   1   39.02    1.64
   4  -8  -1   36.32    1.49
   4  -8  -1   36.10    1.60
   2   8   1   10.33    0.64
  -2   8  -1   10.81    0.72
  -2  -8  -1   10.81    0.70
   2  -8   1   11.51    0.62
   2  -8   1   11.22    0.65
  -2  -8  -1   11.44    0.67
   0   8  -3   17.91    0.96
   0   8   3   18.77    0.90
   0  -8   3   19.30    0.92
   0  -8  -3   18.27    0.93
   0  -8  -3   18.58    0.95
   0  -8   3   19.20    0.87
   2   8  -5   25.61    1.24
  -2   8   5   27.05    1.17
   2  -8  -5   26.10    1.25
  -2  -8   5   26.96    1.24
   2  -8  -5   27.34    1.20
  -2  -8   5   26.58    1.10
  -4   8   7    6.04    0.50
   4   8  -7    6.52    0.60
   4  -8  -7    7.43    0.55
  -4  -8   7    7.10    0.62
   4  -8  -7    6.97    0.61
   6   8  -9   -0.07    0.24
  -6   8   9   -0.02    0.16
   6  -8  -9    0.43    0.21
   6  -8  -9    0.04    0.25
  -6  -8   9    0.63    0.31
  -8   8  11    0.53    0.22
   8   8 -11    0.56    0.32
   8  -8 -11    0.50    0.22
  -8  -8  11    0.42    0.35
   8  -8 -11    0.01    0.32
 -10   8  13    1.11    0.27
  10   8 -13    1.03    0.43
 -10  -8  13    1.66    0.51
  10  -8 -13    0.96    0.44
  10  -8 -13    1.28    0.29
 -12   8  15    0.06    0.26
  12   8 -15    0.15    0.38
  12  -8 -15   -0.25    0.38
  12  -8 -15   -0.07    0.27
 -12  -8  15    0.06    0.46
  14   8 -17    0.36    0.42
 -14   8  17    1.02    0.35
  14  -8 -17    0.26    0.36
 -14  -8  17    0.29    0.51
 -16   8  19   -0.43    0.27
  16   8 -19    0.33    0.45
 -16  -8  19    0.16    0.53
  16  -8 -19    0.08    0.36
  18   8 -21   -0.34    0.45
 -18   8  21   -0.27    0.37
  18  -8 -21    0.76    0.42
 -18  -8  21   -0.14    0.52
  20   8 -23    0.59    0.56
 -20   8  23    0.74    0.51
 -20  -8  23   -0.23    0.56
  20  -8 -23    0.42    0.48
 -22   8  25   -0.18    0.48
  22   8 -25   -0.24    0.58
 -22  -8  25   -1.13    0.65
  22  -8 -25   -0.81    0.44
 -25   9  22    0.62    0.61
  25   9 -22   -0.08    0.55
  25  -9 -22   -1.32    0.46
 -25  -9  22   -0.51    0.72
 -23   9  20    0.03    0.46
  23   9 -20    0.25    0.50
 -23  -9  20   -0.62    0.61
  23  -9 -20    0.53    0.55
 -21   9  18    0.37    0.44
  21   9 -18    2.07    0.55
  21  -9 -18    1.06    0.52
 -21  -9  18    0.94    0.64
 -19   9  16    0.33    0.38
  19   9 -16    0.27    0.42
 -19  -9  16   -0.14    0.55
  19  -9 -16    0.07    0.39
 -17   9  14    0.90    0.39
  17   9 -14    1.19    0.45
  17  -9 -14   -0.03    0.40
 -17  -9  14    0.81    0.57
 -15   9  12   -0.06    0.31
  15   9 -12    0.01    0.34
 -15  -9  12    0.06    0.49
  15  -9 -12    0.50    0.44
 -13   9  10    0.98    0.36
  13   9 -10    0.94    0.38
  13  -9 -10    0.01    0.41
 -13  -9  10    0.47    0.48
  11   9  -8    3.11    0.38
  11   9  -8    3.46    0.48
 -11   9   8    3.01    0.48
 -11  -9   8    2.96    0.57
  11  -9  -8    2.52    0.50
   9   9  -6    1.60    0.29
   9   9  -6    1.27    0.33
  -9   9   6    1.71    0.33
   9  -9  -6    1.99    0.44
  -9  -9   6    1.42    0.42
   9  -9  -6    1.81    0.21
  -7   9   4    2.18    0.36
   7   9  -4    3.11    0.40
   7   9  -4    2.93    0.34
   7  -9  -4    2.15    0.42
  -7  -9   4    2.89    0.48
   7  -9  -4    2.40    0.27
  -5   9   2    5.04    0.50
   5   9  -2    5.05    0.44
   5   9  -2    5.28    0.47
  -5  -9   2    6.39    0.60
   5  -9  -2    5.95    0.55
   5  -9  -2    5.28    0.42
   3   9   0   35.30    1.50
  -3   9   0   36.41    1.59
   3   9   0   34.93    1.50
  -3  -9   0   36.73    1.58
   3  -9   0   34.95    1.46
   3  -9   0   34.01    1.52
  -1   9  -2   25.42    1.18
   1   9   2   23.21    1.08
  -1  -9  -2   23.97    1.12
   1  -9   2   21.30    1.06
  -1  -9  -2   23.08    1.13
   1  -9   2   22.89    1.07
   1   9  -4    9.33    0.70
  -1   9   4    9.64    0.62
   1  -9  -4   10.09    0.65
  -1  -9   4    8.75    0.56
   1  -9  -4    9.31    0.68
  -1  -9   4    9.03    0.67
   3   9  -6    0.48    0.27
  -3   9   6    0.65    0.23
  -3  -9   6    1.21    0.33
   3  -9  -6    0.47    0.30
   3  -9  -6    1.26    0.27
  -3  -9   6    1.03    0.22
   5   9  -8    3.77    0.48
  -5   9   8    3.96    0.42
   5   9  -8    4.51    0.31
  -5  -9   8    3.92    0.49
   5  -9  -8    3.53    0.52
   5  -9  -8    4.31    0.43
   7   9 -10    0.02    0.30
  -7   9  10    0.11    0.21
   7  -9 -10   -0.10    0.19
   7  -9 -10    0.79    0.36
  -7  -9  10    1.10    0.39
   9   9 -12    1.40    0.46
  -9   9  12    1.48    0.33
  -9  -9  12    1.86    0.50
   9  -9 -12    1.86    0.31
   9  -9 -12    2.09    0.50
 -11   9  14    4.65    0.55
  11   9 -14    4.83    0.68
  11  -9 -14    4.57    0.65
 -11  -9  14    4.99    0.74
  11  -9 -14    5.10    0.50
  13   9 -16    3.51    0.62
 -13   9  16    2.91    0.49
 -13  -9  16    2.74    0.64
  13  -9 -16    3.27    0.59
 -15   9  18    0.33    0.34
  15   9 -18   -0.24    0.39
 -15  -9  18    0.55    0.53
  15  -9 -18    0.72    0.45
 -17   9  20    0.18    0.37
  17   9 -20   -0.63    0.41
  17  -9 -20    0.25    0.42
 -17  -9  20    0.12    0.53
 -19   9  22    0.92    0.52
  19   9 -22    0.75    0.54
 -19  -9  22   -0.15    0.56
  19  -9 -22    1.00    0.49
  21   9 -24   -0.48    0.50
 -21   9  24    0.35    0.53
  21  -9 -24    0.15    0.51
 -21  -9  24   -0.59    0.63
  23   9 -26    0.53    0.72
 -23   9  26    0.23    0.64
  23  -9 -26    1.02    0.67
 -23  -9  26   -1.18    0.69
 -24  10  21   -0.21    0.50
  24  10 -21   -0.29    0.53
  24 -10 -21   -0.64    0.48
 -24 -10  21   -0.78    0.71
  22  10 -19   -0.07    0.46
 -22  10  19    1.00    0.54
 -22 -10  19    0.43    0.63
  22 -10 -19    0.13    0.48
 -20  10  17   -0.11    0.40
  20  10 -17    0.46    0.49
  20 -10 -17    0.46    0.45
 -20 -10  17    0.06    0.61
 -18  10  15   -0.05    0.37
  18  10 -15    0.89    0.45
  18 -10 -15    0.41    0.43
 -18 -10  15   -0.25    0.53
 -16  10  13   -0.09    0.33
  16  10 -13   -0.07    0.36
 -16 -10  13    0.17    0.50
  16 -10 -13    0.00    0.39
  14  10 -11    1.24    0.43
 -14  10  11    1.07    0.39
 -14 -10  11    1.34    0.55
  14 -10 -11    1.09    0.49
 -12  10   9    0.21    0.33
  12  10  -9    0.22    0.36
  12 -10  -9   -0.21    0.36
 -12 -10   9    1.31    0.52
  10  10  -7    0.36    0.26
  10  10  -7    0.23    0.28
 -10  10   7    0.56    0.33
  10 -10  -7    1.26    0.49
 -10 -10   7    0.92    0.46
   8  10  -5    6.07    0.48
   8  10  -5    4.48    0.51
  -8  10   5    4.97    0.57
  -8 -10   5    3.05    0.57
   8 -10  -5    5.37    0.39
   8 -10  -5    4.96    0.63
   6  10  -3   10.22    0.71
   6  10  -3    9.98    0.62
  -6  10   3   11.73    0.78
   6 -10  -3    9.75    0.78
  -6 -10   3   10.06    0.83
   6 -10  -3    9.14    0.58
  -4  10   1    7.81    0.68
   4  10  -1    6.84    0.54
   4  10  -1    6.50    0.55
   4 -10  -1    7.61    0.54
  -4 -10   1    6.37    0.63
   4 -10  -1    6.14    0.59
   2  10   1    0.04    0.25
  -2  10  -1    0.17    0.28
  -2 -10  -1    0.06    0.25
  -2 -10  -1    0.73    0.31
   2 -10   1    0.26    0.26
   2 -10   1   -0.05    0.23
   0  10   3    2.47    0.37
   0  10  -3    2.62    0.40
   0 -10   3    2.03    0.32
   0 -10   3    2.85    0.40
   0 -10  -3    2.50    0.41
   0 -10  -3    2.52    0.40
  -2  10   5    0.44    0.24
   2  10  -5    0.93    0.33
  -2 -10   5    0.04    0.25
   2 -10  -5    0.86    0.28
   2 -10  -5    1.07    0.33
  -2 -10   5    0.47    0.21
  -4  10   7    0.27    0.23
   4  10  -7    0.09    0.29
   4 -10  -7    0.39    0.32
  -4 -10   7    0.18    0.20
   4 -10  -7   -0.10    0.22
  -4 -10   7    0.58    0.35
   6  10  -9    1.98    0.24
  -6  10   9    1.87    0.33
   6  10  -9    1.94    0.44
   6 -10  -9    1.62    0.32
   6 -10  -9    1.59    0.45
  -6 -10   9    1.53    0.45
  -8  10  11   -0.16    0.21
   8  10 -11   -0.33    0.34
   8 -10 -11    0.31    0.40
  -8 -10  11    0.15    0.40
   8 -10 -11   -0.04    0.21
 -10  10  13    0.15    0.30
  10  10 -13    0.66    0.41
  10 -10 -13    0.31    0.29
 -10 -10  13    0.33    0.49
  10 -10 -13    0.97    0.45
  12  10 -15    4.41    0.64
 -12  10  15    4.96    0.60
 -12 -10  15    5.03    0.78
  12 -10 -15    4.57    0.68
  14  10 -17   -0.31    0.37
 -14  10  17    0.76    0.38
 -14 -10  17    0.26    0.53
  14 -10 -17    0.13    0.38
  16  10 -19    0.96    0.54
 -16  10  19    0.71    0.43
  16 -10 -19    1.44    0.50
 -16 -10  19    0.76    0.60
  18  10 -21    0.09    0.44
 -18  10  21   -0.10    0.40
  18 -10 -21    0.49    0.49
 -18 -10  21    0.49    0.61
 -20  10  23    1.19    0.55
  20  10 -23    0.40    0.53
 -20 -10  23    0.33    0.60
  20 -10 -23    0.58    0.56
 -22  10  25    0.19    0.58
  22  10 -25   -0.34    0.59
  22 -10 -25   -0.67    0.53
 -22 -10  25   -0.63    0.70
  23  11 -20    0.47    0.54
 -23  11  20   -0.06    0.51
 -23 -11  20    0.23    0.73
  23 -11 -20   -0.44    0.47
 -21  11  18    0.00    0.46
  21  11 -18    0.87    0.51
  21 -11 -18    1.12    0.55
 -21 -11  18   -0.99    0.52
 -19  11  16   -0.48    0.38
  19  11 -16    0.14    0.44
  19 -11 -16    0.13    0.43
 -19 -11  16    0.51    0.63
 -17  11  14    0.03    0.39
  17  11 -14   -0.56    0.39
  17 -11 -14    0.42    0.39
 -17 -11  14   -0.55    0.53
  15  11 -12    0.76    0.42
 -15  11  12    0.65    0.39
  15 -11 -12    0.72    0.44
 -15 -11  12    1.04    0.58
 -13  11  10    0.77    0.39
  13  11 -10    0.68    0.38
 -13 -11  10    1.29    0.57
  13 -11 -10    0.45    0.44
  11  11  -8   -0.01    0.33
 -11  11   8    0.64    0.36
 -11 -11   8   -0.40    0.43
  11 -11  -8    0.84    0.47
   9  11  -6   -0.02    0.28
  -9  11   6   -0.10    0.31
   9  11  -6    0.22    0.25
  -9 -11   6   -1.21    0.39
   9 -11  -6    0.28    0.41
  -7  11   4    1.17    0.36
   7  11  -4    1.24    0.28
   7  11  -4    1.69    0.39
   7 -11  -4    1.26    0.28
   7 -11  -4    1.41    0.47
  -7 -11   4    1.50    0.50
  -5  11   2    0.45    0.33
   5  11  -2   -0.05    0.17
   5  11  -2    0.80    0.29
  -5 -11   2    0.64    0.39
   5 -11  -2    0.28    0.30
   5 -11  -2   -0.06    0.23
   3  11   0    1.53    0.29
   3  11   0    1.82    0.35
  -3  11   0    1.22    0.39
  -3 -11   0    1.23    0.38
   3 -11   0    1.39    0.34
   3 -11   0    1.83    0.37
   1  11   2   -0.05    0.26
  -1  11  -2   -0.04    0.30
  -1 -11  -2    0.19    0.31
  -1 -11  -2    0.11    0.27
   1 -11   2    0.02    0.24
   1 -11   2    0.12    0.28
  -1  11   4    1.48    0.36
   1  11  -4    2.21    0.43
  -1 -11   4    1.49    0.32
  -1 -11   4    1.55    0.38
   1 -11  -4    2.14    0.43
   1 -11  -4    1.76    0.39
   3  11  -6    3.72    0.53
  -3  11   6    3.40    0.45
   3 -11  -6    4.45    0.55
  -3 -11   6    3.65    0.52
   3 -11  -6    3.71    0.46
  -3 -11   6    3.46    0.39
   5  11  -8    3.75    0.56
   5  11  -8    4.55    0.38
  -5  11   8    4.24    0.49
   5 -11  -8    3.66    0.60
   5 -11  -8    5.04    0.50
  -5 -11   8    5.66    0.66
   7  11 -10    7.27    0.77
  -7  11  10    8.29    0.71
   7 -11 -10    9.89    0.89
   7 -11 -10    8.77    0.65
  -7 -11  10    8.62    0.84
   9  11 -12    1.61    0.50
  -9  11  12    2.78    0.47
   9 -11 -12    1.44    0.36
   9 -11 -12    1.82    0.53
  -9 -11  12    1.25    0.55
 -11  11  14    1.48    0.40
  11  11 -14    0.75    0.44
  11 -11 -14    0.64    0.45
 -11 -11  14    0.55    0.51
  13  11 -16    2.06    0.55
 -13  11  16    2.58    0.53
 -13 -11  16    2.48    0.71
  13 -11 -16    1.34    0.51
  15  11 -18    1.14    0.47
 -15  11  18    0.33    0.39
 -15 -11  18    0.31    0.58
  15 -11 -18    0.30    0.49
 -17  11  20    0.45    0.45
  17  11 -20   -0.34    0.40
  17 -11 -20    0.35    0.42
 -17 -11  20   -0.05    0.59
  19  11 -22   -0.01    0.49
 -19  11  22    0.74    0.50
  19 -11 -22   -0.05    0.46
 -19 -11  22   -0.26    0.64
 -21  11  24    0.33    0.57
  21  11 -24    0.58    0.60
 -21 -11  24    0.73    0.72
  21 -11 -24   -0.32    0.57
 -22  12  19   -0.59    0.45
  22  12 -19    0.37    0.52
 -22 -12  19   -0.26    0.66
  22 -12 -19    0.61    0.62
 -20  12  17   -0.21    0.44
  20  12 -17    0.34    0.47
 -20 -12  17    0.46    0.64
  20 -12 -17    0.78    0.52
 -18  12  15    1.08    0.51
  18  12 -15    0.73    0.48
 -18 -12  15    0.08    0.60
  18 -12 -15    0.61    0.51
 -16  12  13    0.79    0.45
  16  12 -13    0.19    0.40
 -16 -12  13    0.08    0.53
  16 -12 -13    0.05    0.43
  14  12 -11    0.90    0.44
 -14  12  11    0.16    0.37
 -14 -12  11    0.59    0.55
  14 -12 -11    0.55    0.42
  12  12  -9    0.34    0.37
 -12  12   9    0.07    0.36
 -12 -12   9    0.00    0.47
  12 -12  -9    1.20    0.50
 -10  12   7    0.51    0.36
  10  12  -7    0.09    0.37
  10  12  -7   -0.50    0.32
 -10 -12   7    0.49    0.49
  10 -12  -7    0.06    0.43
   8  12  -5    3.12    0.50
  -8  12   5    2.26    0.51
   8  12  -5    3.96    0.45
  -8 -12   5    3.08    0.60
   8 -12  -5    2.02    0.54
   8 -12  -5    3.54    0.47
  -6  12   3    3.90    0.59
   6  12  -3    3.84    0.46
   6  12  -3    3.30    0.48
  -6 -12   3    3.91    0.62
   6 -12  -3    4.30    0.45
   6 -12  -3    4.43    0.62
   4  12  -1    0.12    0.19
  -4  12   1    0.90    0.37
   4  12  -1    0.83    0.34
  -4 -12   1   -0.03    0.36
   4 -12  -1    0.62    0.34
   4 -12  -1    0.21    0.29
  -2  12  -1    2.05    0.45
   2  12   1    2.60    0.43
  -2 -12  -1    2.95    0.45
   2 -12   1    2.89    0.45
   2 -12   1    2.33    0.42
  -2 -12  -1    2.74    0.49
   0  12   3    0.52    0.31
   0  12  -3    0.65    0.37
   0 -12  -3    0.63    0.36
   0 -12   3    0.15    0.29
   0 -12  -3    0.32    0.32
   0 -12   3    0.50    0.35
  -2  12   5    0.63    0.33
   2  12  -5    1.43    0.42
  -2 -12   5    0.37    0.36
   2 -12  -5    0.19    0.38
   2 -12  -5    0.67    0.34
  -2 -12   5    0.77    0.30
   4  12  -7    2.17    0.52
  -4  12   7    2.08    0.40
  -4 -12   7    2.39    0.38
  -4 -12   7    3.14    0.55
   4 -12  -7    4.18    0.63
   4 -12  -7    2.39    0.41
  -6  12   9   11.14    0.84
   6  12  -9   11.78    0.96
  -6 -12   9    9.36    0.87
   6 -12  -9    9.39    0.92
   6 -12  -9   11.03    0.75
  -8  12  11    1.69    0.44
   8  12 -11    1.61    0.50
   8 -12 -11    1.05    0.51
  -8 -12  11    1.15    0.52
   8 -12 -11    1.02    0.36
 -10  12  13    0.04    0.32
  10  12 -13   -0.05    0.40
 -10 -12  13    0.19    0.44
  10 -12 -13   -0.01    0.40
  12  12 -15    0.32    0.42
 -12  12  15    0.54    0.40
  12 -12 -15    1.11    0.49
 -12 -12  15    0.25    0.49
 -14  12  17    0.23    0.40
  14  12 -17    1.38    0.54
 -14 -12  17    0.64    0.60
  14 -12 -17   -0.09    0.50
 -16  12  19    0.25    0.43
  16  12 -19    0.67    0.47
  16 -12 -19    0.85    0.54
 -16 -12  19    0.15    0.60
  18  12 -21    0.58    0.53
 -18  12  21   -0.66    0.44
  18 -12 -21   -0.03    0.51
 -18 -12  21   -1.08    0.56
 -20  12  23   -0.30    0.51
  20  12 -23    1.07    0.62
  20 -12 -23    0.77    0.60
 -20 -12  23   -1.07    0.71
 -23  13  20   -0.06    0.65
  23  13 -20   -0.15    0.60
  23 -13 -20   -0.36    0.64
 -23 -13  20   -1.02    0.78
 -21  13  18   -0.47    0.47
  21  13 -18    0.87    0.58
  21 -13 -18    0.48    0.61
 -21 -13  18    0.84    0.76
  19  13 -16    0.64    0.50
 -19  13  16   -0.47    0.42
  19 -13 -16    0.18    0.57
 -19 -13  16   -0.91    0.60
  17  13 -14   -0.13    0.37
 -17  13  14    0.21    0.44
  17 -13 -14   -0.16    0.46
 -17 -13  14    0.25    0.63
 -15  13  12   -0.01    0.39
  15  13 -12   -0.08    0.37
  15 -13 -12   -0.63    0.41
 -15 -13  12   -0.28    0.54
  13  13 -10    0.73    0.39
 -13  13  10    0.05    0.38
  13 -13 -10   -0.09    0.48
 -13 -13  10   -0.36    0.48
 -11  13   8    0.19    0.39
  11  13  -8    0.04    0.35
 -11 -13   8    0.43    0.49
  11 -13  -8   -0.06    0.46
   9  13  -6    0.33    0.38
   9  13  -6   -0.77    0.25
  -9  13   6   -0.49    0.36
  -9 -13   6    0.04    0.48
   9 -13  -6   -0.04    0.43
   7  13  -4    0.42    0.27
   7  13  -4   -0.31    0.32
  -7  13   4    0.74    0.43
   7 -13  -4    0.42    0.32
   7 -13  -4   -0.20    0.39
  -7 -13   4    0.56    0.48
   5  13  -2    0.57    0.23
  -5  13   2    0.40    0.41
   5  13  -2   -0.22    0.31
  -5 -13   2    0.01    0.45
   5 -13  -2   -0.53    0.26
   5 -13  -2   -0.02    0.37
   3  13   0   -0.18    0.31
  -3  13   0    1.51    0.50
   3  13   0   -0.02    0.20
  -3 -13   0    0.35    0.44
   3 -13   0    0.08    0.33
   3 -13   0   -0.21    0.33
   1  13   2    3.86    0.53
  -1  13  -2    4.30    0.61
  -1 -13  -2    3.94    0.57
  -1 -13  -2    3.69    0.55
   1 -13   2    4.28    0.52
   1 -13   2    3.70    0.53
   1  13  -4    6.02    0.72
  -1  13   4    5.74    0.65
   1 -13  -4    8.19    0.75
  -1 -13   4    8.00    0.74
  -1 -13   4    8.80    0.70
   1 -13  -4    7.95    0.76
   3  13  -6    2.63    0.55
  -3  13   6    2.14    0.45
  -3 -13   6    2.33    0.54
   3 -13  -6    2.50    0.56
  -3 -13   6    1.67    0.38
   3 -13  -6    2.08    0.45
  -5  13   8   10.63    0.85
   5  13  -8    9.61    0.90
   5 -13  -8   10.71    0.96
  -5 -13   8   10.49    0.95
   5 -13  -8   12.38    0.86
   7  13 -10    3.86    0.61
  -7  13  10    3.92    0.59
   7 -13 -10    3.20    0.64
  -7 -13  10    3.13    0.64
   7 -13 -10    5.70    0.59
   9  13 -12    1.16    0.49
  -9  13  12    1.04    0.42
   9 -13 -12    1.64    0.56
  -9 -13  12    0.52    0.49
 -11  13  14    0.34    0.42
  11  13 -14    0.73    0.46
  11 -13 -14    0.23    0.45
 -11 -13  14    0.43    0.48
  13  13 -16    0.27    0.41
 -13  13  16   -0.16    0.37
  13 -13 -16    0.54    0.48
 -13 -13  16    0.02    0.51
  15  13 -18    0.65    0.54
 -15  13  18   -0.28    0.39
 -15 -13  18   -0.07    0.62
  15 -13 -18   -0.06    0.46
 -17  13  20   -0.46    0.43
  17  13 -20    0.89    0.53
 -17 -13  20   -0.03    0.60
  17 -13 -20    0.69    0.58
 -19  13  22   -0.20    0.53
  19  13 -22    1.52    0.66
  19 -13 -22   -0.41    0.55
 -19 -13  22    0.41    0.72
 -22  14  19   -0.67    0.59
  22  14 -19    0.50    0.63
 -22 -14  19    0.23    0.85
  22 -14 -19    0.06    0.74
  20  14 -17   -0.21    0.49
 -20  14  17   -0.27    0.52
  20 -14 -17   -0.10    0.64
 -20 -14  17   -0.85    0.61
  18  14 -15    0.27    0.47
 -18  14  15   -0.62    0.41
 -18 -14  15   -0.04    0.62
  18 -14 -15   -0.29    0.52
 -16  14  13    0.02    0.42
  16  14 -13    0.51    0.41
 -16 -14  13   -0.14    0.57
  16 -14 -13    0.29    0.49
  14  14 -11    0.34    0.39
 -14  14  11   -0.19    0.40
 -14 -14  11    0.70    0.55
  14 -14 -11   -0.07    0.49
 -12  14   9   -0.04    0.41
  12  14  -9    0.31    0.40
 -12 -14   9    0.11    0.47
  12 -14  -9    0.32    0.49
  10  14  -7    0.28    0.34
 -10  14   7   -0.28    0.39
  10 -14  -7    0.70    0.47
 -10 -14   7    0.19    0.46
  -8  14   5    1.56    0.52
   8  14  -5    2.23    0.48
   8  14  -5    2.20    0.43
  -8 -14   5    1.93    0.59
   8 -14  -5    2.52    0.60
   6  14  -3    0.14    0.21
   6  14  -3   -0.36    0.33
  -6  14   3   -0.05    0.44
   6 -14  -3    0.04    0.33
  -6 -14   3    0.44    0.48
   6 -14  -3   -0.01    0.43
   4  14  -1    0.30    0.35
  -4  14   1    0.87    0.49
   4  14  -1    0.02    0.24
   4 -14  -1    0.88    0.46
   4 -14  -1    0.56    0.37
  -4 -14   1    0.60    0.50
  -2  14  -1   -0.46    0.40
   2  14   1    0.27    0.36
   2 -14   1   -0.06    0.37
  -2 -14  -1    0.17    0.42
   2 -14   1   -0.58    0.34
  -2 -14  -1   -0.89    0.36
   0  14   3    2.67    0.51
   0  14  -3    3.48    0.62
   0 -14   3    2.38    0.53
   0 -14  -3    3.62    0.61
   0 -14  -3    2.92    0.56
   0 -14   3    3.03    0.50
   2  14  -5   13.82    1.07
  -2  14   5   12.62    0.96
  -2 -14   5   13.14    0.87
   2 -14  -5   13.61    0.98
   2 -14  -5   10.67    0.98
  -2 -14   5   11.80    1.00
   4  14  -7   -0.06    0.42
  -4  14   7    0.98    0.53
  -4 -14   7    0.42    0.47
   4 -14  -7    0.67    0.35
   4 -14  -7    0.23    0.47
  -6  14   9    0.58    0.42
   6  14  -9    0.05    0.40
   6 -14  -9   -0.11    0.33
  -6 -14   9   -0.05    0.45
   6 -14  -9    0.08    0.49
  -8  14  11    0.31    0.41
   8  14 -11    0.69    0.47
   8 -14 -11    1.49    0.55
  -8 -14  11    0.62    0.49
  10  14 -13    0.08    0.40
 -10  14  13   -0.55    0.34
 -10 -14  13    0.00    0.48
  10 -14 -13    0.37    0.52
 -12  14  15    2.27    0.56
  12  14 -15    2.49    0.58
  12 -14 -15    1.36    0.57
 -12 -14  15    1.58    0.62
 -14  14  17   -0.07    0.40
  14  14 -17    0.13    0.43
 -14 -14  17    0.46    0.54
  14 -14 -17   -0.11    0.44
 -16  14  19    0.15    0.54
  16  14 -19    1.60    0.55
 -16 -14  19    1.48    0.72
  16 -14 -19    1.23    0.67
  18  14 -21   -0.54    0.46
 -18  14  21   -0.36    0.53
 -18 -14  21   -0.44    0.64
  18 -14 -21   -0.26    0.62
  21  15 -18   -0.22    0.56
 -21  15  18   -0.30    0.60
 -21 -15  18   -0.70    0.79
  21 -15 -18    1.08    0.81
  19  15 -16    0.61    0.57
 -19  15  16   -0.75    0.48
  19 -15 -16    0.14    0.66
 -19 -15  16    0.68    0.74
  17  15 -14    0.72    0.48
 -17  15  14    0.02    0.49
  17 -15 -14    0.36    0.54
 -17 -15  14   -0.04    0.64
  15  15 -12    0.09    0.42
 -15  15  12   -0.74    0.41
  15 -15 -12    0.45    0.57
 -15 -15  12    1.14    0.65
 -13  15  10   -0.12    0.45
  13  15 -10   -0.11    0.38
 -13 -15  10   -0.53    0.49
  13 -15 -10   -0.15    0.52
  11  15  -8    0.28    0.42
 -11  15   8   -0.04    0.46
 -11 -15   8    0.04    0.54
  11 -15  -8    0.55    0.56
  -9  15   6    1.39    0.58
   9  15  -6    1.33    0.47
  -9 -15   6    1.78    0.59
   9 -15  -6    0.84    0.54
   7  15  -4    0.39    0.33
  -7  15   4    0.29    0.47
   7  15  -4   -0.46    0.32
   7 -15  -4   -0.39    0.42
  -7 -15   4    0.55    0.49
   5  15  -2   -0.07    0.20
   5  15  -2    0.33    0.40
  -5  15   2   -0.22    0.41
   5 -15  -2    0.90    0.44
  -5 -15   2    0.93    0.48
   5 -15  -2    0.30    0.38
   3  15   0   -0.22    0.23
   3  15   0   -0.19    0.41
  -3  15   0    0.77    0.45
   3 -15   0    0.10    0.33
   3 -15   0    0.41    0.42
  -3 -15   0   -0.30    0.40
   1  15   2    4.13    0.60
  -1  15  -2    4.63    0.69
   1 -15   2    4.40    0.60
  -1 -15  -2    4.65    0.66
   1 -15   2    5.42    0.67
  -1 -15  -2    4.38    0.65
  -1  15   4    4.43    0.63
   1  15  -4    4.49    0.68
  -1 -15   4    3.32    0.60
   1 -15  -4    4.17    0.62
   1 -15  -4    4.96    0.68
  -1 -15   4    4.12    0.55
  -3  15   6    8.63    0.85
   3  15  -6    9.18    0.92
  -3 -15   6    9.91    0.93
  -3 -15   6    9.53    0.91
   3 -15  -6    8.59    0.91
   3 -15  -6    9.20    0.84
   5  15  -8   -0.43    0.38
  -5  15   8   -0.33    0.37
   5 -15  -8    0.13    0.34
   5 -15  -8    0.46    0.53
  -5 -15   8   -0.81    0.40
  -7  15  10    2.46    0.57
   7  15 -10    1.67    0.53
  -7 -15  10    1.99    0.57
   7 -15 -10    1.83    0.59
  -9  15  12   -0.25    0.43
   9  15 -12   -0.16    0.43
   9 -15 -12    0.61    0.54
  -9 -15  12   -0.05    0.48
  11  15 -14    0.27    0.46
 -11  15  14   -0.09    0.42
 -11 -15  14    0.07    0.53
  11 -15 -14    0.24    0.50
  13  15 -16    0.73    0.51
 -13  15  16   -0.17    0.47
 -13 -15  16    0.36    0.57
  13 -15 -16   -0.44    0.44
 -15  15  18   -0.40    0.50
  15  15 -18   -0.66    0.40
  15 -15 -18   -1.05    0.51
 -15 -15  18   -0.40    0.54
 -17  15  20    0.28    0.59
  17  15 -20    0.49    0.56
  17 -15 -20    1.47    0.68
 -17 -15  20    0.56    0.70
 -20  16  17   -1.10    0.57
  20  16 -17    0.08    0.59
  20 -16 -17   -0.23    0.72
 -20 -16  17    1.44    0.89
  18  16 -15    0.00    0.49
 -18  16  15   -0.31    0.55
  18 -16 -15    1.32    0.71
 -18 -16  15   -0.92    0.62
  16  16 -13    0.25    0.48
 -16  16  13    0.28    0.54
  16 -16 -13   -0.17    0.59
 -16 -16  13    0.53    0.63
 -14  16  11    0.55    0.56
  14  16 -11    0.28    0.40
  14 -16 -11    0.09    0.54
 -14 -16  11    0.23    0.61
  12  16  -9    0.38    0.42
 -12  16   9    0.00    0.47
  12 -16  -9    0.48    0.55
 -12 -16   9   -0.42    0.54
 -10  16   7    1.14    0.54
  10  16  -7    0.48    0.41
 -10 -16   7    0.91    0.58
  10 -16  -7    0.47    0.53
  -8  16   5    0.69    0.49
   8  16  -5   -0.03    0.38
  -8 -16   5   -0.24    0.51
   8 -16  -5   -0.57    0.44
   6  16  -3    0.37    0.40
  -6  16   3    0.42    0.49
   6  16  -3    0.40    0.32
  -6 -16   3    0.50    0.49
   6 -16  -3    0.10    0.48
   4  16  -1   -0.11    0.28
  -4  16   1   -0.10    0.42
   4  16  -1   -0.71    0.34
   4 -16  -1   -0.19    0.38
  -4 -16   1    0.34    0.44
   4 -16  -1    0.87    0.48
   2  16   1    2.76    0.54
  -2  16  -1    2.11    0.57
   2  16   1    2.46    0.43
   2 -16   1    2.63    0.53
   2 -16   1    2.99    0.54
  -2 -16  -1    2.51    0.60
   0  16   3    0.11    0.41
   0  16  -3   -0.79    0.39
   0 -16   3    0.13    0.40
   0 -16   3    0.40    0.41
   0 -16  -3    1.13    0.51
   0 -16  -3    0.35    0.42
   2  16  -5    1.38    0.53
  -2  16   5    0.29    0.45
   2 -16  -5    1.63    0.48
  -2 -16   5    0.42    0.47
   2 -16  -5    0.36    0.48
  -2 -16   5   -0.01    0.47
  -4  16   7    1.60    0.50
   4  16  -7    0.19    0.43
   4 -16  -7    0.36    0.39
  -4 -16   7    0.24    0.50
   4 -16  -7    0.89    0.54
   6  16  -9    1.06    0.49
  -6  16   9    1.08    0.55
   6 -16  -9    0.44    0.53
  -6 -16   9    0.26    0.49
  -8  16  11    0.45    0.50
   8  16 -11    1.22    0.50
   8 -16 -11    2.16    0.63
  -8 -16  11   -0.06    0.46
 -10  16  13    0.06    0.48
  10  16 -13    0.37    0.48
  10 -16 -13    0.57    0.60
 -10 -16  13    0.54    0.55
 -12  16  15    0.16    0.52
  12  16 -15   -0.01    0.42
 -12 -16  15   -0.80    0.49
  12 -16 -15   -0.14    0.57
  14  16 -17    0.60    0.51
 -14  16  17   -0.69    0.48
  14 -16 -17    0.60    0.64
 -14 -16  17   -0.24    0.60
 -16  16  19    0.18    0.64
  16  16 -19    0.94    0.60
 -16 -16  19   -0.03    0.66
  16 -16 -19    0.25    0.69
  19  17 -16    0.14    0.58
 -19  17  16   -0.02    0.72
 -19 -17  16    0.61    0.85
  19 -17 -16    0.37    0.79
  17  17 -14    0.29    0.52
 -17  17  14   -0.79    0.57
 -17 -17  14    0.22    0.74
  17 -17 -14   -0.55    0.64
  15  17 -12   -0.13    0.47
 -15  17  12   -0.64    0.53
  15 -17 -12    0.21    0.62
 -15 -17  12    0.11    0.72
 -13  17  10   -0.15    0.53
  13  17 -10    0.64    0.48
 -13 -17  10   -0.32    0.61
  13 -17 -10   -0.28    0.59
  11  17  -8    0.47    0.45
 -11  17   8    0.26    0.53
 -11 -17   8   -0.45    0.50
  11 -17  -8   -0.01    0.59
   9  17  -6    0.71    0.40
  -9  17   6    0.31    0.49
   9 -17  -6    0.06    0.51
  -9 -17   6   -0.27    0.52
  -7  17   4    0.80    0.53
   7  17  -4    0.68    0.44
   7 -17  -4    0.09    0.52
  -7 -17   4    0.88    0.51
   5  17  -2    0.14    0.33
   5  17  -2    0.57    0.46
  -5  17   2   -0.41    0.46
   5 -17  -2   -0.25    0.44
  -5 -17   2   -0.09    0.42
   3  17   0    0.69    0.37
   3  17   0    1.00    0.44
  -3  17   0    0.64    0.50
  -3 -17   0    1.22    0.53
   3 -17   0    0.94    0.51
   3 -17   0    0.96    0.47
  -1  17  -2    0.15    0.46
   1  17   2    0.10    0.41
   1 -17   2   -0.14    0.38
  -1 -17  -2    0.13    0.43
   1 -17   2   -0.03    0.44
  -1  17   4    0.69    0.48
   1  17  -4    1.07    0.52
   1 -17  -4    0.32    0.42
  -1 -17   4   -0.12    0.53
   1 -17  -4    0.42    0.51
  -1 -17   4    1.15    0.52
   3  17  -6    3.50    0.65
  -3  17   6    4.04    0.70
   3 -17  -6    4.68    0.64
  -3 -17   6    3.48    0.67
   3 -17  -6    3.66    0.71
   5  17  -8    0.69    0.51
  -5  17   8    0.66    0.53
   5 -17  -8    1.26    0.58
  -5 -17   8    0.88    0.53
   7  17 -10    0.25    0.45
  -7  17  10    0.43    0.52
  -7 -17  10   -0.20    0.50
   7 -17 -10    0.46    0.61
  -9  17  12    0.02    0.53
   9  17 -12    0.86    0.49
   9 -17 -12    0.54    0.66
  -9 -17  12    0.53    0.58
  11  17 -14    0.06    0.47
 -11  17  14   -0.71    0.52
 -11 -17  14   -0.07    0.57
  11 -17 -14    0.50    0.61
  13  17 -16    0.46    0.52
 -13  17  16   -0.28    0.58
  13 -17 -16    0.63    0.63
 -13 -17  16   -0.92    0.56
  15  17 -18    0.90    0.58
 -15  17  18    0.01    0.65
 -15 -17  18   -1.03    0.64
  15 -17 -18    0.42    0.73
  16  18 -13    0.15    0.54
 -16  18  13   -0.50    0.63
  16 -18 -13   -0.26    0.69
 -16 -18  13    0.67    0.84
 -14  18  11   -0.64    0.55
  14  18 -11    0.57    0.51
  14 -18 -11    1.09    0.66
 -14 -18  11   -0.25    0.66
  12  18  -9    0.51    0.50
 -12  18   9    0.15    0.56
  12 -18  -9    0.00    0.54
 -12 -18   9   -0.08    0.62
  10  18  -7   -0.05    0.44
 -10  18   7   -0.13    0.54
  10 -18  -7   -0.34    0.60
 -10 -18   7    0.57    0.62
  -8  18   5   -0.23    0.52
   8  18  -5    0.89    0.49
   8 -18  -5   -0.02    0.58
  -8 -18   5   -0.56    0.48
   6  18  -3   -0.06    0.46
  -6  18   3    0.12    0.52
   6 -18  -3    0.69    0.55
  -6 -18   3    0.04    0.46
   4  18  -1    2.18    0.60
   4  18  -1    4.39    0.64
  -4  18   1    2.28    0.65
  -4 -18   1    3.55    0.69
   4 -18  -1    2.40    0.68
   2  18   1    1.58    0.56
  -2  18  -1    0.97    0.58
   2  18   1    1.75    0.43
   2 -18   1    1.26    0.54
  -2 -18  -1    0.70    0.46
   2 -18   1    1.56    0.58
   0  18  -3    0.14    0.48
   0  18   3    0.26    0.48
   0 -18   3    0.10    0.60
   0 -18   3    0.06    0.43
   0 -18  -3    0.02    0.52
   0 -18  -3    0.38    0.45
  -2  18   5    1.28    0.56
   2  18  -5    0.73    0.51
   2 -18  -5    1.21    0.57
   2 -18  -5    0.83    0.44
  -2 -18   5    0.31    0.47
  -4  18   7    0.63    0.59
   4  18  -7    0.19    0.46
  -4 -18   7    1.27    0.55
   4 -18  -7    0.10    0.52
  -6  18   9   -0.46    0.55
   6  18  -9    0.51    0.49
   6 -18  -9   -0.65    0.55
  -6 -18   9    0.06    0.49
   8  18 -11    0.04    0.46
  -8  18  11    0.62    0.64
  -8 -18  11    0.05    0.56
   8 -18 -11   -0.29    0.61
  10  18 -13    0.54    0.50
 -10  18  13   -0.19    0.65
 -10 -18  13   -0.48    0.60
  10 -18 -13   -0.18    0.62
  12  18 -15    0.68    0.55
 -12  18  15   -0.80    1.13
  12 -18 -15   -0.01    0.65
 -12 -18  15    0.36    0.70
  14  18 -17    0.03    0.53
 -14 -18  17   -0.43    0.75
  14 -18 -17   -0.01    0.78
 -15  19  12   -0.51    0.64
  15  19 -12    0.01    0.57
  15 -19 -12   -1.25    0.66
 -15 -19  12   -0.33    0.73
  13  19 -10    0.02    0.54
 -13  19  10   -0.57    0.60
 -13 -19  10    0.25    0.70
  13 -19 -10    0.67    0.69
  11  19  -8    0.39    0.54
 -11  19   8   -0.08    0.57
 -11 -19   8    0.03    0.61
  11 -19  -8    1.19    0.73
  -9  19   6    0.29    0.57
   9  19  -6   -0.13    0.49
   9 -19  -6    0.00    0.57
  -9 -19   6    0.33    0.59
  -7  19   4   -0.90    0.49
   7  19  -4    0.46    0.50
  -7 -19   4    0.08    0.53
   7 -19  -4    0.68    0.62
   5  19  -2   -0.03    0.53
  -5  19   2    0.36    0.54
  -5 -19   2    0.17    0.53
   5 -19  -2   -0.85    0.45
  -3  19   0    1.31    0.59
   3  19   0    1.06    0.58
   3  19   0    0.63    0.41
  -3 -19   0    1.16    0.56
   3 -19   0    1.79    0.63
   1  19   2    0.89    0.42
   1  19   2    1.23    0.62
  -1  19  -2    0.78    0.54
   1 -19   2    1.48    0.75
   1 -19   2    0.67    0.68
  -1 -19  -2    2.03    0.59
   1  19  -4   -0.07    0.47
  -1  19   4    0.09    0.60
   1 -19  -4    0.16    0.45
   1 -19  -4    0.28    0.56
  -1 -19   4    0.08    0.49
   3  19  -6   -0.04    0.47
  -3  19   6    0.04    0.60
  -3 -19   6    0.45    0.54
   3 -19  -6    0.23    0.60
   5  19  -8    0.19    0.49
  -5  19   8   -0.88    0.66
   5 -19  -8   -0.12    0.55
  -5 -19   8   -0.23    0.51
   7  19 -10    0.01    0.45
  -7 -19  10   -0.30    0.52
   7 -19 -10    0.82    0.62
   9  19 -12    0.30    0.52
  -9 -19  12   -0.25    0.61
   9 -19 -12   -0.51    0.65
  11  19 -14    0.20    0.52
  11 -19 -14    1.33    0.78
 -11 -19  14   -0.97    0.64
  13  19 -16    1.06    0.64
 -13 -19  16   -1.37    0.75
  13 -19 -16    0.61    0.79
  14  20 -11   -0.05    0.83
 -14  20  11   -0.13    0.70
 -14 -20  11    0.74    0.85
  14 -20 -11    0.73    0.93
  12  20  -9    0.86    0.70
 -12  20   9    0.14    0.66
  12 -20  -9   -1.21    0.63
 -12 -20   9   -0.60    0.62
 -10  20   7    0.26    0.64
  10  20  -7    0.60    0.62
 -10 -20   7   -0.13    0.61
  10 -20  -7   -0.85    0.63
   8  20  -5    0.14    0.61
  -8  20   5    0.56    0.64
  -8 -20   5   -0.64    0.56
   8 -20  -5   -0.29    0.61
  -6  20   3    0.36    0.56
   6  20  -3    1.11    0.71
  -6 -20   3   -0.09    0.52
   6 -20  -3    0.47    0.65
  -4  20   1    0.48    0.57
   4  20  -1   -0.63    0.74
  -4 -20   1   -0.08    0.51
   4 -20  -1    0.19    0.58
   2  20   1   -0.28    0.38
  -2  20  -1   -0.17    0.51
   2 -20   1    0.85    0.80
  -2 -20  -1    0.31    0.51
   0  20   3    0.20    0.39
   0  20  -3    0.80    0.57
   0 -20  -3    0.81    0.57
   2  20  -5   -0.21    0.47
   2 -20  -5    0.26    0.59
  -2 -20   5   -0.23    0.50
   4  20  -7    0.76    0.58
  -4 -20   7    1.19    0.61
   4 -20  -7    1.64    0.69
   6  20  -9    0.20    0.52
  -6 -20   9    0.53    0.60
   6 -20  -9   -0.50    0.65
   8  20 -11    0.53    0.54
  -8 -20  11    0.58    0.71
   8 -20 -11   -0.01    0.74
  10  20 -13    0.41    0.59
 -10 -20  13   -0.66    0.64
  10 -20 -13    0.83    0.76
 -11  21   8   -0.92    0.68
 -11 -21   8   -0.30    0.72
  11 -21  -8   -0.10    0.79
  -9  21   6    0.37    0.68
   9 -21  -6    0.46    0.72
  -9 -21   6    0.44    0.66
  -7  21   4   -1.14    0.55
  -7 -21   4    0.17    0.62
   7 -21  -4    0.03    0.63
  -5  21   2   -0.39    0.54
   5 -21  -2   -0.32    0.61
  -5 -21   2    0.39    0.60
  -3  21   0   -0.47    0.55
  -3 -21   0    0.32    0.53
  -1  21  -2    0.55    0.57
   1  21   2   -0.75    0.42
  -1  21   4    0.45    0.40
   1  21  -4    0.19    0.55
   3  21  -6    0.75    0.57
   3 -21  -6    1.06    0.77
  -3 -21   6    0.98    0.65
   5  21  -8    0.40    0.54
   5 -21  -8    0.99    0.78
  -5 -21   8    1.57    0.73
   7  21 -10   -0.09    0.55
   7 -21 -10    0.06    0.75
  -7 -21  10   -0.34    0.65
   9  21 -12    0.72    0.63
   9 -21 -12   -0.68    0.79
  -9 -21  12    0.79    0.74
  -8  22   5   -0.23    0.68
   8 -22  -5    0.77    0.85
  -8 -22   5   -0.90    0.56
  -6  22   3   -0.23    0.63
  -6 -22   3    0.40    0.63
   6 -22  -3    0.77    0.79
  -4  22   1   -0.03    0.66
  -4 -22   1    0.94    0.64
  -2  22  -1    0.56    0.62
   0  22   3    0.30    0.60
   0  22  -3   -0.40    0.57
   2  22  -5    0.62    0.65
  -2  22   5    0.71    0.52
   4  22  -7    0.80    0.63
  -4 -22   7   -0.07    0.70
   4 -22  -7    0.03    0.82
   6  22  -9    0.06    0.62
   6 -22  -9   -0.74    0.83
  -6 -22   9    0.93    0.77
  -1  23  -2   -0.73    0.64
  26   0 -22    0.53    0.52
  24   0 -20    0.02    0.44
  22   0 -18    2.55    0.54
  22   0 -18    2.24    0.59
  20   0 -16    0.26    0.40
  20   0 -16   -0.12    0.30
 -20   0  16   -0.16    0.43
 -18   0  14    0.10    0.37
  18   0 -14    0.44    0.32
  18   0 -14    0.38    0.40
  16   0 -12    1.60    0.38
 -16   0  12    1.65    0.39
  16   0 -12    1.31    0.41
  14   0 -10    0.95    0.31
 -14   0  10    0.50    0.28
  14   0 -10    0.74    0.30
  12   0  -8    2.65    0.35
  12   0  -8    1.65    0.31
 -12   0   8    1.79    0.30
 -10   0   6    5.89    0.42
  10   0  -6    5.74    0.46
  10   0  -6    5.55    0.46
   8   0  -4  140.20    5.12
   8   0  -4  141.33    5.13
  -8   0   4  138.55    5.07
   6   0  -2   37.58    1.54
  -6   0   2   39.01    1.47
   6   0  -2   38.91    1.50
  -4   0   0   29.47    1.12
   4   0   0   28.81    1.17
  -4   0   0   30.61    1.13
   2   0   2   73.90    2.71
  -2   0  -2   75.35    2.69
  -2   0  -2   72.48    2.66
   0   0  -4  318.06   11.61
   0   0  -4  323.53   11.65
   0   0   4  339.96   11.63
   2   0  -6    1.50    0.20
   2   0  -6    1.53    0.23
  -2   0   6    1.41    0.16
   4   0  -8   71.22    2.70
   4   0  -8   70.83    2.68
   4   0  -8   71.79    2.63
  -6   0  10    0.84    0.21
   6   0 -10    0.90    0.23
   6   0 -10    1.09    0.19
  -8   0  12    3.02    0.35
   8   0 -12    3.31    0.31
   8   0 -12    2.73    0.35
  10   0 -14    1.10    0.29
 -10   0  14    0.82    0.25
  10   0 -14    0.80    0.23
  12   0 -16    5.05    0.60
 -12   0  16    5.75    0.55
  12   0 -16    4.77    0.46
  14   0 -18   22.59    1.08
 -14   0  18   22.58    1.19
  14   0 -18   19.15    1.23
 -16   0  20    4.22    0.61
  16   0 -20    4.42    0.51
  16   0 -20    5.07    0.70
 -18   0  22    0.66    0.45
  18   0 -22    1.02    0.42
  20   0 -24    0.23    0.41
 -20   0  24   -0.69    0.48
  22   0 -26    0.54    0.58
  24   0 -28   -0.32    0.68
 -27   1  23    0.96    0.75
  27   1 -23   -0.33    0.57
  25   1 -21    0.00    0.53
  23   1 -19    1.05    0.53
  23  -1 -19    0.97    0.52
  21   1 -17    0.53    0.45
  21   1 -17    0.13    0.35
  21  -1 -17   -0.05    0.40
  21  -1 -17   -0.14    0.32
 -21  -1  17   -0.15    0.50
  19   1 -15   -0.10    0.37
 -19   1  15    0.27    0.43
  19   1 -15    0.53    0.29
  19  -1 -15    0.66    0.37
 -19  -1  15    0.40    0.40
  19  -1 -15    0.53    0.38
 -17   1  13   -0.51    0.30
  17   1 -13    0.62    0.31
  17   1 -13    0.47    0.38
 -17  -1  13    0.28    0.36
  17  -1 -13    0.48    0.32
  17  -1 -13    0.40    0.38
  15   1 -11    3.00    0.48
  15   1 -11    2.51    0.40
 -15   1  11    2.80    0.38
  15  -1 -11    3.13    0.45
 -15  -1  11    2.65    0.43
  15  -1 -11    2.11    0.43
  13   1  -9   11.09    0.68
  13   1  -9    9.61    0.72
 -13   1   9   10.36    0.63
 -13  -1   9   10.66    0.69
  13  -1  -9   11.60    0.74
  13  -1  -9    9.91    0.67
  11   1  -7   12.32    0.70
 -11   1   7   12.76    0.64
  11   1  -7   12.50    0.72
  11  -1  -7   13.09    0.74
 -11  -1   7   12.08    0.69
  11  -1  -7   11.58    0.70
   9   1  -5    4.87    0.40
   9   1  -5    4.89    0.41
  -9   1   5    5.08    0.35
   9  -1  -5    6.16    0.46
   9  -1  -5    4.14    0.41
  -9  -1   5    4.44    0.39
  -7   1   3  436.66   15.42
   7   1  -3  441.88   15.50
   7   1  -3  433.82   15.48
  -7  -1   3  428.22   15.47
   7  -1  -3  431.56   15.51
  -5   1   1   23.76    0.91
  -5   1   1   23.57    0.95
   5   1  -1   23.79    0.95
   5   1  -1   23.83    1.00
  -5  -1   1   23.79    0.97
  -3   1  -1  112.12    3.99
  -3   1  -1  111.40    4.01
   3   1   1  110.89    4.04
   3   1   1  109.92    3.97
   3  -1   1  110.62    4.04
  -3  -1  -1  112.87    4.03
   1   1   3    6.30    0.33
  -1   1  -3    6.50    0.32
  -1   1  -3    5.79    0.32
   1  -1   3    6.36    0.33
  -1  -1  -3    6.46    0.34
   1   1  -5   92.37    3.37
  -1   1   5   92.78    3.35
   1   1  -5   91.49    3.34
  -1  -1   5   92.14    3.31
   1  -1  -5   90.89    3.37
   1  -1  -5   91.53    3.31
   3   1  -7   65.37    2.47
  -3  -1   7   66.96    2.40
   3  -1  -7   65.42    2.45
   3  -1  -7   66.27    2.48
   3  -1  -7   64.45    2.44
   5   1  -9    8.08    0.52
   5   1  -9    8.28    0.42
   5  -1  -9    8.66    0.50
   5  -1  -9    7.84    0.47
   5  -1  -9    8.33    0.51
  -5  -1   9    8.28    0.51
   7   1 -11    2.15    0.31
   7   1 -11    1.87    0.22
   7  -1 -11    1.89    0.27
  -7  -1  11    1.90    0.28
   7  -1 -11    1.81    0.28
   9   1 -13    0.58    0.18
   9   1 -13    0.66    0.25
  -9   1  13    0.45    0.20
   9  -1 -13    0.81    0.24
   9  -1 -13    0.83    0.22
  -9  -1  13    0.90    0.25
  11   1 -15    0.02    0.18
 -11   1  15   -0.07    0.20
  11   1 -15    0.19    0.27
  11  -1 -15    0.02    0.21
 -11  -1  15    0.10    0.23
  11  -1 -15    0.35    0.25
  13   1 -17    0.63    0.25
 -13   1  17    0.82    0.30
  13   1 -17    0.87    0.36
  13  -1 -17    0.76    0.27
  13  -1 -17    0.64    0.34
 -13  -1  17    0.59    0.33
  15   1 -19    4.60    0.49
 -15   1  19    5.00    0.59
  15   1 -19    3.98    0.61
 -15  -1  19    4.72    0.65
  15  -1 -19    4.04    0.59
  15  -1 -19    2.95    0.45
  17   1 -21    2.36    0.56
 -17   1  21    2.73    0.56
 -17  -1  21    3.05    0.57
  17  -1 -21    3.28    0.63
  17  -1 -21    2.53    0.46
 -19   1  23    0.72    0.52
  19   1 -23    0.62    0.45
  19  -1 -23    0.10    0.38
 -19  -1  23   -0.46    0.41
  21   1 -25    0.77    0.54
  21  -1 -25    0.04    0.53
 -21  -1  25    0.78    0.60
  23   1 -27   -1.32    0.44
  23  -1 -27   -0.50    0.58
 -28   2  24    0.36    0.81
  26   2 -22   -0.42    0.52
 -26   2  22    0.04    0.59
  24   2 -20    0.86    0.54
 -24   2  20    0.09    0.55
  22   2 -18    0.67    0.47
  22  -2 -18    0.01    0.36
 -22  -2  18   -0.47    0.55
  20   2 -16    2.38    0.56
  20   2 -16    2.09    0.45
 -20  -2  16    1.41    0.49
  20  -2 -16    2.42    0.47
 -18   2  14   -0.20    0.35
  18   2 -14    0.28    0.29
  18   2 -14   -0.01    0.38
  18  -2 -14    0.19    0.36
  18  -2 -14    0.35    0.39
 -18  -2  14   -0.09    0.39
  16   2 -12    1.93    0.36
 -16   2  12    1.57    0.34
  16   2 -12    1.76    0.44
 -16  -2  12    1.10    0.39
  16  -2 -12    1.40    0.39
  16  -2 -12    1.75    0.40
  14   2 -10    0.83    0.30
  14   2 -10    1.37    0.31
 -14   2  10    1.86    0.29
 -14  -2  10    1.86    0.39
  14  -2 -10    1.08    0.34
  14  -2 -10    0.93    0.34
  12   2  -8   56.18    2.25
  12   2  -8   54.90    2.18
 -12   2   8   53.31    2.11
  12  -2  -8   55.82    2.25
 -12  -2   8   53.64    2.21
  12  -2  -8   57.71    2.26
  10   2  -6    6.59    0.48
  10   2  -6    5.49    0.46
 -10   2   6    5.76    0.37
 -10  -2   6    6.02    0.48
  10  -2  -6    6.63    0.53
  -8   2   4   27.46    1.12
   8   2  -4   26.69    1.12
  -8   2   4   25.21    1.00
   8   2  -4   25.96    1.12
  -8  -2   4   26.35    1.12
   8  -2  -4   25.35    1.15
  -6   2   2   46.79    1.71
   6   2  -2   47.05    1.83
  -6   2   2   46.97    1.81
   6   2  -2   48.78    1.80
   6  -2  -2   45.50    1.70
  -6  -2   2   47.93    1.84
   6  -2  -2   47.22    1.86
   4   2   0    1.09    0.20
  -4   2   0    1.78    0.20
  -4   2   0    0.97    0.10
   4   2   0    1.29    0.15
   4  -2   0    1.27    0.23
  -4  -2   0    1.03    0.21
   4  -2   0    1.04    0.11
   2   2   2   12.36    0.56
  -2   2  -2   12.57    0.52
  -2  -2  -2   12.53    0.58
   2  -2   2   12.37    0.56
   0   2   4  405.76   14.57
   0   2  -4  411.28   14.56
   0  -2   4  407.75   14.52
   0  -2  -4  411.84   14.57
   2   2  -6    7.59    0.48
  -2  -2   6    7.73    0.45
   2  -2  -6    8.11    0.48
  -2  -2   6    7.46    0.35
   2  -2  -6    7.57    0.40
   2  -2  -6    7.38    0.46
   4   2  -8    1.32    0.25
   4  -2  -8    1.71    0.25
  -4  -2   8    1.78    0.15
  -4  -2   8    2.17    0.27
   4  -2  -8    2.33    0.27
   4  -2  -8    1.99    0.24
   6   2 -10   -0.05    0.11
   6   2 -10    0.05    0.17
   6  -2 -10   -0.22    0.15
  -6  -2  10    0.03    0.16
   6  -2 -10   -0.01    0.17
   6  -2 -10   -0.04    0.17
   8   2 -12    2.28    0.23
   8   2 -12    2.06    0.36
  -8  -2  12    1.97    0.33
   8  -2 -12    2.20    0.31
   8  -2 -12    1.89    0.30
   8  -2 -12    2.60    0.32
  10   2 -14    6.78    0.43
  10   2 -14    6.82    0.59
 -10   2  14    7.90    0.58
 -10  -2  14    7.02    0.60
  10  -2 -14    7.39    0.61
  10  -2 -14    7.15    0.56
 -12   2  16   -0.09    0.19
  12   2 -16    0.00    0.29
  12   2 -16    0.36    0.20
  12  -2 -16   -0.33    0.22
 -12  -2  16   -0.30    0.26
  12  -2 -16    0.15    0.26
  14   2 -18   -0.42    0.28
 -14   2  18   -0.11    0.26
  14   2 -18    0.22    0.27
 -14  -2  18    0.26    0.37
  14  -2 -18    0.35    0.28
  14  -2 -18    0.24    0.33
  16   2 -20   -0.16    0.30
 -16   2  20   -0.37    0.31
  16  -2 -20   -0.46    0.32
  16  -2 -20   -0.08    0.23
 -16  -2  20    0.00    0.36
 -18   2  22   -0.20    0.43
  18   2 -22    0.42    0.37
  18  -2 -22   -0.21    0.32
 -18  -2  22   -0.66    0.41
  18  -2 -22    0.06    0.36
  20   2 -24    0.70    0.48
 -20  -2  24   -0.24    0.47
  20  -2 -24   -0.62    0.36
  22   2 -26    0.66    0.59
  22  -2 -26   -0.72    0.46
 -22  -2  26   -0.30    0.60
  24   2 -28    0.23    0.65
  24  -2 -28   -0.74    0.69
 -27   3  23   -0.28    0.62
  27   3 -23   -0.33    0.56
  25   3 -21    1.25    0.59
 -25   3  21   -0.76    0.46
  23   3 -19    0.16    0.46
 -23   3  19   -0.27    0.46
 -23  -3  19    0.64    0.63
  23  -3 -19    0.18    0.37
 -21   3  17   -0.57    0.38
  21   3 -17    0.29    0.43
 -21  -3  17   -0.25    0.50
  21  -3 -17   -0.01    0.33
  19   3 -15    0.31    0.32
  19   3 -15   -0.09    0.39
 -19   3  15    0.07    0.38
 -19  -3  15    0.58    0.45
  19  -3 -15    0.24    0.32
 -17   3  13   -0.57    0.28
 -17   3  13    0.15    0.31
  17   3 -13   -0.34    0.31
  17   3 -13    0.34    0.29
  17  -3 -13   -0.17    0.33
 -17  -3  13    0.72    0.41
 -15   3  11    1.12    0.37
  15   3 -11    1.25    0.31
  15   3 -11    0.69    0.34
 -15   3  11    1.28    0.29
 -15  -3  11    0.95    0.38
  15  -3 -11    1.06    0.36
 -13   3   9    0.80    0.21
  13   3  -9    1.03    0.29
  13   3  -9    1.15    0.29
 -13   3   9    0.47    0.23
  13  -3  -9    1.30    0.33
 -13  -3   9    0.75    0.32
 -11   3   7    6.27    0.50
  11   3  -7    6.48    0.53
 -11   3   7    6.78    0.39
  11   3  -7    7.41    0.52
 -11  -3   7    6.68    0.54
  11  -3  -7    5.77    0.53
   9   3  -5   23.44    1.05
   9   3  -5   23.40    1.03
  -9   3   5   23.52    1.04
  -9   3   5   23.45    0.90
   9  -3  -5   22.08    1.06
  -9  -3   5   23.26    1.08
   7   3  -3   49.16    1.89
  -7   3   3   47.69    1.90
   7   3  -3   48.04    1.89
  -7  -3   3   49.88    1.93
   7  -3  -3   49.21    1.94
   5   3  -1   51.02    1.96
   5   3  -1   52.91    1.93
  -5   3   1   51.56    1.96
  -5  -3   1   50.14    1.99
   5  -3  -1   50.19    1.99
   3   3   1   71.00    2.62
  -3   3  -1   69.97    2.62
   3   3   1   69.52    2.54
   3  -3   1   70.41    2.54
   3  -3   1   71.54    2.63
  -3  -3  -1   69.64    2.64
  -1   3  -3    2.36    0.26
   1   3   3    1.82    0.21
   1  -3   3    2.48    0.22
  -1  -3  -3    2.18    0.26
   1  -3   3    1.92    0.22
   1   3  -5    7.10    0.47
  -1   3   5    6.56    0.33
   1  -3  -5    7.30    0.45
  -1  -3   5    6.80    0.35
  -1  -3   5    6.87    0.42
   1  -3  -5    7.77    0.48
   3   3  -7   81.60    3.14
   3  -3  -7   83.28    3.08
   3  -3  -7   85.52    3.13
   3  -3  -7   82.71    3.14
  -3  -3   7   86.00    3.15
   5   3  -9   20.70    0.94
  -5  -3   9   18.10    0.92
   5  -3  -9   19.05    0.87
   5  -3  -9   19.69    0.91
   5  -3  -9   20.21    0.89
   7   3 -11    0.96    0.14
   7   3 -11    0.67    0.25
   7  -3 -11    0.15    0.20
   7  -3 -11    0.99    0.25
  -7  -3  11    0.60    0.24
   7  -3 -11    0.54    0.21
   9   3 -13    3.18    0.26
   9   3 -13    3.23    0.41
   9  -3 -13    3.71    0.40
  -9  -3  13    3.30    0.43
   9  -3 -13    4.13    0.45
   9  -3 -13    2.64    0.36
  11   3 -15    0.20    0.26
  11   3 -15    0.14    0.17
 -11   3  15    0.17    0.22
 -11  -3  15   -0.01    0.28
  11  -3 -15    0.05    0.25
  11  -3 -15    0.09    0.24
  13   3 -17    0.28    0.30
  13   3 -17    0.07    0.27
 -13   3  17    0.14    0.23
  13  -3 -17   -0.10    0.28
  13  -3 -17   -0.14    0.27
 -13  -3  17    0.63    0.38
 -15   3  19    0.51    0.31
  15   3 -19    0.72    0.40
 -15  -3  19    0.70    0.44
  15  -3 -19    0.38    0.37
  15  -3 -19    1.00    0.37
  17   3 -21    0.30    0.40
 -17   3  21    0.01    0.38
  17  -3 -21   -0.24    0.32
 -17  -3  21    0.00    0.40
  17  -3 -21    0.20    0.30
  19   3 -23   -0.16    0.37
  19  -3 -23    0.05    0.41
 -19  -3  23    0.03    0.49
  19  -3 -23    0.02    0.44
  21   3 -25    0.42    0.45
  21  -3 -25    0.38    0.53
 -21  -3  25   -0.75    0.51
  23   3 -27   -0.35    0.54
 -23  -3  27    0.51    0.74
  26   4 -22    0.77    0.62
 -26   4  22   -0.12    0.51
  24   4 -20    0.89    0.58
 -24   4  20    0.36    0.50
  24  -4 -20   -0.18    0.39
 -24  -4  20   -0.44    0.61
 -22   4  18    0.13    0.40
  22   4 -18   -0.64    0.39
  22  -4 -18    0.10    0.37
 -22  -4  18    0.50    0.55
  20   4 -16   -0.01    0.38
 -20   4  16    0.04    0.37
  20  -4 -16   -0.12    0.31
 -20  -4  16   -0.78    0.43
 -18   4  14   -0.34    0.26
  18   4 -14    0.12    0.37
  18   4 -14   -0.08    0.30
  18  -4 -14    0.28    0.36
 -18  -4  14   -0.59    0.41
 -16   4  12    3.62    0.49
 -16   4  12    4.38    0.43
  16   4 -12    3.45    0.53
  16   4 -12    5.36    0.50
  16  -4 -12    3.78    0.58
 -16  -4  12    5.43    0.64
 -14   4  10    0.16    0.20
  14   4 -10    0.07    0.26
  14   4 -10   -0.07    0.25
 -14   4  10    0.02    0.22
 -14  -4  10   -0.14    0.34
  14  -4 -10   -0.01    0.30
  12   4  -8    1.85    0.33
 -12   4   8    1.91    0.30
 -12   4   8    1.39    0.21
  12   4  -8    1.79    0.31
  12  -4  -8    1.10    0.33
 -12  -4   8    0.97    0.34
  10   4  -6   19.75    0.95
 -10   4   6   18.49    0.74
 -10   4   6   19.25    0.92
  10   4  -6   19.15    0.89
  10  -4  -6   20.07    0.99
 -10  -4   6   17.59    0.97
   8   4  -4    3.28    0.33
  -8   4   4    3.84    0.36
   8   4  -4    3.78    0.36
  -8  -4   4    3.42    0.39
   8  -4  -4    3.07    0.38
  -6   4   2    3.29    0.33
   6   4  -2    3.65    0.32
   6   4  -2    2.68    0.28
   6  -4  -2    2.36    0.32
  -6  -4   2    2.44    0.34
   4   4   0   34.43    1.37
  -4   4   0   34.29    1.39
   4   4   0   33.32    1.32
   4  -4   0   34.36    1.26
   4  -4   0   33.54    1.39
  -4  -4   0   35.05    1.42
   2   4   2   56.99    2.19
  -2   4  -2   57.46    2.20
   2   4   2   56.53    2.10
   2  -4   2   58.64    2.13
   2  -4   2   58.35    2.17
  -2  -4  -2   56.25    2.21
   0   4  -4   30.81    1.25
   0   4   4   29.71    1.14
   0  -4  -4   29.35    1.23
   0  -4   4   29.89    1.15
   0  -4  -4   29.20    1.24
   0  -4   4   29.73    1.21
  -2   4   6    1.35    0.17
   2   4  -6    0.99    0.25
   2  -4  -6    1.43    0.27
  -2  -4   6    1.55    0.25
  -2  -4   6    1.26    0.14
   2  -4  -6    1.13    0.23
   4   4  -8   31.81    1.37
  -4   4   8   32.21    1.30
  -4  -4   8   33.22    1.38
   4  -4  -8   32.99    1.38
   4  -4  -8   31.74    1.33
   6   4 -10    3.69    0.39
   6  -4 -10    3.51    0.35
   6  -4 -10    2.91    0.33
   6  -4 -10    2.96    0.35
  -6  -4  10    2.44    0.36
   8   4 -12   88.84    3.43
   8  -4 -12   89.62    3.38
   8  -4 -12   87.17    3.35
   8  -4 -12   87.78    3.39
  -8  -4  12   87.02    3.44
  10   4 -14    5.12    0.53
  10   4 -14    6.04    0.34
 -10  -4  14    5.92    0.59
  10  -4 -14    5.78    0.56
  10  -4 -14    6.67    0.58
  10  -4 -14    5.89    0.52
  12   4 -16    0.59    0.35
 -12   4  16    0.27    0.24
 -12  -4  16   -0.18    0.33
  12  -4 -16   -0.21    0.27
  12  -4 -16    0.55    0.33
  14   4 -18   -0.11    0.33
 -14   4  18   -0.02    0.27
 -14  -4  18    0.42    0.41
  14  -4 -18    0.30    0.36
  14  -4 -18   -0.28    0.31
 -16   4  20    1.25    0.41
  16   4 -20    1.09    0.44
  16  -4 -20    0.98    0.44
  16  -4 -20    1.21    0.39
 -16  -4  20    0.72    0.49
  18   4 -22   -0.48    0.32
  18  -4 -22    0.03    0.34
  18  -4 -22   -0.30    0.37
 -18  -4  22   -0.42    0.44
  20   4 -24    0.05    0.36
 -20  -4  24   -0.53    0.44
 -22   4  26   -0.13    0.66
  22   4 -26    0.44    0.52
 -22  -4  26   -0.33    0.59
 -24   4  28    0.19    0.75
  24   4 -28    0.31    0.65
 -24  -4  28   -0.46    0.74
 -27   5  23   -0.51    0.55
  27   5 -23    0.16    0.65
 -25   5  21    0.14    0.50
  25   5 -21   -0.56    0.47
 -25  -5  21   -0.78    0.63
  25  -5 -21    0.13    0.47
 -23   5  19    0.19    0.43
  23   5 -19    0.30    0.46
 -23  -5  19   -0.24    0.54
  23  -5 -19   -0.33    0.38
 -21   5  17    0.84    0.44
  21   5 -17    0.39    0.43
 -21  -5  17    0.56    0.51
  21  -5 -17    1.14    0.48
  19   5 -15   -0.11    0.35
 -19   5  15    0.07    0.31
 -19  -5  15    0.33    0.50
  19  -5 -15   -0.40    0.33
  17   5 -13    0.77    0.36
  17   5 -13   -0.50    0.32
 -17   5  13    0.95    0.35
  17  -5 -13    0.00    0.36
 -17  -5  13    0.88    0.48
  15   5 -11    0.30    0.28
 -15   5  11    0.27    0.25
  15   5 -11   -0.06    0.31
 -15  -5  11   -0.25    0.39
  15  -5 -11    0.49    0.36
 -13   5   9    2.77    0.25
  13   5  -9    2.45    0.35
 -13   5   9    2.16    0.33
  13   5  -9    2.27    0.40
 -13  -5   9    2.65    0.48
  13  -5  -9    2.57    0.44
  11   5  -7    7.08    0.52
  11   5  -7    7.83    0.60
 -11   5   7    6.93    0.55
 -11  -5   7    7.91    0.66
  11  -5  -7    6.18    0.59
  -9   5   5   41.43    1.72
   9   5  -5   41.20    1.68
   9   5  -5   42.49    1.72
   9  -5  -5   41.71    1.77
  -9  -5   5   41.66    1.77
   7   5  -3   -0.06    0.17
   7   5  -3    0.46    0.19
  -7   5   3    0.53    0.17
  -7  -5   3    0.43    0.26
   7  -5  -3    0.27    0.23
  -5   5   1    8.89    0.53
   5   5  -1    8.62    0.48
   5   5  -1    8.40    0.50
   5  -5  -1    8.17    0.55
  -5  -5   1    8.67    0.59
   5  -5  -1    8.37    0.39
  -3   5  -1  117.85    4.46
   3   5   1  120.89    4.44
   3   5   1  119.79    4.37
   3  -5   1  122.84    4.37
  -3  -5  -1  119.83    4.47
   3  -5   1  123.73    4.44
  -1   5  -3   50.31    2.04
   1   5   3   51.46    1.94
  -1  -5  -3   51.95    2.03
   1  -5   3   52.57    1.98
   1  -5   3   52.25    1.97
  -1  -5  -3   52.23    2.03
  -1   5   5    2.79    0.24
   1   5  -5    2.82    0.33
   1  -5  -5    2.74    0.31
  -1  -5   5    2.64    0.22
  -1  -5   5    3.00    0.32
   1  -5  -5    2.17    0.30
   3   5  -7    0.36    0.21
  -3   5   7    0.50    0.14
   3  -5  -7    0.38    0.17
  -3  -5   7    0.23    0.20
   3  -5  -7    0.36    0.21
   5   5  -9    0.15    0.23
  -5   5   9    0.55    0.16
   5  -5  -9    0.41    0.25
   5  -5  -9    0.42    0.20
  -5  -5   9    0.65    0.25
   7   5 -11   96.55    3.65
  -7   5  11   94.38    3.57
  -7  -5  11   91.80    3.66
   7  -5 -11   91.69    3.56
   7  -5 -11   98.58    3.65
   9   5 -13   10.69    0.80
  -9   5  13    9.78    0.66
  -9  -5  13   10.33    0.79
   9  -5 -13    9.64    0.63
   9  -5 -13   10.42    0.71
  11   5 -15   -0.21    0.27
  11  -5 -15   -0.30    0.21
  11  -5 -15   -0.37    0.28
 -11  -5  15    0.00    0.34
  13   5 -17   -0.19    0.32
 -13   5  17    0.27    0.24
  13  -5 -17   -0.23    0.32
 -13  -5  17    0.26    0.43
 -15   5  19    1.23    0.37
  15   5 -19    0.95    0.41
  15  -5 -19    1.41    0.40
 -15  -5  19    1.43    0.53
  17   5 -21    1.25    0.44
  17  -5 -21    1.07    0.44
 -17  -5  21    1.05    0.56
  19   5 -23    2.00    0.58
 -19   5  23    1.26    0.58
  19  -5 -23    2.44    0.51
 -19  -5  23    0.95    0.58
  21   5 -25   -0.45    0.42
 -21   5  25   -0.28    0.54
 -21  -5  25    0.57    0.63
 -23   5  27    0.21    0.63
  23   5 -27    0.35    0.66
 -23  -5  27   -1.57    0.63
  26   6 -22    0.40    0.62
 -26   6  22    0.88    0.58
 -26  -6  22   -0.72    0.74
  26  -6 -22    0.94    0.61
  24   6 -20    0.25    0.48
 -24   6  20    0.38    0.45
 -24  -6  20   -0.77    0.54
  24  -6 -20   -0.95    0.38
 -22   6  18    0.33    0.41
  22   6 -18   -0.68    0.37
 -22  -6  18   -0.09    0.54
  22  -6 -18   -0.26    0.37
 -20   6  16   -0.06    0.32
  20   6 -16    0.38    0.39
 -20  -6  16   -0.47    0.46
  20  -6 -16   -0.43    0.31
 -18   6  14    0.13    0.28
  18   6 -14   -0.12    0.34
 -18  -6  14    0.40    0.52
  18  -6 -14    0.49    0.39
  16   6 -12    1.99    0.40
  16   6 -12    2.09    0.45
 -16   6  12    2.05    0.41
  16  -6 -12    1.64    0.47
 -16  -6  12    2.05    0.58
  14   6 -10    2.33    0.36
 -14   6  10    2.53    0.40
  14   6 -10    1.27    0.38
  14  -6 -10    1.33    0.41
 -14  -6  10    1.83    0.49
  12   6  -8    0.47    0.25
  12   6  -8   -0.12    0.23
 -12   6   8    0.33    0.19
 -12  -6   8   -0.32    0.31
  12  -6  -8    0.16    0.30
  10   6  -6    0.86    0.26
  10   6  -6    0.49    0.24
 -10   6   6    1.71    0.28
 -10  -6   6    0.98    0.34
  10  -6  -6    0.71    0.30
   8   6  -4    9.69    0.55
  -8   6   4    8.62    0.58
   8   6  -4    9.20    0.58
  -8  -6   4    8.68    0.67
   8  -6  -4    8.82    0.65
   6   6  -2   54.33    2.14
   6   6  -2   55.88    2.15
  -6   6   2   55.70    2.20
   6  -6  -2   54.27    2.02
   6  -6  -2   55.36    2.21
  -6  -6   2   57.99    2.24
  -4   6   0   78.46    3.01
   4   6   0   76.55    2.96
   4   6   0   79.82    2.92
   4  -6   0   79.75    2.99
  -4  -6   0   77.34    3.02
   4  -6   0   78.82    2.88
   2   6   2    4.37    0.34
   2   6   2    4.65    0.39
  -2   6  -2    4.67    0.44
   2  -6   2    4.92    0.35
   2  -6   2    4.39    0.37
  -2  -6  -2    4.28    0.42
   0   6  -4    2.19    0.32
   0   6   4    2.72    0.27
   0  -6   4    3.05    0.32
   0  -6  -4    2.78    0.34
   0  -6   4    2.77    0.26
   0  -6  -4    2.78    0.34
   2   6  -6   79.23    3.07
  -2   6   6   80.44    2.98
  -2  -6   6   80.18    3.06
   2  -6  -6   79.56    3.08
  -2  -6   6   81.04    2.92
   2  -6  -6   80.97    3.04
   4   6  -8    6.77    0.56
  -4   6   8    7.77    0.46
  -4  -6   8    7.37    0.58
   4  -6  -8    7.68    0.50
   4  -6  -8    8.57    0.63
   6   6 -10   32.71    1.53
  -6   6  10   35.46    1.44
   6  -6 -10   34.71    1.46
  -6  -6  10   35.39    1.56
   6  -6 -10   34.52    1.54
   8   6 -12   12.24    0.79
  -8   6  12   10.53    0.64
   8  -6 -12   11.90    0.76
   8  -6 -12   10.26    0.64
  -8  -6  12   12.07    0.88
 -10   6  14    1.05    0.27
  10   6 -14    1.10    0.38
  10  -6 -14    1.05    0.37
 -10  -6  14    1.56    0.44
  10  -6 -14    1.24    0.30
  12   6 -16    0.45    0.37
 -12   6  16    0.61    0.31
  12  -6 -16    0.67    0.38
 -12  -6  16    0.45    0.44
  12  -6 -16    0.91    0.31
 -14   6  18   10.99    0.77
 -14   6  18   11.25    0.91
  14   6 -18   10.74    1.02
 -14  -6  18   10.97    1.00
  14  -6 -18   11.76    0.95
 -16   6  20   -0.25    0.34
  16   6 -20    0.24    0.42
  16  -6 -20    0.53    0.37
 -16  -6  20   -0.49    0.42
  18   6 -22   -0.02    0.41
 -18   6  22    0.26    0.44
 -18  -6  22   -0.61    0.46
  18  -6 -22   -0.02    0.33
  20   6 -24   -0.44    0.39
 -20   6  24   -0.52    0.44
 -20  -6  24   -0.77    0.53
  20  -6 -24    0.31    0.40
 -22   6  26   -0.30    0.54
  22   6 -26   -0.06    0.57
 -22  -6  26   -1.14    0.56
  25   7 -21   -0.21    0.49
 -25   7  21    0.47    0.51
 -25  -7  21   -1.14    0.61
  25  -7 -21    0.29    0.46
  23   7 -19    0.17    0.44
 -23   7  19    0.40    0.45
  23  -7 -19    1.07    0.49
 -23  -7  19   -0.21    0.56
 -21   7  17    0.36    0.43
  21   7 -17    0.04    0.43
 -21  -7  17    0.11    0.52
  21  -7 -17    1.29    0.48
  19   7 -15    0.28    0.40
 -19   7  15    0.54    0.36
 -19  -7  15   -0.65    0.48
  19  -7 -15    0.31    0.35
 -17   7  13    0.12    0.30
  17   7 -13    0.51    0.37
 -17  -7  13   -0.17    0.48
  17  -7 -13    0.68    0.41
  15   7 -11    0.04    0.32
 -15   7  11    0.09    0.27
  15   7 -11    0.28    0.35
  15  -7 -11   -0.55    0.32
 -15  -7  11    0.05    0.43
  13   7  -9    1.58    0.32
  13   7  -9    1.15    0.36
 -13   7   9    1.62    0.37
  13  -7  -9    1.36    0.42
 -13  -7   9    1.14    0.46
 -11   7   7    9.07    0.70
  11   7  -7    8.31    0.59
  11   7  -7    9.23    0.69
  11  -7  -7    7.94    0.72
 -11  -7   7    7.64    0.71
   9   7  -5   18.28    0.93
   9   7  -5   17.88    0.89
  -9   7   5   18.89    0.95
   9  -7  -5   18.25    1.00
  -9  -7   5   19.15    1.05
   7   7  -3    8.28    0.52
  -7   7   3    9.88    0.61
   7   7  -3    9.11    0.57
   7  -7  -3    7.66    0.63
   7  -7  -3    7.70    0.39
  -7  -7   3    9.66    0.72
   5   7  -1    3.17    0.33
  -5   7   1    2.64    0.35
   5   7  -1    3.13    0.34
   5  -7  -1    3.90    0.29
  -5  -7   1    2.94    0.42
   5  -7  -1    2.91    0.37
   3   7   1    0.32    0.17
  -3   7  -1    0.83    0.25
   3   7   1    0.10    0.16
   3  -7   1    0.31    0.23
  -3  -7  -1    0.29    0.25
   3  -7   1    0.62    0.19
   1   7   3   36.36    1.44
  -1   7  -3   36.33    1.54
   1  -7   3   35.27    1.46
  -1  -7  -3   35.12    1.52
   1  -7   3   35.85    1.45
  -1  -7  -3   36.31    1.53
   1   7  -5    1.43    0.29
  -1   7   5    0.93    0.20
   1  -7  -5    0.20    0.21
  -1  -7   5    0.62    0.25
   1  -7  -5    0.55    0.24
  -1  -7   5    1.03    0.20
  -3   7   7    0.49    0.17
   3   7  -7    0.55    0.26
  -3  -7   7    0.71    0.27
   3  -7  -7    0.43    0.21
   3  -7  -7    0.49    0.27
  -3  -7   7    0.56    0.15
   5   7  -9   30.92    1.42
  -5   7   9   30.21    1.31
   5  -7  -9   32.59    1.44
   5  -7  -9   31.13    1.33
  -5  -7   9   29.89    1.41
  -7   7  11    4.18    0.40
   7   7 -11    3.98    0.49
  -7  -7  11    2.61    0.44
   7  -7 -11    3.43    0.37
   7  -7 -11    2.56    0.43
   9   7 -13    1.19    0.37
  -9   7  13    1.00    0.24
   9  -7 -13    1.39    0.39
   9  -7 -13    1.29    0.28
  -9  -7  13    1.74    0.45
  11   7 -15   -0.47    0.30
 -11   7  15    0.01    0.21
  11  -7 -15   -0.06    0.22
 -11  -7  15   -0.10    0.39
  11  -7 -15    0.22    0.36
  13   7 -17    3.87    0.63
 -13   7  17    4.48    0.56
  13  -7 -17    2.84    0.55
 -13  -7  17    2.62    0.62
  13  -7 -17    4.63    0.52
  15   7 -19    1.57    0.50
 -15   7  19    0.79    0.37
 -15  -7  19    1.40    0.54
  15  -7 -19    2.05    0.48
 -17   7  21   -0.05    0.38
  17   7 -21   -0.69    0.38
 -17  -7  21    0.30    0.54
  17  -7 -21    0.59    0.41
 -19   7  23    0.69    0.51
  19   7 -23    0.93    0.54
  19  -7 -23    0.07    0.43
 -19  -7  23    0.40    0.60
 -21   7  25    0.36    0.52
  21   7 -25   -0.33    0.54
 -21  -7  25   -0.13    0.61
  21  -7 -25   -0.19    0.46
 -23   7  27    0.43    0.62
  23   7 -27    0.51    0.67
 -23  -7  27   -0.91    0.65
  26   8 -22   -0.82    0.54
 -26   8  22    0.09    0.54
  26  -8 -22    0.97    0.63
 -26  -8  22   -0.20    0.81
  24   8 -20   -0.75    0.43
 -24   8  20    0.19    0.42
 -24  -8  20    0.25    0.65
  24  -8 -20   -0.33    0.48
  22   8 -18   -0.13    0.42
 -22   8  18    0.30    0.42
 -22  -8  18   -0.76    0.57
  22  -8 -18    0.05    0.45
 -20   8  16    2.20    0.51
  20   8 -16    2.27    0.55
 -20  -8  16    0.58    0.57
  20  -8 -16    1.51    0.49
 -18   8  14    0.41    0.35
  18   8 -14    0.07    0.36
  18  -8 -14    1.11    0.45
 -18  -8  14   -0.29    0.46
  16   8 -12    0.69    0.41
 -16   8  12    0.20    0.32
 -16  -8  12    1.64    0.54
  16  -8 -12    1.39    0.49
  14   8 -10    0.56    0.35
  14   8 -10    0.34    0.36
 -14   8  10    0.97    0.35
  14  -8 -10    0.67    0.39
 -14  -8  10    0.25    0.50
 -12   8   8    9.10    0.73
  12   8  -8    8.39    0.72
  12   8  -8    9.23    0.62
 -12  -8   8    9.07    0.81
  12  -8  -8    6.93    0.71
  10   8  -6    0.17    0.24
  10   8  -6   -0.07    0.23
 -10   8   6    0.07    0.21
  10  -8  -6    0.50    0.33
 -10  -8   6   -0.43    0.32
  -8   8   4   -0.03    0.20
   8   8  -4   -0.13    0.20
   8   8  -4   -0.17    0.17
   8  -8  -4    0.12    0.27
  -8  -8   4    0.34    0.33
   8  -8  -4    0.14    0.11
  -6   8   2    7.31    0.59
   6   8  -2    7.68    0.56
   6   8  -2    8.04    0.52
   6  -8  -2    6.85    0.44
   6  -8  -2    8.01    0.63
  -6  -8   2    8.12    0.67
   4   8   0  122.87    4.64
   4   8   0  124.24    4.60
  -4   8   0  127.45    4.70
   4  -8   0  128.02    4.66
   4  -8   0  122.56    4.56
  -4  -8   0  123.63    4.70
   2   8   2   12.47    0.66
  -2   8  -2   11.40    0.74
   2  -8   2   11.36    0.64
  -2  -8  -2   10.75    0.73
   2  -8   2   12.43    0.67
   0   8  -4   15.07    0.86
   0   8   4   15.26    0.76
   0  -8   4   14.62    0.73
   0  -8   4   15.50    0.80
   0  -8  -4   15.36    0.83
   0  -8  -4   14.33    0.83
  -2   8   6   16.19    0.78
   2   8  -6   15.28    0.90
  -2  -8   6   15.63    0.72
  -2  -8   6   15.80    0.87
   2  -8  -6   15.12    0.83
   2  -8  -6   16.56    0.89
  -4   8   8    5.06    0.43
   4   8  -8    3.72    0.47
   4  -8  -8    4.92    0.45
  -4  -8   8    4.55    0.49
  -4  -8   8    4.72    0.31
   4  -8  -8    4.47    0.51
   6   8 -10    0.26    0.26
  -6   8  10    0.37    0.20
  -6  -8  10    0.36    0.32
   6  -8 -10   -0.07    0.19
   6  -8 -10   -0.11    0.27
   8   8 -12    2.00    0.43
  -8   8  12    2.32    0.33
   8  -8 -12    2.51    0.35
  -8  -8  12    1.83    0.45
   8  -8 -12    3.33    0.52
  10   8 -14    3.74    0.56
 -10   8  14    3.74    0.44
 -10  -8  14    4.49    0.63
  10  -8 -14    3.80    0.44
  10  -8 -14    3.37    0.55
  12   8 -16    1.96    0.53
 -12   8  16    2.18    0.42
  12  -8 -16    2.12    0.50
 -12  -8  16    1.24    0.56
  12  -8 -16    2.38    0.41
 -14   8  18    4.24    0.57
  14   8 -18    3.74    0.64
  14  -8 -18    3.82    0.62
 -14  -8  18    4.23    0.73
  16   8 -20   -0.14    0.39
 -16   8  20    0.18    0.34
 -16  -8  20    0.28    0.50
  16  -8 -20    0.39    0.40
 -18   8  22   -0.29    0.36
  18   8 -22   -0.32    0.46
 -18  -8  22   -0.56    0.53
  18  -8 -22   -0.49    0.39
 -20   8  24    0.21    0.46
  20   8 -24    0.89    0.57
 -20  -8  24   -0.64    0.58
  20  -8 -24    0.44    0.46
 -22   8  26   -0.03    0.53
  22   8 -26   -0.41    0.62
 -22  -8  26   -1.03    0.65
  22  -8 -26    0.40    0.58
 -25   9  21    0.69    0.61
  25   9 -21    0.33    0.62
 -25  -9  21   -0.73    0.70
  25  -9 -21    0.02    0.55
 -23   9  19    0.62    0.49
  23   9 -19    0.21    0.47
 -23  -9  19   -1.18    0.48
  23  -9 -19    0.70    0.52
 -21   9  17    0.37    0.43
  21   9 -17   -0.46    0.41
 -21  -9  17    0.22    0.62
  21  -9 -17   -0.14    0.43
 -19   9  15    0.22    0.37
  19   9 -15   -0.40    0.35
 -19  -9  15   -0.26    0.52
  19  -9 -15    0.34    0.42
  17   9 -13    0.53    0.40
 -17   9  13    1.17    0.40
  17  -9 -13    0.86    0.48
 -17  -9  13    0.16    0.47
 -15   9  11    2.17    0.46
  15   9 -11    1.38    0.44
  15  -9 -11    1.03    0.48
 -15  -9  11    1.87    0.58
  13   9  -9    0.06    0.33
  13   9  -9   -0.12    0.31
 -13   9   9    0.10    0.28
  13  -9  -9    0.24    0.40
 -13  -9   9    0.56    0.48
  11   9  -7    0.75    0.29
  11   9  -7    0.75    0.31
 -11   9   7    0.71    0.32
  11  -9  -7    1.62    0.46
 -11  -9   7    0.52    0.45
  -9   9   5    6.73    0.61
   9   9  -5    7.87    0.58
   9   9  -5    6.69    0.59
   9  -9  -5    8.66    0.74
  -9  -9   5    8.83    0.78
   9  -9  -5    7.60    0.38
   7   9  -3    2.84    0.36
   7   9  -3    2.47    0.37
  -7   9   3    3.46    0.45
  -7  -9   3    3.25    0.49
   7  -9  -3    3.15    0.28
   7  -9  -3    2.77    0.45
   5   9  -1   26.39    1.18
  -5   9   1   25.75    1.26
   5   9  -1   25.30    1.16
  -5  -9   1   25.12    1.28
   5  -9  -1   25.59    1.23
   5  -9  -1   26.95    1.11
  -3   9  -1    3.20    0.44
   3   9   1    3.20    0.37
   3   9   1    2.57    0.33
   3  -9   1    2.82    0.38
   3  -9   1    2.95    0.35
  -3  -9  -1    2.48    0.40
   1   9   3    3.18    0.36
  -1   9  -3    3.12    0.44
   1  -9   3    2.91    0.37
   1  -9   3    2.41    0.33
  -1  -9  -3    3.70    0.46
  -1  -9  -3    2.64    0.40
   1   9  -5   -0.13    0.25
  -1   9   5    0.15    0.20
   1  -9  -5   -0.13    0.23
   1  -9  -5   -0.20    0.22
  -1  -9   5   -0.33    0.16
  -1  -9   5    0.27    0.26
  -3   9   7    4.22    0.40
   3   9  -7    2.80    0.42
  -3  -9   7    3.26    0.31
   3  -9  -7    3.35    0.46
   3  -9  -7    3.42    0.42
  -3  -9   7    3.04    0.44
   5   9  -9    7.39    0.39
   5   9  -9    7.95    0.69
  -5   9   9    7.28    0.56
   5  -9  -9    7.92    0.60
   5  -9  -9    8.08    0.70
  -5  -9   9    6.93    0.66
   7   9 -11    0.97    0.40
  -7   9  11    1.60    0.30
   7  -9 -11    1.65    0.31
   7  -9 -11    1.16    0.42
  -7  -9  11    1.72    0.44
  -9   9  13    2.09    0.36
   9   9 -13    2.38    0.51
   9  -9 -13    2.76    0.54
  -9  -9  13    2.51    0.56
   9  -9 -13    2.98    0.39
 -11   9  15    1.54    0.37
  11   9 -15    0.34    0.42
  11  -9 -15    1.39    0.36
 -11  -9  15    0.92    0.55
  11  -9 -15    2.05    0.52
 -13   9  17   10.06    0.87
  13   9 -17   12.02    1.05
 -13  -9  17   10.99    1.05
  13  -9 -17   11.78    1.00
  15   9 -19    4.03    0.70
 -15   9  19    4.22    0.62
  15  -9 -19    2.74    0.58
 -15  -9  19    2.15    0.64
 -17   9  21    0.08    0.38
  17   9 -21   -0.05    0.50
  17  -9 -21    0.53    0.40
 -17  -9  21   -0.81    0.54
  19   9 -23    0.78    0.57
 -19   9  23    0.76    0.51
 -19  -9  23    0.28    0.59
  19  -9 -23    0.09    0.45
  21   9 -25   -0.13    0.76
 -21   9  25    0.88    0.60
  21  -9 -25    0.87    0.57
 -21  -9  25   -0.39    0.64
  24  10 -20    0.43    0.54
 -24  10  20    0.14    0.55
 -24 -10  20   -0.35    0.70
  24 -10 -20    0.59    0.57
  22  10 -18    1.41    0.54
 -22  10  18   -0.05    0.43
 -22 -10  18    0.86    0.66
  22 -10 -18    1.33    0.56
  20  10 -16   -0.16    0.42
 -20  10  16   -0.41    0.41
  20 -10 -16    0.03    0.45
 -20 -10  16   -0.59    0.52
  18  10 -14   -0.44    0.37
 -18  10  14    0.07    0.39
  18 -10 -14    0.01    0.40
 -18 -10  14    0.21    0.53
  16  10 -12    1.80    0.49
 -16  10  12    1.65    0.46
  16 -10 -12    3.03    0.58
 -16 -10  12    2.23    0.60
 -14  10  10    1.27    0.40
  14  10 -10    0.26    0.36
 -14 -10  10    0.33    0.53
  14 -10 -10    0.55    0.44
 -12  10   8    3.22    0.52
  12  10  -8    4.61    0.58
  12  10  -8    3.27    0.45
  12 -10  -8    4.06    0.64
 -12 -10   8    3.94    0.67
  10  10  -6    1.87    0.34
  10  10  -6    1.48    0.37
 -10  10   6    1.24    0.37
  10 -10  -6    2.02    0.51
 -10 -10   6    1.96    0.52
   8  10  -4   11.39    0.69
  -8  10   4   11.24    0.84
   8  10  -4   11.15    0.75
   8 -10  -4   11.76    0.89
  -8 -10   4   10.60    0.87
   8 -10  -4   11.11    0.59
   6  10  -2    0.08    0.19
   6  10  -2    0.04    0.24
  -6  10   2   -0.23    0.27
   6 -10  -2    0.31    0.30
   6 -10  -2    0.12    0.20
  -6 -10   2   -0.18    0.31
   4  10   0    1.12    0.25
   4  10   0    1.28    0.30
  -4  10   0    0.74    0.31
   4 -10   0    1.27    0.28
   4 -10   0    1.15    0.34
  -4 -10   0    1.48    0.39
  -2  10  -2    8.00    0.69
   2  10   2    6.55    0.55
  -2 -10  -2    7.87    0.67
   2 -10   2    7.28    0.58
   2 -10   2    7.56    0.59
  -2 -10  -2    7.06    0.63
   0  10   4    3.18    0.38
   0  10  -4    2.21    0.40
   0 -10  -4    2.99    0.43
   0 -10  -4    2.36    0.40
   0 -10   4    2.50    0.35
   0 -10   4    2.10    0.38
  -2  10   6    3.40    0.40
   2  10  -6    2.02    0.42
  -2 -10   6    3.68    0.37
   2 -10  -6    2.68    0.44
   2 -10  -6    3.72    0.45
  -2 -10   6    3.15    0.46
  -4  10   8    5.97    0.53
   4  10  -8    6.43    0.66
  -4 -10   8    6.19    0.43
  -4 -10   8    4.54    0.58
   4 -10  -8    6.66    0.57
   4 -10  -8    6.01    0.64
   6  10 -10    6.09    0.68
  -6  10  10    4.68    0.51
  -6 -10  10    7.74    0.77
   6 -10 -10    5.90    0.71
   6 -10 -10    6.23    0.56
  -8  10  12    3.24    0.44
   8  10 -12    1.85    0.48
   8 -10 -12    2.67    0.38
  -8 -10  12    2.53    0.56
   8 -10 -12    2.70    0.54
 -10  10  14   10.87    0.83
  10  10 -14    8.74    0.90
  10 -10 -14   11.68    0.99
  10 -10 -14    9.45    0.73
 -10 -10  14   10.22    0.97
 -12  10  16   22.56    1.27
  12  10 -16   23.86    1.41
 -12 -10  16   22.00    1.46
  12 -10 -16   22.62    1.37
 -14  10  18    1.51    0.47
  14  10 -18    1.36    0.50
 -14 -10  18    3.51    0.73
  14 -10 -18    2.58    0.54
 -16  10  20    0.30    0.40
  16  10 -20    0.16    0.46
  16 -10 -20    0.04    0.43
 -16 -10  20    0.02    0.57
 -18  10  22    1.09    0.51
  18  10 -22    0.63    0.52
  18 -10 -22    0.64    0.50
 -18 -10  22   -0.24    0.61
 -20  10  24    0.14    0.48
  20  10 -24   -0.74    0.50
  20 -10 -24    0.42    0.55
 -20 -10  24   -0.59    0.62
  22  10 -26    0.63    0.71
 -22  10  26    0.19    0.64
  22 -10 -26   -0.29    0.58
 -22 -10  26    0.00    0.77
 -23  11  19   -0.04    0.52
  23  11 -19   -0.71    0.43
  23 -11 -19    0.19    0.54
 -23 -11  19    1.07    0.73
  21  11 -17    1.40    0.52
 -21  11  17    0.78    0.53
 -21 -11  17    1.00    0.71
  21 -11 -17    1.42    0.59
 -19  11  15    0.11    0.43
  19  11 -15   -0.04    0.40
 -19 -11  15   -0.06    0.59
  19 -11 -15   -0.08    0.41
 -17  11  13    0.09    0.36
  17  11 -13   -0.23    0.34
  17 -11 -13    0.84    0.50
 -17 -11  13   -0.43    0.54
 -15  11  11    0.23    0.36
  15  11 -11    0.62    0.41
 -15 -11  11    1.07    0.57
  15 -11 -11    1.09    0.46
  13  11  -9    1.49    0.42
 -13  11   9    1.93    0.47
 -13 -11   9    1.19    0.57
  13 -11  -9    2.34    0.60
  11  11  -7    3.79    0.54
  11  11  -7    4.69    0.51
 -11  11   7    3.80    0.54
  11 -11  -7    4.38    0.66
 -11 -11   7    3.64    0.64
   9  11  -5    0.11    0.24
   9  11  -5    0.25    0.29
  -9  11   5    0.42    0.36
  -9 -11   5   -0.19    0.41
   9 -11  -5   -0.55    0.38
   7  11  -3    2.89    0.44
   7  11  -3    2.82    0.37
  -7  11   3    2.49    0.52
   7 -11  -3    2.51    0.49
   7 -11  -3    2.42    0.33
  -7 -11   3    2.94    0.57
  -5  11   1    0.20    0.32
   5  11  -1   -0.32    0.23
   5  11  -1    0.38    0.22
  -5 -11   1    0.36    0.37
   5 -11  -1    0.38    0.26
   5 -11  -1    0.45    0.34
   3  11   1   -0.34    0.23
   3  11   1   -0.25    0.16
  -3  11  -1    0.22    0.32
   3 -11   1    0.11    0.26
   3 -11   1   -0.21    0.25
  -3 -11  -1   -0.05    0.30
  -1  11  -3   39.98    1.80
   1  11   3   40.12    1.70
  -1 -11  -3   37.98    1.76
  -1 -11  -3   39.84    1.79
   1 -11   3   39.12    1.69
   1 -11   3   40.02    1.72
  -1  11   5    2.49    0.41
   1  11  -5    3.53    0.49
  -1 -11   5    3.29    0.48
   1 -11  -5    3.22    0.49
   1 -11  -5    3.32    0.50
  -1 -11   5    3.94    0.41
   3  11  -7    1.18    0.40
  -3  11   7    1.02    0.32
   3 -11  -7    0.94    0.40
  -3 -11   7    1.19    0.38
  -3 -11   7    0.85    0.25
   3 -11  -7    0.66    0.31
   5  11  -9    6.09    0.70
   5  11  -9    7.69    0.47
  -5  11   9    7.16    0.62
  -5 -11   9    7.64    0.77
   5 -11  -9    7.09    0.62
   5 -11  -9    7.47    0.77
  -7  11  11    0.21    0.27
   7  11 -11    0.98    0.46
  -7 -11  11    0.66    0.45
   7 -11 -11    1.03    0.30
   7 -11 -11    1.08    0.49
   9  11 -13    0.94    0.49
  -9  11  13    0.45    0.34
  -9 -11  13    0.72    0.52
   9 -11 -13    0.61    0.44
   9 -11 -13    0.58    0.33
 -11  11  15    2.18    0.47
  11  11 -15    2.33    0.54
  11 -11 -15    4.11    0.66
 -11 -11  15    3.22    0.65
  13  11 -17    2.17    0.53
 -13  11  17    1.95    0.46
 -13 -11  17    1.60    0.67
  13 -11 -17    2.08    0.55
  15  11 -19    1.64    0.55
 -15  11  19    1.47    0.49
  15 -11 -19    1.97    0.55
 -15 -11  19    1.79    0.70
 -17  11  21    0.45    0.46
  17  11 -21   -0.05    0.42
 -17 -11  21   -0.25    0.63
  17 -11 -21   -0.52    0.41
 -19  11  23    0.29    0.48
  19  11 -23    0.69    0.54
 -19 -11  23   -0.90    0.59
  19 -11 -23   -0.05    0.62
 -21  11  25    0.27    0.61
  21  11 -25    0.57    0.75
 -21 -11  25    1.05    0.84
  21 -11 -25   -0.62    0.48
  24  12 -20    0.39    0.62
 -24  12  20   -1.01    0.54
 -24 -12  20   -0.36    0.79
  24 -12 -20   -0.24    0.57
 -22  12  18   -0.06    0.49
  22  12 -18    1.18    0.57
 -22 -12  18   -0.85    0.64
  22 -12 -18    0.14    0.57
  20  12 -16    0.24    0.47
 -20  12  16    0.42    0.46
 -20 -12  16   -0.81    0.58
  20 -12 -16    0.90    0.56
 -18  12  14    0.25    0.42
  18  12 -14   -0.37    0.36
 -18 -12  14   -0.76    0.56
  18 -12 -14   -0.16    0.43
 -16  12  12    0.45    0.42
  16  12 -12    0.69    0.44
  16 -12 -12    0.45    0.44
 -16 -12  12    1.18    0.62
  14  12 -10   -0.35    0.34
 -14  12  10   -0.08    0.36
 -14 -12  10    0.40    0.54
  14 -12 -10    0.41    0.47
 -12  12   8    0.36    0.39
  12  12  -8   -0.18    0.34
 -12 -12   8    0.28    0.47
  12 -12  -8   -0.64    0.42
  10  12  -6    0.55    0.34
 -10  12   6    0.71    0.42
  10  12  -6   -0.19    0.35
 -10 -12   6    1.35    0.53
  10 -12  -6    0.13    0.47
   8  12  -4    0.53    0.28
   8  12  -4    0.02    0.30
  -8  12   4    0.18    0.39
  -8 -12   4    0.20    0.45
   8 -12  -4    0.02    0.43
   6  12  -2    2.24    0.41
  -6  12   2    1.12    0.44
   6  12  -2    1.99    0.36
  -6 -12   2    1.79    0.52
   6 -12  -2    1.85    0.48
   6 -12  -2    1.49    0.33
   4  12   0    0.18    0.22
  -4  12   0    0.74    0.42
   4  12   0    0.31    0.29
   4 -12   0    0.44    0.34
  -4 -12   0    0.72    0.41
   4 -12   0    1.20    0.33
   2  12   2    0.89    0.34
  -2  12  -2    1.10    0.40
   2 -12   2    1.37    0.36
  -2 -12  -2    1.29    0.40
   2 -12   2    0.01    0.31
  -2 -12  -2    0.91    0.38
   0  12  -4    0.18    0.39
   0  12   4    0.33    0.31
   0 -12  -4    0.03    0.32
   0 -12  -4   -0.04    0.30
   0 -12   4    0.81    0.34
   0 -12   4    0.39    0.30
  -2  12   6    1.97    0.40
   2  12  -6    1.42    0.45
  -2 -12   6    1.04    0.31
   2 -12  -6    1.49    0.41
  -2 -12   6    1.03    0.42
   2 -12  -6    1.19    0.44
  -4  12   8    4.66    0.55
   4  12  -8    4.39    0.62
   4 -12  -8    5.26    0.56
  -4 -12   8    3.12    0.57
   4 -12  -8    4.59    0.66
  -4 -12   8    4.77    0.46
  -6  12  10    2.82    0.48
   6  12 -10    2.84    0.53
  -6 -12  10    4.04    0.64
   6 -12 -10    4.56    0.54
   6 -12 -10    2.59    0.60
  -8  12  12    3.80    0.54
   8  12 -12    3.63    0.65
   8 -12 -12    4.82    0.72
   8 -12 -12    4.54    0.55
  -8 -12  12    4.73    0.73
  10  12 -14    1.38    0.50
 -10  12  14    0.09    0.33
  10 -12 -14    1.06    0.46
 -10 -12  14    1.34    0.55
 -12  12  16   -0.42    0.37
  12  12 -16   -0.56    0.37
 -12 -12  16    0.36    0.51
  12 -12 -16    0.15    0.45
 -14  12  18    0.16    0.40
  14  12 -18    0.64    0.48
 -14 -12  18    0.03    0.55
  14 -12 -18    0.72    0.50
  16  12 -20    0.99    0.52
 -16  12  20   -0.05    0.41
  16 -12 -20    0.72    0.49
 -16 -12  20    0.31    0.61
 -18  12  22   -0.09    0.45
  18  12 -22    0.22    0.49
 -18 -12  22   -0.56    0.59
  18 -12 -22   -0.31    0.51
 -20  12  24   -0.44    0.55
  20  12 -24    0.20    0.59
  20 -12 -24    0.81    0.64
 -20 -12  24   -0.88    0.66
  23  13 -19   -0.24    0.56
 -23  13  19   -1.05    0.55
 -23 -13  19   -0.24    0.77
  23 -13 -19    0.42    0.69
 -21  13  17   -0.05    0.50
  21  13 -17   -0.05    0.49
  21 -13 -17    0.71    0.63
 -21 -13  17   -0.38    0.71
  19  13 -15    0.28    0.41
 -19  13  15    0.02    0.44
  19 -13 -15   -0.07    0.53
 -19 -13  15    0.46    0.65
  17  13 -13   -0.38    0.33
 -17  13  13    0.14    0.41
  17 -13 -13   -0.20    0.44
 -17 -13  13   -0.68    0.53
  15  13 -11    0.29    0.38
 -15  13  11   -0.31    0.36
  15 -13 -11    0.26    0.47
 -15 -13  11   -1.39    0.47
 -13  13   9    1.81    0.51
  13  13  -9    1.11    0.44
 -13 -13   9    0.51    0.52
  13 -13  -9    1.64    0.58
  11  13  -7    3.35    0.54
 -11  13   7    2.14    0.55
 -11 -13   7    2.82    0.63
  11 -13  -7    2.45    0.60
   9  13  -5    0.62    0.36
  -9  13   5    1.08    0.48
   9  13  -5    0.13    0.32
  -9 -13   5    0.54    0.50
   9 -13  -5    0.16    0.46
  -7  13   3    0.50    0.43
   7  13  -3    0.37    0.26
   7  13  -3    0.26    0.33
   7 -13  -3   -0.13    0.40
  -7 -13   3    0.58    0.48
   7 -13  -3   -0.11    0.32
   5  13  -1    0.12    0.21
   5  13  -1    1.07    0.38
  -5  13   1    0.06    0.40
   5 -13  -1    0.22    0.40
  -5 -13   1    0.22    0.44
   5 -13  -1    0.11    0.30
   3  13   1    0.60    0.26
  -3  13  -1    0.58    0.45
   3  13   1    0.18    0.31
  -3 -13  -1    0.85    0.46
   3 -13   1    1.39    0.39
   3 -13   1    0.30    0.33
  -1  13  -3    4.75    0.65
   1  13   3    4.64    0.54
   1 -13   3    4.30    0.52
  -1 -13  -3    4.23    0.60
   1 -13   3    4.33    0.56
  -1 -13  -3    2.87    0.53
   1  13  -5   -0.53    0.37
  -1  13   5    0.00    0.34
  -1 -13   5   -0.03    0.29
  -1 -13   5    0.85    0.39
   1 -13  -5    0.30    0.41
   1 -13  -5    0.10    0.37
   3  13  -7    0.75    0.43
  -3  13   7    0.51    0.37
  -3 -13   7    0.11    0.42
  -3 -13   7    0.34    0.31
   3 -13  -7   -0.01    0.41
   3 -13  -7    0.12    0.33
   5  13  -9    3.93    0.64
  -5  13   9    4.50    0.58
   5 -13  -9    4.49    0.57
  -5 -13   9    5.01    0.71
   5 -13  -9    3.93    0.68
  -7  13  11    8.92    0.82
   7  13 -11   10.30    0.93
  -7 -13  11    9.02    0.91
   7 -13 -11    9.31    0.78
   7 -13 -11    9.83    0.97
  -9  13  13    1.38    0.45
   9  13 -13    1.16    0.49
  -9 -13  13    0.45    0.47
   9 -13 -13    1.23    0.55
  11  13 -15    0.25    0.45
 -11  13  15    0.20    0.39
 -11 -13  15   -0.53    0.46
  11 -13 -15   -0.07    0.43
  13  13 -17    0.58    0.48
 -13  13  17    0.81    0.44
  13 -13 -17   -0.11    0.39
 -13 -13  17    0.34    0.51
  15  13 -19   -0.04    0.43
 -15  13  19    0.01    0.43
 -15 -13  19   -0.45    0.63
  15 -13 -19   -0.26    0.47
 -17  13  21   -0.25    0.49
  17  13 -21    0.89    0.54
  17 -13 -21   -0.73    0.47
 -17 -13  21   -0.71    0.63
 -19  13  23   -0.20    0.58
  19  13 -23    1.23    0.67
 -19 -13  23    0.55    0.74
  19 -13 -23    0.35    0.64
 -22  14  18   -0.60    0.55
  22  14 -18    0.34    0.55
  22 -14 -18    0.08    0.73
 -22 -14  18   -0.58    0.75
 -20  14  16   -0.32    0.50
  20  14 -16    0.26    0.52
 -20 -14  16   -0.43    0.66
  20 -14 -16    0.29    0.57
 -18  14  14   -0.59    0.44
  18  14 -14    0.83    0.48
 -18 -14  14   -0.11    0.60
  18 -14 -14    0.91    0.60
  16  14 -12    0.10    0.38
 -16  14  12   -0.73    0.42
  16 -14 -12    0.61    0.53
 -16 -14  12    0.08    0.58
 -14  14  10    0.27    0.45
  14  14 -10    0.34    0.42
 -14 -14  10   -0.71    0.45
  14 -14 -10    0.17    0.51
 -12  14   8    0.37    0.46
  12  14  -8    0.22    0.40
  12 -14  -8    1.50    0.59
 -12 -14   8    1.53    0.59
  10  14  -6    2.01    0.47
 -10  14   6    2.57    0.60
  10 -14  -6    3.05    0.63
 -10 -14   6    2.62    0.61
   8  14  -4    1.97    0.38
   8  14  -4    1.29    0.43
  -8  14   4    1.05    0.51
   8 -14  -4    1.20    0.50
  -8 -14   4    0.44    0.50
   6  14  -2    0.38    0.37
  -6  14   2    0.30    0.44
   6  14  -2    0.73    0.28
   6 -14  -2    0.43    0.45
  -6 -14   2    0.14    0.46
   6 -14  -2   -0.11    0.34
   4  14   0    0.58    0.37
  -4  14   0    0.36    0.46
   4  14   0    0.33    0.24
  -4 -14   0   -0.31    0.41
   4 -14   0    0.18    0.43
   4 -14   0    0.49    0.37
  -2  14  -2    2.40    0.57
   2  14   2    1.76    0.44
   2 -14   2    2.71    0.49
  -2 -14  -2    2.52    0.56
   2 -14   2    2.13    0.49
   0  14  -4    2.49    0.57
   0  14   4    1.73    0.46
   0 -14  -4    2.93    0.57
   0 -14   4    2.54    0.53
   0 -14  -4    2.72    0.57
   0 -14   4    2.16    0.44
   2  14  -6    1.82    0.52
  -2  14   6    1.84    0.46
   2 -14  -6    1.92    0.55
   2 -14  -6    1.58    0.45
  -2 -14   6    2.23    0.45
  -2 -14   6    2.40    0.54
   4  14  -8    0.24    0.45
  -4  14   8   -0.06    0.38
  -4 -14   8   -0.16    0.42
   4 -14  -8    0.16    0.46
   4 -14  -8    0.34    0.31
   6  14 -10    0.13    0.40
  -6  14  10    0.32    0.40
   6 -14 -10    0.04    0.35
  -6 -14  10   -0.06    0.44
   6 -14 -10    0.72    0.50
  -8  14  12    7.06    0.78
   8  14 -12    8.85    0.93
  -8 -14  12   10.25    0.98
   8 -14 -12    9.14    0.96
  10  14 -14    0.10    0.42
 -10  14  14    0.27    0.40
  10 -14 -14    1.04    0.57
 -10 -14  14   -0.59    0.43
 -12  14  16   -0.72    0.34
  12  14 -16    0.25    0.45
  12 -14 -16   -0.40    0.43
 -12 -14  16   -0.15    0.50
  14  14 -18    1.56    0.56
 -14  14  18    0.34    0.48
 -14 -14  18    0.08    0.58
  14 -14 -18    1.78    0.62
  16  14 -20   -0.01    0.42
 -16  14  20    0.04    0.50
 -16 -14  20   -0.29    0.63
  16 -14 -20    0.18    0.61
  18  14 -22    1.50    0.68
 -18  14  22    0.08    0.64
 -18 -14  22    0.46    0.74
  18 -14 -22    0.15    0.64
  21  15 -17    0.15    0.61
 -21  15  17   -0.49    0.58
  21 -15 -17    0.03    0.68
 -21 -15  17   -1.44    0.67
  19  15 -15    0.48    0.52
 -19  15  15   -0.48    0.51
 -19 -15  15    0.45    0.70
  19 -15 -15    0.22    0.64
 -17  15  13   -0.08    0.46
  17  15 -13    0.16    0.45
  17 -15 -13    0.65    0.55
 -17 -15  13   -0.51    0.59
  15  15 -11    0.17    0.42
 -15  15  11    0.30    0.52
 -15 -15  11   -0.19    0.57
  15 -15 -11    0.60    0.59
 -13  15   9   -0.16    0.42
  13  15  -9   -0.69    0.36
  13 -15  -9   -0.16    0.52
 -13 -15   9   -0.22    0.50
  11  15  -7    4.28    0.64
 -11  15   7    3.95    0.72
  11 -15  -7    3.48    0.69
 -11 -15   7    4.65    0.76
   9  15  -5   -0.24    0.34
  -9  15   5    0.17    0.42
   9 -15  -5    0.26    0.49
  -9 -15   5    0.04    0.48
  -7  15   3   -0.06    0.45
   7  15  -3   -0.34    0.30
   7  15  -3   -0.03    0.31
  -7 -15   3    0.23    0.46
   7 -15  -3    0.25    0.43
   5  15  -1    0.33    0.28
   5  15  -1    0.17    0.36
  -5  15   1    0.33    0.46
   5 -15  -1    0.22    0.38
   5 -15  -1    0.13    0.41
  -5 -15   1   -0.40    0.42
   3  15   1    1.85    0.49
   3  15   1    1.38    0.40
  -3  15  -1    1.29    0.53
   3 -15   1    1.32    0.42
  -3 -15  -1    1.83    0.55
   3 -15   1    1.29    0.48
   1  15   3    5.48    0.66
  -1  15  -3    3.42    0.63
   1 -15   3    4.41    0.60
  -1 -15  -3    4.67    0.66
   1 -15   3    5.14    0.66
  -1 -15  -3    5.12    0.70
  -1  15   5    5.60    0.69
   1  15  -5    7.00    0.82
   1 -15  -5    8.09    0.82
   1 -15  -5    7.95    0.85
  -1 -15   5    6.50    0.68
  -1 -15   5    6.72    0.76
  -3  15   7    7.20    0.74
   3  15  -7    6.27    0.77
   3 -15  -7    4.82    0.74
  -3 -15   7    5.66    0.76
   3 -15  -7    7.54    0.78
   5  15  -9    0.28    0.43
  -5  15   9   -0.22    0.38
  -5 -15   9   -0.56    0.43
   5 -15  -9   -0.15    0.46
   5 -15  -9    0.59    0.36
   7  15 -11   -0.09    0.38
  -7  15  11   -0.69    0.38
  -7 -15  11    0.24    0.44
   7 -15 -11    0.04    0.54
  -9  15  13   -0.33    0.45
   9  15 -13    0.76    0.50
  -9 -15  13   -0.14    0.51
   9 -15 -13    1.62    0.60
 -11  15  15   -0.41    0.43
  11  15 -15   -0.68    0.41
  11 -15 -15    0.42    0.58
 -11 -15  15    0.53    0.60
 -13  15  17    0.61    0.55
  13  15 -17    0.17    0.47
 -13 -15  17    0.58    0.62
  13 -15 -17    0.67    0.59
  15  15 -19   -0.06    0.50
 -15  15  19    0.38    0.54
 -15 -15  19    0.83    0.68
  15 -15 -19    0.69    0.62
  17  15 -21    0.74    0.58
 -17  15  21   -0.01    0.60
 -17 -15  21    0.03    0.66
  17 -15 -21   -1.19    0.61
  20  16 -16    0.09    0.55
 -20  16  16   -0.27    0.64
  20 -16 -16    1.04    0.76
 -20 -16  16    0.91    0.83
 -18  16  14    0.59    0.57
  18  16 -14    0.16    0.50
  18 -16 -14   -0.01    0.61
 -18 -16  14   -0.40    0.73
 -16  16  12   -0.70    0.43
  16  16 -12    1.01    0.52
  16 -16 -12    0.42    0.64
 -16 -16  12   -0.90    0.55
 -14  16  10   -0.48    0.51
  14  16 -10   -0.31    0.39
 -14 -16  10   -0.57    0.50
  14 -16 -10    0.25    0.54
  12  16  -8    0.26    0.40
 -12  16   8   -0.28    0.49
  12 -16  -8   -0.40    0.53
 -12 -16   8    0.41    0.56
 -10  16   6    0.04    0.49
  10  16  -6    0.35    0.42
  10 -16  -6    0.49    0.54
 -10 -16   6   -0.14    0.52
  -8  16   4    0.03    0.49
   8  16  -4    0.67    0.41
   8 -16  -4    0.71    0.50
  -8 -16   4    0.17    0.51
  -6  16   2    2.61    0.60
   6  16  -2    3.41    0.57
   6  16  -2    2.51    0.48
   6 -16  -2    2.19    0.60
  -6 -16   2    2.16    0.60
  -4  16   0    2.61    0.62
   4  16   0    2.20    0.50
   4  16   0    2.60    0.48
   4 -16   0    1.50    0.49
  -4 -16   0    1.99    0.58
   4 -16   0    4.68    0.64
  -2  16  -2    0.61    0.49
   2  16   2    0.75    0.34
   2  16   2    1.21    0.44
   2 -16   2    0.94    0.43
   2 -16   2    0.55    0.43
  -2 -16  -2    0.26    0.47
   0  16  -4    3.90    0.71
   0  16   4    3.66    0.60
   0 -16   4    5.37    0.66
   0 -16  -4    5.08    0.69
   0 -16  -4    5.04    0.74
   0 -16   4    4.50    0.66
  -2  16   6    1.93    0.52
   2  16  -6    1.76    0.53
  -2 -16   6    1.33    0.52
   2 -16  -6    1.22    0.54
   2 -16  -6    2.02    0.51
   4  16  -8    1.34    0.53
  -4  16   8    1.41    0.50
   4 -16  -8    1.07    0.42
  -4 -16   8    1.48    0.53
   4 -16  -8    1.01    0.57
   6  16 -10    0.83    0.50
  -6  16  10    0.94    0.52
   6 -16 -10    1.49    0.62
  -6 -16  10    0.89    0.51
  -8  16  12   -0.20    0.50
   8  16 -12    0.77    0.50
  -8 -16  12    0.16    0.49
   8 -16 -12    0.15    0.58
  10  16 -14    0.86    0.52
 -10  16  14   -0.96    0.47
 -10 -16  14    1.20    0.56
  10 -16 -14    0.13    0.58
  12  16 -16    0.52    0.50
 -12  16  16   -0.15    0.54
 -12 -16  16   -0.86    0.55
  12 -16 -16    1.12    0.68
 -14  16  18   -0.39    0.57
  14  16 -18    0.26    0.47
 -14 -16  18    0.27    0.64
  14 -16 -18   -0.69    0.56
  16  16 -20    0.90    0.64
 -16  16  20   -0.83    0.68
  16 -16 -20    0.06    0.65
 -16 -16  20   -0.06    0.74
 -19  17  15    0.19    0.66
  19  17 -15    0.39    0.58
  19 -17 -15    0.85    0.71
 -19 -17  15    0.06    0.78
 -17  17  13   -0.28    0.56
  17  17 -13    0.38    0.54
 -17 -17  13   -0.09    0.67
  17 -17 -13   -0.39    0.68
 -15  17  11   -0.51    0.50
  15  17 -11    0.09    0.45
  15 -17 -11    0.80    0.65
 -15 -17  11   -0.17    0.64
  13  17  -9   -0.01    0.42
 -13  17   9   -0.19    0.50
  13 -17  -9    1.02    0.64
 -13 -17   9    1.02    0.66
 -11  17   7    0.69    0.56
  11  17  -7    0.75    0.49
 -11 -17   7    0.91    0.60
  11 -17  -7    0.72    0.59
  -9  17   5    0.48    0.53
   9  17  -5    0.43    0.41
  -9 -17   5   -0.46    0.44
   9 -17  -5   -0.16    0.52
  -7  17   3    0.11    0.53
   7  17  -3    0.39    0.45
   7 -17  -3    0.77    0.54
  -7 -17   3    0.28    0.48
   5  17  -1   -0.16    0.27
   5  17  -1   -0.17    0.41
  -5  17   1    0.85    0.53
   5 -17  -1    0.17    0.46
  -5 -17   1   -0.32    0.44
  -3  17  -1    0.08    0.48
   3  17   1    0.84    0.39
   3  17   1    0.69    0.46
  -3 -17  -1    0.26    0.49
   3 -17   1    1.39    0.53
   3 -17   1    0.61    0.47
   1  17   3    2.45    0.57
  -1  17  -3    2.40    0.63
   1 -17   3    3.40    0.62
  -1 -17  -3    2.14    0.58
   1 -17   3    3.18    0.62
   1  17  -5    0.04    0.46
  -1  17   5   -0.64    0.41
   1 -17  -5    0.64    0.44
   1 -17  -5    0.36    0.52
  -1 -17   5    0.13    0.42
   3  17  -7    0.15    0.48
  -3  17   7    0.70    0.53
   3 -17  -7    0.17    0.37
  -3 -17   7   -0.06    0.44
   3 -17  -7    0.56    0.55
  -5  17   9   -0.29    0.55
   5  17  -9    0.33    0.48
   5 -17  -9    0.64    0.57
  -5 -17   9    0.70    0.53
   7  17 -11    1.24    0.53
  -7  17  11    0.47    0.61
   7 -17 -11    1.27    0.64
  -7 -17  11    0.27    0.54
   9  17 -13   -0.55    0.40
  -9  17  13   -0.24    0.61
  -9 -17  13    0.20    0.59
   9 -17 -13    0.29    0.56
 -11  17  15   -1.90    0.56
  11  17 -15    0.02    0.50
 -11 -17  15   -0.70    0.54
  11 -17 -15    0.23    0.65
  13  17 -17   -0.57    0.42
 -13 -17  17   -0.25    0.62
  13 -17 -17   -0.71    0.66
  15  17 -19    0.59    0.58
  15 -17 -19   -0.50    0.65
 -15 -17  19   -0.38    0.71
 -18  18  14   -0.28    0.71
 -18 -18  14   -0.17    0.81
  16  18 -12    0.33    0.55
 -16  18  12   -0.61    0.62
  16 -18 -12    1.15    0.76
 -16 -18  12    0.48    0.76
 -14  18  10   -0.65    0.51
  14  18 -10    0.12    0.49
  14 -18 -10   -0.50    0.57
 -14 -18  10   -0.61    0.62
 -12  18   8    0.73    0.62
  12  18  -8    0.62    0.50
 -12 -18   8    0.54    0.65
  12 -18  -8    0.51    0.58
  10  18  -6   -0.07    0.43
 -10  18   6   -0.11    0.51
 -10 -18   6   -0.28    0.53
  10 -18  -6   -0.65    0.55
  -8  18   4    1.42    0.59
   8  18  -4    0.15    0.45
   8 -18  -4   -0.55    0.55
  -8 -18   4   -0.41    0.47
   6  18  -2   -0.43    0.45
  -6  18   2    0.10    0.53
  -6 -18   2    0.66    0.53
   6 -18  -2    0.28    0.51
   4  18   0   -0.08    0.47
   4  18   0   -0.30    0.32
  -4  18   0    0.40    0.52
   4 -18   0   -0.15    0.47
  -4 -18   0    0.24    0.45
  -2  18  -2    2.00    0.62
   2  18   2    1.92    0.45
   2  18   2    2.04    0.60
  -2 -18  -2    1.39    0.55
   2 -18   2    3.29    0.67
   2 -18   2    2.76    0.67
   0  18  -4    0.84    0.53
   0  18   4    0.41    0.56
   0 -18  -4    0.83    0.50
   0 -18   4    0.15    0.46
   2  18  -6    0.43    0.48
  -2  18   6    0.59    0.61
  -2 -18   6    0.55    0.48
   2 -18  -6    0.34    0.46
   2 -18  -6    0.28    0.56
  -4  18   8    0.02    0.62
   4  18  -8   -0.14    0.44
  -4 -18   8   -0.64    0.44
   4 -18  -8   -0.27    0.60
   6  18 -10    0.11    0.47
  -6  18  10    0.23    0.79
  -6 -18  10   -0.67    0.48
   6 -18 -10    0.35    0.63
   8  18 -12    0.46    0.49
   8 -18 -12   -0.92    0.58
  -8 -18  12   -0.48    0.54
  10  18 -14    0.17    0.49
 -10 -18  14   -0.96    0.55
  10 -18 -14   -0.43    0.62
  12  18 -16   -0.27    0.49
 -12 -18  16   -0.09    0.69
  12 -18 -16   -0.47    0.67
  14  18 -18    0.88    0.65
  14 -18 -18   -0.32    0.69
 -14 -18  18   -0.07    0.76
 -15  19  11    0.82    0.73
  15  19 -11    0.88    0.66
 -15 -19  11    2.31    0.87
  15 -19 -11    1.71    0.79
  13  19  -9    0.94    0.63
 -13  19   9   -0.49    0.60
  13 -19  -9    0.49    0.71
 -13 -19   9   -0.18    0.66
 -11  19   7   -0.34    0.53
  11  19  -7    0.28    0.58
 -11 -19   7    0.23    0.63
  11 -19  -7    0.47    0.62
  -9  19   5    0.70    0.59
   9  19  -5    0.23    0.55
  -9 -19   5    0.36    0.57
   9 -19  -5    0.08    0.58
  -7  19   3   -0.26    0.52
   7  19  -3    0.76    0.59
   7 -19  -3   -0.31    0.53
  -7 -19   3    0.20    0.53
  -5  19   1    1.22    0.61
   5  19  -1    0.41    0.61
  -5 -19   1    0.98    0.58
   5 -19  -1    1.29    0.63
   3  19   1    0.73    0.76
  -3  19  -1    0.88    0.59
   3  19   1    1.06    0.42
   3 -19   1    0.98    0.62
  -3 -19  -1   -0.66    0.43
  -1  19  -3   -1.19    0.44
   1  19   3   -0.31    0.27
   1 -19   3   -0.32    0.76
  -1 -19  -3   -0.69    0.42
   1  19  -5   -0.15    0.45
   1 -19  -5    0.60    0.45
  -1 -19   5   -0.19    0.48
   3  19  -7    0.22    0.50
  -3 -19   7    1.28    0.57
   3 -19  -7    2.11    0.77
   5  19  -9    0.56    0.54
   5 -19  -9    0.96    0.67
  -5 -19   9    0.30    0.59
   7  19 -11    0.70    0.52
  -7 -19  11   -0.08    0.51
   7 -19 -11   -0.04    0.69
   9  19 -13    0.24    0.55
   9 -19 -13   -0.70    0.65
  -9 -19  13   -0.25    0.55
  11  19 -15    0.54    0.58
 -11 -19  15   -0.51    0.69
  11 -19 -15    0.78    0.72
  13  19 -17   -0.01    0.62
  13 -19 -17    0.17    0.78
 -13 -19  17    0.40    0.78
 -14  20  10   -0.33    0.70
 -14 -20  10   -0.36    0.73
  14 -20 -10    0.11    0.79
 -12  20   8    1.05    0.73
  12 -20  -8    0.01    0.71
 -12 -20   8    0.03    0.66
 -10  20   6    0.27    0.61
 -10 -20   6    0.20    0.62
  10 -20  -6   -0.21    0.69
  -8  20   4   -0.22    0.53
  -8 -20   4    0.16    0.59
   8 -20  -4    0.11    0.58
  -6  20   2   -0.19    0.54
  -6 -20   2    0.31    0.56
   6 -20  -2    0.01    0.55
  -4  20   0   -0.28    0.51
  -4 -20   0    1.23    0.60
   4 -20   0    1.03    0.63
   2  20   2    0.04    0.37
  -2  20  -2    0.49    0.57
  -2 -20  -2    0.49    0.50
   0  20   4    0.25    0.40
   0  20  -4    0.09    0.49
   0 -20  -4    0.32    0.52
   2  20  -6    0.05    0.52
   2 -20  -6    0.11    0.65
  -2 -20   6   -0.12    0.53
   4  20  -8    0.52    0.54
   4 -20  -8    0.78    0.69
  -4 -20   8    0.28    0.54
   6  20 -10    0.47    0.48
  -6 -20  10    0.56    0.64
   6 -20 -10    1.64    0.77
   8  20 -12    0.64    0.57
  -8 -20  12   -0.65    0.63
   8 -20 -12    0.12    0.65
  10  20 -14    1.14    0.64
  10 -20 -14    0.59    0.84
 -10 -20  14    0.05    0.67
 -11  21   7    0.14    0.72
 -11 -21   7   -0.06    0.66
  11 -21  -7    1.35    0.84
  -9  21   5   -0.91    0.59
   9 -21  -5    1.01    0.77
  -9 -21   5   -0.01    0.66
  -7  21   3    0.38    0.64
   7 -21  -3   -0.41    0.62
  -7 -21   3    1.18    0.67
  -5  21   1   -0.75    0.54
  -5 -21   1    0.19    0.57
   5 -21  -1   -0.12    0.68
  -3  21  -1   -0.26    0.55
  -3 -21  -1   -0.54    0.45
   1  21   3    0.21    0.51
  -1  21  -3   -0.13    0.48
  -1 -21  -3    0.35    0.92
   1  21  -5    0.91    0.61
  -1  21   5    0.85    0.48
   3  21  -7    1.00    0.58
  -3 -21   7    0.83    0.66
   3 -21  -7    0.01    0.70
   5  21  -9   -0.12    0.53
  -5 -21   9    0.26    0.64
   5 -21  -9    0.62    0.79
   7  21 -11    1.90    0.70
  -7 -21  11    0.45    0.72
   7 -21 -11   -0.36    0.77
  -8  22   4   -0.31    0.65
  -8 -22   4    1.78    0.77
   8 -22  -4   -0.48    0.73
  -6  22   2   -0.08    0.62
   6 -22  -2   -0.01    0.74
  -6 -22   2    0.49    0.64
  -4  22   0   -0.03    0.62
  -4 -22   0    1.28    0.68
  -2  22  -2    1.11    0.67
   0  22  -4    0.30    0.59
   0  22   4    0.72    0.58
  -2  22   6    0.03    0.44
   2  22  -6    0.16    0.61
   4  22  -8    0.04    0.61
  -4 -22   8   -0.07    0.73
  24   0 -19   -0.44    0.40
  22   0 -17    0.26    0.45
  22   0 -17    0.01    0.33
  20   0 -15    0.68    0.37
 -20   0  15    0.11    0.44
  20   0 -15   -0.06    0.37
 -18   0  13   -0.22    0.34
  18   0 -13   -0.20    0.33
  18   0 -13    0.07    0.31
 -16   0  11   -0.17    0.28
  16   0 -11    0.16    0.31
  16   0 -11   -0.43    0.26
  14   0  -9    0.24    0.24
  14   0  -9   -0.17    0.26
 -14   0   9    0.00    0.24
  12   0  -7   -0.24    0.18
 -12   0   7   -0.14    0.21
  12   0  -7    0.53    0.26
  10   0  -5    0.01    0.18
 -10   0   5    0.15    0.17
  10   0  -5    0.12    0.22
   8   0  -3   -0.25    0.22
  -8   0   3    0.00    0.18
   8   0  -3   -0.27    0.14
  -6   0   1   -0.24    0.16
   6   0  -1    0.10    0.25
   4   0   1    0.06    0.16
  -4   0  -1   -0.12    0.11
  -4   0  -1    0.10    0.08
  -2   0  -3    0.04    0.08
   2   0   3    0.12    0.12
  -2   0  -3   -0.10    0.10
   0   0   5   -0.09    0.10
   0   0  -5    0.05    0.11
   0   0  -5    0.19    0.15
   2   0  -7   -0.06    0.14
  -2   0   7    0.05    0.13
   2   0  -7    0.24    0.19
   4   0  -9   -0.18    0.14
   4   0  -9    0.05    0.19
   4   0  -9    0.05    0.16
   6   0 -11   -0.31    0.16
   6   0 -11    0.11    0.15
  -8   0  13    0.19    0.17
   8   0 -13   -0.24    0.14
   8   0 -13    0.09    0.20
  10   0 -15    0.20    0.19
  10   0 -15   -0.31    0.19
 -10   0  15   -0.08    0.20
  12   0 -17   -0.21    0.27
  12   0 -17    0.00    0.23
 -12   0  17   -0.15    0.24
  14   0 -19   -0.19    0.26
 -14   0  19    0.30    0.34
  14   0 -19   -0.02    0.32
  16   0 -21    0.29    0.35
 -16   0  21    0.22    0.38
  18   0 -23    0.21    0.38
 -18   0  23    0.05    0.41
  20   0 -25   -0.73    0.40
 -20   0  25   -0.68    0.46
  22   0 -27   -0.31    0.53
  24   0 -29   -0.44    0.77
  27   1 -22   -0.11    0.58
 -27   1  22    0.10    0.69
  25   1 -20    0.32    0.48
  23   1 -18    0.12    0.46
  23  -1 -18    0.27    0.38
  21   1 -16   -0.28    0.41
  21   1 -16    0.06    0.32
 -21  -1  16    0.06    0.49
  21  -1 -16   -0.60    0.29
  21  -1 -16    0.04    0.41
  19   1 -14    0.02    0.37
  19   1 -14    0.63    0.33
 -19   1  14    0.20    0.41
  19  -1 -14    0.23    0.35
 -19  -1  14    0.24    0.38
  19  -1 -14    0.01    0.34
  17   1 -12    2.22    0.42
  17   1 -12    2.37    0.51
 -17   1  12    2.25    0.41
  17  -1 -12    1.36    0.41
 -17  -1  12    2.94    0.48
  17  -1 -12    0.89    0.40
  15   1 -10    1.85    0.37
  15   1 -10    1.66    0.39
 -15   1  10    1.66    0.33
 -15  -1  10    2.00    0.40
  15  -1 -10    2.33    0.40
  15  -1 -10    1.73    0.39
  13   1  -8    6.22    0.53
 -13   1   8    4.76    0.42
  13   1  -8    5.87    0.53
 -13  -1   8    5.50    0.48
  13  -1  -8    4.44    0.48
  13  -1  -8    4.63    0.48
 -11   1   6    4.56    0.35
  11   1  -6    4.27    0.42
  11   1  -6    3.98    0.43
  11  -1  -6    3.79    0.41
 -11  -1   6    4.13    0.40
  11  -1  -6    4.68    0.46
  -9   1   4   37.25    1.42
   9   1  -4   37.34    1.50
   9   1  -4   37.47    1.52
   9  -1  -4   35.87    1.53
  -9  -1   4   35.64    1.48
  -7   1   2   74.34    2.67
  -7   1   2   72.44    2.73
   7   1  -2   72.47    2.77
   7   1  -2   73.08    2.73
  -7  -1   2   73.25    2.73
   7  -1  -2   72.85    2.78
  -5   1   0  337.76   11.90
   5   1   0  330.74   11.98
   5   1   0  331.75   11.91
  -5   1   0  333.17   11.93
  -5  -1   0  341.98   11.95
   5  -1   0  334.36   11.98
   3   1   2   13.30    0.63
  -3   1  -2   14.59    0.59
  -3   1  -2   13.08    0.59
  -3  -1  -2   14.81    0.63
  -1   1  -4   20.35    0.83
   1   1   4   21.40    0.85
  -1   1  -4   19.86    0.81
   1  -1   4   20.58    0.83
  -1  -1  -4   18.87    0.84
   1   1  -6   30.41    1.22
  -1   1   6   30.87    1.22
   1   1  -6   30.68    1.26
   1  -1  -6   31.58    1.19
  -1  -1   6   31.65    1.19
   1  -1  -6   30.45    1.26
   3   1  -8   14.05    0.68
   3   1  -8   14.35    0.71
   3  -1  -8   13.75    0.66
   3  -1  -8   13.71    0.69
  -3  -1   8   13.97    0.60
   3  -1  -8   13.82    0.65
   5   1 -10    0.00    0.16
   5   1 -10   -0.01    0.13
  -5  -1  10   -0.03    0.16
   5  -1 -10   -0.15    0.16
   5  -1 -10    0.03    0.14
   5  -1 -10    0.12    0.16
   7   1 -12   -0.26    0.18
   7   1 -12    0.32    0.15
   7  -1 -12    0.43    0.22
  -7  -1  12    0.56    0.21
   7  -1 -12    0.61    0.20
   7  -1 -12    0.42    0.21
  -9   1  14    1.31    0.27
   9   1 -14    1.00    0.28
   9   1 -14    1.79    0.25
   9  -1 -14    1.19    0.26
   9  -1 -14    1.55    0.30
  -9  -1  14    2.16    0.34
  11   1 -16   -0.21    0.19
  11   1 -16   -0.23    0.25
 -11   1  16   -0.04    0.19
 -11  -1  16    0.44    0.27
  11  -1 -16    0.28    0.22
  11  -1 -16    0.20    0.26
  13   1 -18    0.17    0.23
 -13   1  18    0.18    0.26
  13   1 -18    0.44    0.33
  13  -1 -18    0.14    0.31
 -13  -1  18   -0.01    0.34
  13  -1 -18    0.31    0.27
  15   1 -20    2.33    0.49
 -15   1  20    3.52    0.53
 -15  -1  20    4.07    0.63
  15  -1 -20    3.06    0.55
  15  -1 -20    3.54    0.47
 -17   1  22    0.28    0.41
  17   1 -22    0.88    0.44
 -17  -1  22    1.16    0.46
  17  -1 -22    0.54    0.42
 -19   1  24    0.28    0.51
  19   1 -24   -0.55    0.43
  19  -1 -24    0.02    0.38
 -19  -1  24   -0.10    0.45
  21   1 -26    1.64    0.65
 -21  -1  26    0.08    0.57
  21  -1 -26    0.15    0.51
  23   1 -28    0.92    0.72
  23  -1 -28    1.31    0.76
  28   2 -23   -0.04    0.72
 -28   2  23    0.33    0.70
  26   2 -21    0.12    0.51
 -26   2  21    0.46    0.57
 -24   2  19   -0.02    0.48
  24   2 -19    0.04    0.45
  24  -2 -19    0.33    0.41
 -22   2  17   -0.24    0.39
  22   2 -17    0.06    0.39
 -22  -2  17    0.79    0.56
  22  -2 -17    1.21    0.42
  20   2 -15    6.41    0.64
  20   2 -15    4.35    0.66
 -20  -2  15    4.35    0.66
  20  -2 -15    4.63    0.59
  18   2 -13    0.63    0.42
 -18   2  13    0.42    0.37
  18   2 -13    1.05    0.36
 -18  -2  13    1.58    0.46
  18  -2 -13    0.57    0.39
  16   2 -11    1.10    0.34
 -16   2  11    1.39    0.31
  16   2 -11    0.81    0.37
  16  -2 -11    0.12    0.33
 -16  -2  11    0.56    0.36
 -14   2   9    8.26    0.52
  14   2  -9    6.36    0.61
  14   2  -9    7.24    0.59
 -14  -2   9    6.74    0.61
  14  -2  -9    6.27    0.61
  12   2  -7    6.76    0.55
  12   2  -7    8.14    0.57
 -12   2   7    7.24    0.45
 -12   2   7    6.52    0.55
  12  -2  -7    6.81    0.59
 -12  -2   7    7.15    0.57
 -10   2   5    1.92    0.29
  10   2  -5    2.41    0.35
  10   2  -5    2.51    0.32
 -10   2   5    2.87    0.25
  10  -2  -5    2.16    0.36
 -10  -2   5    2.32    0.32
   8   2  -3   -0.06    0.15
   8   2  -3    0.31    0.22
  -8   2   3    0.13    0.12
  -8   2   3    0.25    0.14
  -8  -2   3    0.23    0.22
   8  -2  -3   -0.41    0.20
   6   2  -1   19.77    0.82
   6   2  -1   20.78    0.91
  -6   2   1   19.31    0.84
  -6   2   1   19.02    0.75
  -6  -2   1   19.46    0.88
   6  -2  -1   19.07    0.91
  -4   2  -1    3.38    0.24
   4   2   1    3.64    0.32
   4   2   1    3.64    0.24
  -4   2  -1    3.12    0.27
  -4  -2  -1    4.63    0.36
   4  -2   1    4.01    0.36
   2   2   3   51.91    2.00
  -2   2  -3   53.42    1.98
  -2   2  -3   53.60    1.96
  -2  -2  -3   51.34    2.00
   2  -2   3   52.39    1.98
   0   2   5   55.15    2.12
   0   2  -5   56.66    2.13
   0   2  -5   55.20    2.12
   0  -2  -5   55.99    2.03
   0  -2   5   56.12    2.08
   0  -2  -5   58.16    2.14
   2   2  -7   12.79    0.65
  -2  -2   7   13.26    0.64
   2  -2  -7   12.53    0.66
   2  -2  -7   12.57    0.64
  -2  -2   7   12.66    0.55
   2  -2  -7   12.56    0.57
   4   2  -9   77.00    2.93
   4  -2  -9   77.05    2.89
  -4  -2   9   77.95    2.81
   4  -2  -9   78.40    2.92
   4  -2  -9   77.66    2.94
  -4  -2   9   77.16    2.95
   6   2 -11    0.05    0.21
   6  -2 -11    0.82    0.22
   6  -2 -11    0.30    0.18
  -6  -2  11    0.39    0.20
   6  -2 -11    0.17    0.19
   8   2 -13    5.67    0.37
   8   2 -13    5.49    0.53
  -8  -2  13    5.31    0.50
   8  -2 -13    5.54    0.47
   8  -2 -13    7.25    0.55
   8  -2 -13    6.70    0.53
  10   2 -15    2.06    0.39
 -10   2  15    2.09    0.33
  10   2 -15    2.22    0.27
  10  -2 -15    1.83    0.34
  10  -2 -15    1.95    0.35
 -10  -2  15    2.29    0.37
  12   2 -17    1.00    0.25
  12   2 -17    1.52    0.38
 -12   2  17    0.93    0.29
  12  -2 -17    1.23    0.31
  12  -2 -17    1.26    0.37
 -12  -2  17    1.01    0.35
  14   2 -19    1.55    0.44
 -14   2  19    1.42    0.36
 -14  -2  19    1.61    0.46
  14  -2 -19    0.67    0.32
  14  -2 -19    1.56    0.44
  16   2 -21   -0.12    0.31
 -16   2  21    0.01    0.32
  16  -2 -21    0.15    0.30
 -16  -2  21    0.51    0.42
  16  -2 -21   -0.10    0.31
  18   2 -23   -0.53    0.33
 -18   2  23   -0.22    0.51
  18  -2 -23    0.52    0.40
 -18  -2  23   -0.12    0.41
  20   2 -25    0.06    0.47
 -20  -2  25   -0.13    0.51
  20  -2 -25   -0.98    0.39
  22   2 -27    1.61    0.63
  22  -2 -27   -0.15    0.60
 -22  -2  27   -0.74    0.59
  24   2 -29   -0.53    0.58
  24  -2 -29   -0.36    0.69
  27   3 -22    0.33    0.63
 -27   3  22   -0.21    0.60
 -25   3  20    0.16    0.54
  25   3 -20   -0.20    0.47
  25  -3 -20    0.12    0.45
 -23   3  18   -0.57    0.43
  23   3 -18   -0.35    0.46
 -23  -3  18   -0.34    0.58
  23  -3 -18   -0.08    0.38
  21   3 -16    0.23    0.42
 -21   3  16    0.21    0.37
 -21  -3  16    1.02    0.47
  21  -3 -16    0.68    0.40
  19   3 -14    0.08    0.32
  19   3 -14   -0.23    0.36
 -19   3  14   -0.29    0.28
  19  -3 -14    0.54    0.37
 -19  -3  14   -0.11    0.44
  17   3 -12    2.16    0.51
  17   3 -12    2.57    0.43
 -17   3  12    2.39    0.39
 -17   3  12    2.20    0.43
  17  -3 -12    2.53    0.49
 -17  -3  12    2.75    0.51
 -15   3  10   -0.05    0.22
  15   3 -10    0.18    0.28
  15   3 -10   -0.21    0.28
 -15   3  10   -0.09    0.23
  15  -3 -10   -0.27    0.29
 -15  -3  10    0.41    0.36
 -13   3   8    0.95    0.21
  13   3  -8    0.65    0.27
  13   3  -8    1.01    0.28
 -13   3   8    0.89    0.24
 -13  -3   8    1.17    0.33
  13  -3  -8    1.68    0.37
 -11   3   6    4.32    0.41
  11   3  -6    4.10    0.42
  11   3  -6    4.53    0.42
 -11   3   6    4.53    0.29
 -11  -3   6    4.28    0.45
  11  -3  -6    3.23    0.44
   9   3  -4    1.55    0.28
  -9   3   4    1.83    0.26
   9   3  -4    1.66    0.26
  -9   3   4    1.79    0.16
   9  -3  -4    2.12    0.33
  -9  -3   4    1.93    0.32
   7   3  -2    0.33    0.23
  -7   3   2    0.83    0.19
   7   3  -2    0.59    0.18
  -7  -3   2    0.43    0.24
   7  -3  -2    0.00    0.24
  -5   3   0    4.48    0.23
  -5   3   0    4.19    0.33
   5   3   0    4.60    0.30
   5   3   0    4.24    0.36
  -5  -3   0    4.23    0.39
   5  -3   0    4.06    0.26
   5  -3   0    5.50    0.43
  -3   3  -2   17.37    0.80
   3   3   2   17.47    0.80
   3  -3   2   18.39    0.82
  -3  -3  -2   17.75    0.83
  -1   3  -4  247.49    9.01
   1   3   4  248.42    9.02
  -1  -3  -4  250.36    9.03
   1  -3   4  255.94    8.99
   1  -3   4  253.66    8.97
   1   3  -6  233.57    8.37
  -1  -3   6  231.01    8.27
   1  -3  -6  237.39    8.38
  -1  -3   6  229.59    8.36
   1  -3  -6  230.39    8.37
   3   3  -8   59.30    2.29
  -3  -3   8   57.14    2.15
   3  -3  -8   61.12    2.29
   3  -3  -8   57.85    2.22
   3  -3  -8   61.04    2.30
  -3  -3   8   60.74    2.30
   5   3 -10   36.24    1.50
  -5  -3  10   35.17    1.49
   5  -3 -10   35.62    1.47
   5  -3 -10   34.99    1.47
   5  -3 -10   34.26    1.43
   7   3 -12   18.00    0.96
   7  -3 -12   19.66    0.93
  -7  -3  12   19.04    0.75
   7  -3 -12   19.59    0.93
  -7  -3  12   18.58    0.97
   7  -3 -12   17.60    0.92
   9   3 -14   32.17    1.24
   9   3 -14   32.75    1.48
   9  -3 -14   30.59    1.40
   9  -3 -14   31.11    1.42
   9  -3 -14   32.44    1.42
  -9  -3  14   31.15    1.46
 -11   3  16    7.31    0.60
  11   3 -16    5.97    0.64
  11   3 -16    8.05    0.46
 -11  -3  16    7.59    0.69
  11  -3 -16    7.84    0.67
  11  -3 -16    7.07    0.62
  13   3 -18    1.31    0.42
 -13   3  18    0.72    0.32
  13  -3 -18    1.37    0.37
  13  -3 -18    1.30    0.36
 -13  -3  18    1.40    0.46
  15   3 -20    0.15    0.37
 -15   3  20   -0.06    0.29
  15  -3 -20   -0.25    0.30
  15  -3 -20    0.46    0.35
 -15  -3  20    0.08    0.40
 -17   3  22    0.04    0.39
  17   3 -22    0.83    0.40
  17  -3 -22    0.01    0.36
  17  -3 -22   -0.55    0.27
 -17  -3  22    0.03    0.42
  19   3 -24    0.79    0.50
 -19  -3  24    0.03    0.46
  19  -3 -24    0.70    0.49
  21   3 -26   -0.30    0.48
 -21  -3  26   -0.57    0.57
  21  -3 -26   -0.73    0.50
  23   3 -28    0.27    0.59
 -23  -3  28   -0.99    0.64
 -28   4  23   -0.22    0.63
  26   4 -21   -0.35    0.48
 -26   4  21   -0.21    0.48
  24   4 -19   -0.35    0.46
 -24   4  19    0.02    0.47
 -24  -4  19    0.53    0.67
  24  -4 -19    0.97    0.54
 -22   4  17    0.39    0.43
  22   4 -17    0.17    0.42
  22  -4 -17    0.42    0.38
 -22  -4  17   -0.72    0.49
 -20   4  15    0.21    0.33
  20   4 -15    0.30    0.39
  20  -4 -15   -0.05    0.33
 -20  -4  15   -0.04    0.44
 -18   4  13    1.82    0.44
  18   4 -13    2.20    0.42
  18   4 -13    1.90    0.49
  18  -4 -13    0.93    0.43
 -18  -4  13    1.65    0.54
  16   4 -11    0.15    0.31
  16   4 -11    0.82    0.36
 -16   4  11    0.94    0.32
 -16   4  11    0.34    0.28
  16  -4 -11    0.58    0.38
 -16  -4  11    0.64    0.40
  14   4  -9   10.04    0.77
  14   4  -9   10.31    0.69
 -14   4   9   10.39    0.55
 -14   4   9   10.99    0.71
  14  -4  -9   11.07    0.83
 -14  -4   9   10.24    0.79
  12   4  -7    3.89    0.44
  12   4  -7    4.47    0.46
 -12   4   7    4.62    0.45
 -12   4   7    4.36    0.28
  12  -4  -7    3.47    0.47
 -12  -4   7    5.10    0.51
 -10   4   5    0.27    0.16
  10   4  -5    0.13    0.21
  10   4  -5    0.02    0.22
  10  -4  -5    0.14    0.26
 -10  -4   5   -0.02    0.26
   8   4  -3    9.37    0.53
   8   4  -3    9.07    0.56
  -8   4   3    9.55    0.54
  -8  -4   3    8.06    0.59
   8  -4  -3    8.84    0.60
   6   4  -1    0.74    0.22
  -6   4   1    1.22    0.21
   6   4  -1    0.92    0.18
   6  -4  -1    0.70    0.25
  -6  -4   1    1.40    0.31
  -4   4  -1   32.71    1.31
   4   4   1   30.76    1.21
   4   4   1   30.27    1.29
   4  -4   1   31.41    1.31
   4  -4   1   32.01    1.19
  -4  -4  -1   33.08    1.35
  -2   4  -3  124.91    4.65
   2   4   3  126.31    4.65
   2  -4   3  130.26    4.59
   2  -4   3  124.83    4.61
  -2  -4  -3  127.05    4.66
   0   4  -5   24.10    1.05
   0   4   5   23.58    0.91
   0  -4  -5   21.76    1.02
   0  -4  -5   23.23    1.05
   0  -4   5   24.43    1.01
   0  -4   5   24.65    0.96
  -2   4   7   89.15    3.20
   2   4  -7   88.29    3.29
  -2  -4   7   88.18    3.30
   2  -4  -7   84.49    3.28
  -2  -4   7   87.60    3.15
   2  -4  -7   87.23    3.30
   4   4  -9    0.86    0.23
  -4  -4   9    0.18    0.20
   4  -4  -9    0.17    0.20
   4  -4  -9    0.38    0.19
   6   4 -11   -0.11    0.20
   6  -4 -11   -0.08    0.22
   6  -4 -11    0.19    0.18
  -6  -4  11    0.12    0.24
   6  -4 -11    0.13    0.18
   8   4 -13    9.29    0.73
   8  -4 -13    9.64    0.67
   8  -4 -13    9.61    0.63
   8  -4 -13    9.75    0.62
  -8  -4  13    9.57    0.68
  10   4 -15   -0.05    0.25
  10  -4 -15    0.13    0.28
  10  -4 -15    0.31    0.25
 -10  -4  15    0.65    0.32
  10  -4 -15    0.06    0.21
  12   4 -17    0.99    0.37
 -12   4  17    1.07    0.30
  12  -4 -17    1.42    0.36
  12  -4 -17    1.18    0.38
 -12  -4  17    1.02    0.41
  14   4 -19   -0.06    0.35
 -14   4  19   -0.31    0.26
 -14  -4  19   -0.05    0.39
  14  -4 -19    0.08    0.32
  14  -4 -19    0.02    0.32
  16   4 -21    0.51    0.38
 -16   4  21   -0.10    0.35
  16  -4 -21   -0.12    0.33
 -16  -4  21    0.19    0.43
  16  -4 -21    0.07    0.31
  18   4 -23    0.75    0.44
 -18  -4  23   -0.50    0.48
  18  -4 -23    0.15    0.36
  18  -4 -23    0.00    0.43
  20   4 -25    0.21    0.49
 -20  -4  25   -0.21    0.56
  22   4 -27    0.22    0.59
 -22  -4  27    1.10    0.67
  27   5 -22    0.62    0.64
 -27   5  22    0.08    0.56
  25   5 -20    0.47    0.54
 -25   5  20    0.40    0.50
 -25  -5  20   -0.51    0.67
  25  -5 -20    0.50    0.49
 -23   5  18    0.56    0.47
  23   5 -18    0.75    0.49
 -23  -5  18   -0.29    0.54
  23  -5 -18    0.46    0.41
  21   5 -16   -0.04    0.40
 -21   5  16    0.52    0.39
 -21  -5  16    0.23    0.51
  21  -5 -16   -0.02    0.32
  19   5 -14    0.00    0.36
 -19   5  14    0.24    0.30
 -19  -5  14    0.55    0.51
  19  -5 -14   -0.14    0.32
  17   5 -12   -0.21    0.33
 -17   5  12    0.34    0.27
  17   5 -12    0.14    0.32
  17  -5 -12   -0.31    0.35
 -17  -5  12   -0.96    0.44
 -15   5  10    2.64    0.42
  15   5 -10    2.42    0.44
  15   5 -10    3.28    0.42
  15  -5 -10    2.17    0.47
 -15  -5  10    3.48    0.55
  13   5  -8    2.22    0.36
 -13   5   8    2.11    0.34
  13   5  -8    2.19    0.38
 -13  -5   8    1.29    0.39
  13  -5  -8    2.10    0.41
 -11   5   6    6.71    0.55
  11   5  -6    5.74    0.52
  11   5  -6    6.72    0.52
  11  -5  -6    5.16    0.54
 -11  -5   6    6.44    0.58
   9   5  -4    0.58    0.23
  -9   5   4    0.34    0.18
   9   5  -4    0.49    0.21
  -9  -5   4    0.01    0.26
   9  -5  -4    0.07    0.26
   7   5  -2    1.42    0.23
  -7   5   2    1.31    0.23
   7   5  -2    1.28    0.24
  -7  -5   2    1.62    0.32
   7  -5  -2    1.41    0.30
   5   5   0   49.34    1.91
   5   5   0   47.86    1.84
  -5   5   0   48.69    1.93
  -5  -5   0   50.67    1.96
   5  -5   0   47.70    1.78
   5  -5   0   47.44    1.92
   3   5   2    6.55    0.43
  -3   5  -2    7.50    0.53
   3   5   2    6.32    0.36
   3  -5   2    6.32    0.37
  -3  -5  -2    5.16    0.47
   3  -5   2    5.38    0.42
  -1   5  -4    0.34    0.22
   1   5   4    0.25    0.14
   1   5   4    0.13    0.15
   1  -5   4    0.31    0.17
  -1  -5  -4    0.07    0.21
   1  -5   4    0.38    0.19
   1   5  -6    0.59    0.23
  -1   5   6    0.72    0.15
   1  -5  -6    0.24    0.21
   1  -5  -6    0.83    0.22
  -1  -5   6    0.83    0.16
  -1  -5   6    0.62    0.20
   3   5  -8   14.57    0.78
  -3   5   8   14.07    0.66
   3  -5  -8   14.82    0.74
  -3  -5   8   14.59    0.77
   3  -5  -8   16.01    0.79
   5   5 -10   31.84    1.43
  -5   5  10   33.73    1.34
   5  -5 -10   31.88    1.39
   5  -5 -10   33.15    1.43
  -5  -5  10   30.98    1.43
  -7   5  12    0.30    0.20
   7   5 -12    0.52    0.26
   7  -5 -12    0.55    0.21
  -7  -5  12    0.39    0.25
   7  -5 -12    0.07    0.23
   9   5 -14    0.11    0.26
   9  -5 -14   -0.14    0.21
  -9  -5  14    0.50    0.33
   9  -5 -14    0.31    0.27
  11   5 -16    0.18    0.31
  11  -5 -16    0.54    0.33
  11  -5 -16    0.52    0.26
 -11  -5  16    0.65    0.40
  13   5 -18   -0.40    0.32
 -13   5  18    0.06    0.27
  13  -5 -18   -0.52    0.31
 -13  -5  18    0.35    0.42
 -15   5  20   -0.17    0.32
  15   5 -20    0.07    0.33
  15  -5 -20   -0.06    0.29
 -15  -5  20    0.36    0.44
  17   5 -22    0.50    0.40
  17  -5 -22    0.51    0.42
 -17  -5  22   -0.11    0.47
 -19   5  24   -0.62    0.51
  19   5 -24    0.68    0.48
  19  -5 -24   -0.03    0.41
 -19  -5  24   -0.24    0.51
  21   5 -26    0.47    0.52
 -21   5  26   -0.01    0.60
 -21  -5  26   -0.44    0.57
 -23   5  28    0.43    0.72
  23   5 -28    0.60    0.65
 -23  -5  28   -0.64    0.64
  26   6 -21    0.17    0.60
 -26   6  21    0.15    0.51
  26  -6 -21    1.10    0.55
 -26  -6  21   -0.57    0.75
 -24   6  19    0.31    0.43
  24   6 -19   -0.04    0.47
  24  -6 -19    1.12    0.49
 -24  -6  19   -0.01    0.59
 -22   6  17    0.23    0.40
  22   6 -17    0.36    0.46
  22  -6 -17   -0.83    0.37
 -22  -6  17    0.61    0.61
  20   6 -15   -0.17    0.35
 -20   6  15    0.06    0.31
 -20  -6  15    0.24    0.49
  20  -6 -15   -0.19    0.33
 -18   6  13    0.19    0.29
  18   6 -13    0.03    0.36
  18  -6 -13   -0.06    0.36
 -18  -6  13    0.25    0.48
 -16   6  11    0.48    0.27
  16   6 -11   -0.04    0.31
  16   6 -11    0.10    0.32
  16  -6 -11    0.45    0.40
 -16  -6  11   -0.47    0.42
  14   6  -9    0.54    0.33
  14   6  -9    0.80    0.33
 -14   6   9    0.91    0.32
  14  -6  -9    1.00    0.40
 -14  -6   9    1.51    0.44
  12   6  -7    1.49    0.31
  12   6  -7    0.81    0.29
 -12   6   7    0.96    0.25
 -12  -6   7    1.24    0.39
  12  -6  -7    1.07    0.36
  10   6  -5    4.68    0.44
  10   6  -5    4.54    0.42
 -10   6   5    4.63    0.47
 -10  -6   5    4.61    0.50
  10  -6  -5    4.29    0.48
   8   6  -3    4.75    0.42
  -8   6   3    4.34    0.43
   8   6  -3    4.63    0.41
   8  -6  -3    5.45    0.51
  -8  -6   3    4.81    0.50
   6   6  -1   19.12    0.89
  -6   6   1   18.80    0.93
   6   6  -1   19.41    0.86
   6  -6  -1   18.84    0.94
   6  -6  -1   18.48    0.74
  -6  -6   1   19.23    0.97
   4   6   1    0.05    0.15
   4   6   1    0.01    0.15
  -4   6  -1    0.01    0.19
   4  -6   1    0.45    0.22
  -4  -6  -1   -0.18    0.21
   4  -6   1    0.08    0.14
   2   6   3    0.98    0.19
  -2   6  -3    1.19    0.27
   2   6   3    0.74    0.20
  -2  -6  -3    0.81    0.26
   2  -6   3    1.31    0.22
   2  -6   3    0.74    0.22
   0   6   5   43.83    1.71
   0   6  -5   43.51    1.83
   0  -6  -5   44.95    1.82
   0  -6   5   45.92    1.73
   0  -6  -5   45.43    1.84
   0  -6   5   46.13    1.80
  -2   6   7    7.54    0.44
   2   6  -7    8.58    0.58
  -2  -6   7    8.31    0.39
   2  -6  -7    8.05    0.54
  -2  -6   7    7.23    0.52
   2  -6  -7    6.59    0.55
  -4   6   9    7.86    0.47
   4   6  -9    7.40    0.60
   4  -6  -9    8.04    0.61
  -4  -6   9    7.67    0.61
   4  -6  -9    7.61    0.52
   6   6 -11    0.51    0.25
  -6   6  11    0.40    0.17
  -6  -6  11    1.15    0.29
   6  -6 -11    0.17    0.19
   6  -6 -11    0.32    0.27
   8   6 -13   14.49    0.90
  -8   6  13   14.07    0.77
   8  -6 -13   14.05    0.90
   8  -6 -13   14.06    0.79
  -8  -6  13   14.95    0.92
  10   6 -15    1.85    0.45
 -10   6  15    1.62    0.32
  10  -6 -15    0.98    0.36
 -10  -6  15    1.98    0.45
  10  -6 -15    1.53    0.33
  12   6 -17    1.39    0.42
 -12   6  17    1.41    0.39
  12  -6 -17    1.84    0.47
 -12  -6  17    1.32    0.49
  12  -6 -17    2.31    0.40
 -14   6  19    0.38    0.37
 -14   6  19    1.45    0.39
  14   6 -19   -0.07    0.32
 -14  -6  19    0.57    0.47
  14  -6 -19    0.96    0.38
 -16   6  21    0.42    0.40
  16   6 -21    0.54    0.40
 -16  -6  21   -0.35    0.43
  16  -6 -21    0.31    0.38
  18   6 -23    0.40    0.42
 -18   6  23    0.36    0.48
 -18  -6  23   -0.22    0.51
  18  -6 -23    0.64    0.43
 -20   6  25   -0.04    0.50
  20   6 -25   -0.13    0.45
 -20  -6  25   -0.82    0.54
  20  -6 -25    0.55    0.43
 -22   6  27   -0.51    0.56
  22   6 -27    0.37    0.64
 -22  -6  27   -0.53    0.63
  27   7 -22   -0.46    0.61
 -27   7  22    0.72    0.70
  27  -7 -22    0.44    0.63
 -27  -7  22   -1.04    1.15
  25   7 -20   -0.23    0.48
 -25   7  20    0.19    0.51
 -25  -7  20   -0.11    0.65
  25  -7 -20   -0.56    0.42
  23   7 -18    0.25    0.46
 -23   7  18    0.40    0.42
 -23  -7  18   -0.55    0.57
  23  -7 -18    0.23    0.42
 -21   7  16    0.43    0.39
  21   7 -16   -0.09    0.37
  21  -7 -16   -0.18    0.35
 -21  -7  16   -0.69    0.50
 -19   7  14    1.19    0.42
  19   7 -14    0.71    0.42
 -19  -7  14   -0.17    0.49
  19  -7 -14    0.66    0.43
 -17   7  12    0.46    0.31
  17   7 -12    0.03    0.35
 -17  -7  12    0.13    0.45
  17  -7 -12   -0.25    0.35
 -15   7  10    1.20    0.34
  15   7 -10    1.25    0.41
  15   7 -10    1.66    0.37
  15  -7 -10    1.69    0.48
 -15  -7  10    1.97    0.53
 -13   7   8    0.23    0.24
  13   7  -8    0.05    0.28
  13   7  -8    0.14    0.27
 -13  -7   8    0.25    0.42
  13  -7  -8   -0.69    0.30
 -11   7   6   13.51    0.79
  11   7  -6   13.73    0.79
  11   7  -6   12.19    0.74
  11  -7  -6   11.81    0.89
 -11  -7   6   12.73    0.89
   9   7  -4    4.74    0.43
   9   7  -4    5.65    0.47
  -9   7   4    4.68    0.49
   9  -7  -4    4.16    0.50
  -9  -7   4    4.51    0.53
   7   7  -2   19.10    0.91
   7   7  -2   19.39    0.90
  -7   7   2   19.23    0.96
   7  -7  -2   18.53    0.75
  -7  -7   2   19.98    1.03
   7  -7  -2   18.13    0.97
   5   7   0    2.55    0.29
   5   7   0    3.02    0.34
  -5   7   0    2.50    0.36
  -5  -7   0    2.08    0.37
   5  -7   0    2.67    0.24
   5  -7   0    3.25    0.39
   3   7   2   17.94    0.87
   3   7   2   18.10    0.81
  -3   7  -2   17.96    0.93
   3  -7   2   17.84    0.81
   3  -7   2   17.25    0.87
  -3  -7  -2   19.64    0.95
   1   7   4   13.24    0.65
  -1   7  -4   13.77    0.80
   1  -7   4   13.77    0.67
  -1  -7  -4   14.06    0.77
  -1  -7  -4   12.53    0.76
   1  -7   4   12.73    0.69
   1   7  -6    3.13    0.41
  -1   7   6    3.80    0.33
   1  -7  -6    4.27    0.43
  -1  -7   6    3.31    0.38
   1  -7  -6    3.62    0.43
  -1  -7   6    4.19    0.32
  -3   7   8    3.34    0.31
   3   7  -8    2.54    0.38
   3  -7  -8    2.38    0.38
   3  -7  -8    3.28    0.37
  -3  -7   8    2.80    0.38
  -3  -7   8    3.47    0.24
  -5   7  10    4.93    0.41
   5   7 -10    5.04    0.52
   5  -7 -10    5.66    0.47
   5  -7 -10    5.41    0.53
  -5  -7  10    3.71    0.46
   7   7 -12    0.26    0.27
  -7   7  12    0.24    0.17
   7  -7 -12    0.27    0.22
   7  -7 -12    0.50    0.32
  -7  -7  12    0.31    0.30
  -9   7  14    1.71    0.29
   9   7 -14    1.00    0.39
  -9  -7  14    1.33    0.44
   9  -7 -14    1.00    0.28
   9  -7 -14    1.04    0.40
 -11   7  16    0.07    0.26
  11   7 -16    0.12    0.36
  11  -7 -16    0.11    0.24
 -11  -7  16    0.16    0.39
  11  -7 -16   -0.24    0.33
  13   7 -18    3.29    0.62
 -13   7  18    2.99    0.48
  13  -7 -18    1.85    0.48
  13  -7 -18    2.10    0.41
 -13  -7  18    2.76    0.64
  15   7 -20    2.88    0.60
 -15   7  20    2.83    0.54
 -15  -7  20    2.73    0.64
  15  -7 -20    1.80    0.50
 -17   7  22    0.70    0.43
  17   7 -22    0.72    0.49
 -17  -7  22    0.75    0.57
  17  -7 -22    0.80    0.43
  19   7 -24   -0.26    0.46
 -19   7  24    0.08    0.49
 -19  -7  24   -0.36    0.58
  19  -7 -24   -0.15    0.39
  21   7 -26    0.06    0.61
 -21   7  26    0.06    0.57
  21  -7 -26   -0.59    0.51
 -21  -7  26   -0.06    0.67
 -23   7  28   -0.49    0.64
  23   7 -28    0.92    0.69
 -23  -7  28   -0.98    0.76
  26   8 -21   -0.27    0.52
 -26   8  21    0.24    0.53
 -26  -8  21   -1.04    0.69
  26  -8 -21    0.52    0.54
  24   8 -19    0.97    0.55
 -24   8  19    0.68    0.46
 -24  -8  19   -0.95    0.61
  24  -8 -19    0.61    0.51
  22   8 -17    0.28    0.47
 -22   8  17    1.45    0.53
  22  -8 -17    0.90    0.50
 -22  -8  17    1.10    0.61
 -20   8  15    0.45    0.38
  20   8 -15    0.15    0.41
 -20  -8  15    0.33    0.58
  20  -8 -15    0.32    0.38
  18   8 -13   -0.02    0.33
 -18   8  13    0.10    0.32
 -18  -8  13    0.37    0.51
  18  -8 -13    0.15    0.35
  16   8 -11    0.05    0.35
 -16   8  11    0.22    0.32
  16  -8 -11    0.14    0.40
 -16  -8  11    0.79    0.54
 -14   8   9    1.55    0.40
  14   8  -9    1.49    0.38
  14   8  -9    1.60    0.41
 -14  -8   9    0.53    0.50
  14  -8  -9    1.85    0.49
 -12   8   7    1.24    0.34
  12   8  -7    0.65    0.31
  12   8  -7    0.56    0.29
 -12  -8   7    0.55    0.45
  12  -8  -7    0.30    0.37
 -10   8   5    9.51    0.75
  10   8  -5    9.36    0.70
  10   8  -5    9.35    0.67
  10  -8  -5   10.13    0.79
 -10  -8   5   11.10    0.85
   8   8  -3   -0.06    0.19
   8   8  -3   -0.05    0.20
  -8   8   3    0.26    0.22
   8  -8  -3    0.24    0.28
  -8  -8   3   -0.03    0.31
   6   8  -1   62.13    2.47
  -6   8   1   64.37    2.57
   6   8  -1   66.26    2.52
  -6  -8   1   65.79    2.61
   6  -8  -1   63.68    2.56
   6  -8  -1   62.46    2.38
   4   8   1    7.43    0.54
  -4   8  -1    6.70    0.60
   4   8   1    7.88    0.50
  -4  -8  -1    5.15    0.54
   4  -8   1    6.38    0.45
   4  -8   1    7.10    0.55
   2   8   3    2.85    0.31
   2   8   3    2.06    0.31
  -2   8  -3    2.84    0.41
   2  -8   3    2.36    0.32
  -2  -8  -3    2.73    0.40
   2  -8   3    2.88    0.33
   0   8  -5    0.50    0.28
   0   8   5    1.07    0.25
   0  -8  -5    1.05    0.30
   0  -8  -5    2.13    0.34
   0  -8   5    1.65    0.25
   0  -8   5    1.08    0.28
   2   8  -7    0.63    0.27
  -2   8   7    0.49    0.20
   2  -8  -7    0.28    0.24
  -2  -8   7    0.74    0.18
   2  -8  -7    0.43    0.27
  -2  -8   7    0.49    0.26
  -4   8   9    7.92    0.52
   4   8  -9    6.53    0.61
  -4  -8   9    8.08    0.40
   4  -8  -9    8.41    0.69
  -4  -8   9    7.91    0.65
   4  -8  -9    8.67    0.57
   6   8 -11    0.58    0.30
  -6   8  11    0.10    0.18
   6  -8 -11    0.46    0.23
   6  -8 -11    0.67    0.34
  -6  -8  11    0.15    0.30
  -8   8  13    0.23    0.20
   8   8 -13    0.70    0.37
  -8  -8  13    0.07    0.34
   8  -8 -13    0.43    0.39
   8  -8 -13    0.18    0.23
  10   8 -15    1.21    0.42
 -10   8  15    1.24    0.31
  10  -8 -15    0.80    0.41
  10  -8 -15    1.26    0.33
 -10  -8  15    0.47    0.45
  12   8 -17   19.12    1.24
 -12   8  17   16.27    1.01
  12  -8 -17   15.99    0.97
 -12  -8  17   17.35    1.31
  12  -8 -17   16.64    1.11
 -14   8  19    5.27    0.64
  14   8 -19    5.80    0.79
  14  -8 -19    6.55    0.77
 -14  -8  19    4.92    0.78
 -16   8  21   -0.43    0.35
  16   8 -21    0.65    0.49
 -16  -8  21   -0.43    0.47
  16  -8 -21    0.02    0.37
  18   8 -23    1.11    0.55
 -18   8  23    0.02    0.40
 -18  -8  23    0.21    0.54
  18  -8 -23    0.72    0.44
  20   8 -25    0.03    0.54
 -20   8  25    0.07    0.50
 -20  -8  25   -1.33    0.53
  20  -8 -25    0.28    0.47
  22   8 -27    0.45    0.74
 -22   8  27    0.18    0.59
 -22  -8  27   -0.12    0.75
  22  -8 -27    0.77    0.85
  25   9 -20    1.17    0.58
 -25   9  20   -0.24    0.48
  25  -9 -20    0.83    0.58
 -25  -9  20   -1.07    0.68
  23   9 -18    0.80    0.47
 -23   9  18   -0.09    0.43
  23  -9 -18    0.31    0.47
 -23  -9  18   -0.58    0.55
 -21   9  16    0.51    0.44
  21   9 -16    0.16    0.46
  21  -9 -16    0.60    0.46
 -21  -9  16   -0.34    0.56
 -19   9  14    0.46    0.40
  19   9 -14    0.48    0.42
 -19  -9  14    0.80    0.58
  19  -9 -14   -0.61    0.38
  17   9 -12   -0.11    0.34
 -17   9  12    0.17    0.34
 -17  -9  12    0.26    0.50
  17  -9 -12   -0.23    0.35
  15   9 -10    0.09    0.34
 -15   9  10    0.27    0.33
 -15  -9  10   -0.28    0.49
  15  -9 -10    0.75    0.44
 -13   9   8    0.30    0.31
  13   9  -8    0.23    0.33
  13   9  -8   -0.42    0.30
  13  -9  -8   -0.19    0.35
 -13  -9   8    0.36    0.47
 -11   9   6    0.98    0.33
  11   9  -6    1.81    0.34
  11   9  -6    1.29    0.33
  11  -9  -6    0.99    0.43
 -11  -9   6    1.54    0.49
   9   9  -4    0.76    0.28
  -9   9   4    0.14    0.23
   9   9  -4    0.48    0.27
  -9  -9   4    0.22    0.37
   9  -9  -4    0.16    0.32
   7   9  -2    3.94    0.42
   7   9  -2    4.66    0.44
  -7   9   2    5.61    0.56
   7  -9  -2    3.12    0.46
  -7  -9   2    3.62    0.50
   7  -9  -2    4.42    0.34
   5   9   0   19.53    0.95
   5   9   0   18.43    0.91
  -5   9   0   18.95    1.03
   5  -9   0   17.26    0.98
   5  -9   0   19.15    0.86
  -5  -9   0   19.63    1.07
  -3   9  -2    0.83    0.30
   3   9   2    0.76    0.23
   3   9   2    0.62    0.21
   3  -9   2    0.75    0.23
  -3  -9  -2    0.81    0.32
   3  -9   2    0.96    0.28
   1   9   4   52.79    2.12
  -1   9  -4   54.39    2.24
   1  -9   4   54.10    2.17
  -1  -9  -4   54.29    2.23
   1  -9   4   53.82    2.14
  -1  -9  -4   54.51    2.23
   1   9  -6    1.91    0.38
  -1   9   6    1.28    0.26
  -1  -9   6    1.79    0.34
   1  -9  -6    1.45    0.35
   1  -9  -6    2.26    0.36
  -1  -9   6    1.95    0.27
  -3   9   8    4.57    0.44
   3   9  -8    4.34    0.52
  -3  -9   8    5.40    0.56
   3  -9  -8    5.47    0.52
   3  -9  -8    4.54    0.55
  -3  -9   8    5.25    0.36
   5   9 -10    3.92    0.54
  -5   9  10    3.77    0.40
   5  -9 -10    3.07    0.48
   5  -9 -10    3.13    0.40
  -5  -9  10    4.22    0.55
  -7   9  12    0.28    0.22
   7   9 -12    0.22    0.35
   7  -9 -12    0.05    0.38
   7  -9 -12    0.61    0.25
  -7  -9  12    0.18    0.35
  -9   9  14   21.76    1.13
   9   9 -14   22.84    1.34
   9  -9 -14   22.03    1.12
   9  -9 -14   22.07    1.31
  -9  -9  14   24.27    1.36
 -11   9  16   11.32    0.86
  11   9 -16   10.75    0.98
  11  -9 -16   10.02    0.77
  11  -9 -16   10.86    0.96
 -11  -9  16    9.65    0.95
 -13   9  18    3.26    0.52
  13   9 -18    1.90    0.52
  13  -9 -18    2.40    0.55
 -13  -9  18    1.78    0.61
 -15   9  20    0.64    0.39
  15   9 -20    0.71    0.48
 -15  -9  20   -0.34    0.48
  15  -9 -20   -0.11    0.40
  17   9 -22   -0.76    0.43
 -17   9  22    0.47    0.39
  17  -9 -22    0.16    0.41
 -17  -9  22   -0.39    0.54
 -19   9  24    0.70    0.50
  19   9 -24    0.66    0.55
 -19  -9  24   -1.02    0.57
  19  -9 -24   -0.42    0.49
  21   9 -26   -0.25    0.60
 -21   9  26    0.16    0.59
 -21  -9  26   -1.04    0.61
  21  -9 -26   -0.53    0.49
 -24  10  19   -0.40    0.49
  24  10 -19    0.44    0.50
 -24 -10  19   -0.75    0.64
  24 -10 -19   -0.55    0.50
  22  10 -17    0.49    0.46
 -22  10  17   -0.05    0.44
 -22 -10  17    0.19    0.58
  22 -10 -17    0.24    0.47
 -20  10  15   -0.72    0.36
  20  10 -15   -0.02    0.37
  20 -10 -15    0.04    0.45
 -20 -10  15   -0.53    0.58
  18  10 -13   -0.05    0.37
 -18  10  13   -0.41    0.35
 -18 -10  13   -0.36    0.50
  18 -10 -13    0.81    0.49
  16  10 -11    0.88    0.41
 -16  10  11    0.69    0.39
  16 -10 -11    1.65    0.50
 -16 -10  11    0.75    0.55
  14  10  -9    0.50    0.37
 -14  10   9    0.82    0.39
  14 -10  -9    0.32    0.43
 -14 -10   9    1.04    0.57
  12  10  -7   -0.11    0.28
  12  10  -7   -0.07    0.31
 -12  10   7    0.32    0.34
  12 -10  -7    0.42    0.43
 -12 -10   7    0.02    0.49
  10  10  -5    2.73    0.37
  10  10  -5    1.79    0.37
 -10  10   5    1.57    0.41
 -10 -10   5    2.19    0.55
  10 -10  -5    2.12    0.48
   8  10  -3   67.20    2.62
  -8  10   3   67.89    2.72
   8  10  -3   65.38    2.61
   8 -10  -3   65.54    2.71
  -8 -10   3   62.95    2.74
   8 -10  -3   64.61    2.45
  -6  10   1    0.13    0.28
   6  10  -1    0.55    0.26
   6  10  -1    0.50    0.24
   6 -10  -1    0.20    0.30
  -6 -10   1    0.59    0.38
   6 -10  -1    0.37    0.21
   4  10   1    0.11    0.21
  -4  10  -1   -0.23    0.26
   4  10   1   -0.06    0.17
   4 -10   1    0.07    0.22
  -4 -10  -1   -0.23    0.28
   4 -10   1    0.04    0.24
   2  10   3    8.89    0.61
  -2  10  -3    9.05    0.75
  -2 -10  -3    9.61    0.75
   2 -10   3    9.10    0.62
   2 -10   3    8.02    0.62
   0  10   5   12.05    0.70
   0  10  -5    8.45    0.75
   0 -10   5   11.78    0.76
   0 -10  -5   12.47    0.80
   0 -10   5   11.62    0.67
   0 -10  -5   10.72    0.81
   2  10  -7   -0.03    0.29
  -2  10   7    0.43    0.24
  -2 -10   7   -0.45    0.26
   2 -10  -7   -0.39    0.24
   2 -10  -7    0.18    0.29
  -2 -10   7    0.01    0.19
   4  10  -9    0.14    0.30
  -4  10   9    1.01    0.27
   4 -10  -9    1.12    0.32
  -4 -10   9    0.58    0.21
   4 -10  -9    0.98    0.42
  -4 -10   9    0.80    0.37
   6  10 -11    0.71    0.39
  -6  10  11    0.76    0.28
   6 -10 -11    0.33    0.41
  -6 -10  11    1.42    0.44
   6 -10 -11    1.28    0.31
   8  10 -13   -0.18    0.39
  -8  10  13    0.09    0.24
   8 -10 -13    0.72    0.42
  -8 -10  13    0.40    0.42
   8 -10 -13   -0.17    0.26
 -10  10  15    4.06    0.53
  10  10 -15    3.01    0.59
  10 -10 -15    4.66    0.53
  10 -10 -15    4.01    0.65
 -10 -10  15    3.07    0.62
 -12  10  17    0.53    0.33
  12  10 -17    0.17    0.39
 -12 -10  17   -0.37    0.46
  12 -10 -17   -0.46    0.39
  14  10 -19    1.72    0.56
 -14  10  19    2.15    0.51
 -14 -10  19    0.67    0.56
  14 -10 -19    2.23    0.56
 -16  10  21    1.57    0.49
  16  10 -21    0.44    0.48
  16 -10 -21    1.50    0.53
 -16 -10  21    0.86    0.68
 -18  10  23    1.69    0.56
  18  10 -23    1.02    0.55
  18 -10 -23    1.15    0.55
 -18 -10  23    2.07    0.76
 -20  10  25    0.05    0.53
  20  10 -25    0.32    0.81
 -20 -10  25    0.39    0.70
  20 -10 -25   -0.36    0.49
  25  11 -20   -0.11    0.58
 -25  11  20   -0.12    0.67
  25 -11 -20   -0.69    0.58
 -25 -11  20   -0.49    0.79
  23  11 -18    0.85    0.49
 -23  11  18   -0.47    0.46
  23 -11 -18    0.82    0.58
 -23 -11  18   -0.70    0.60
  21  11 -16    1.13    0.51
 -21  11  16    0.48    0.48
 -21 -11  16   -0.01    0.61
  21 -11 -16   -0.28    0.42
 -19  11  14    0.75    0.49
  19  11 -14    0.71    0.43
  19 -11 -14    0.24    0.47
 -19 -11  14    0.67    0.63
 -17  11  12   -0.27    0.37
  17  11 -12    0.20    0.38
 -17 -11  12    0.35    0.54
  17 -11 -12   -0.23    0.41
 -15  11  10   -0.29    0.31
  15  11 -10    0.40    0.37
  15 -11 -10   -0.51    0.37
 -15 -11  10   -0.31    0.51
 -13  11   8    3.90    0.61
  13  11  -8    3.25    0.55
  13 -11  -8    3.82    0.67
 -13 -11   8    5.13    0.78
  11  11  -6    1.68    0.40
  11  11  -6    1.07    0.35
 -11  11   6    0.99    0.40
 -11 -11   6    0.73    0.51
  11 -11  -6    0.91    0.50
   9  11  -4    1.99    0.40
   9  11  -4    1.62    0.34
  -9  11   4    2.56    0.50
   9 -11  -4    1.99    0.52
  -9 -11   4    2.36    0.55
  -7  11   2   20.97    1.22
   7  11  -2   20.59    1.06
   7  11  -2   21.73    1.08
   7 -11  -2   21.57    1.20
  -7 -11   2   20.70    1.27
   7 -11  -2   19.71    0.96
   5  11   0   13.29    0.76
   5  11   0   11.83    0.76
  -5  11   0   11.05    0.88
   5 -11   0   11.89    0.71
  -5 -11   0   11.82    0.91
   5 -11   0   12.20    0.82
   3  11   2    3.43    0.43
   3  11   2    3.74    0.44
  -3  11  -2    3.13    0.50
  -3 -11  -2    3.81    0.54
   3 -11   2    4.04    0.47
   3 -11   2    4.24    0.46
   1  11   4    6.59    0.55
  -1  11  -4    4.59    0.58
   1 -11   4    6.12    0.53
  -1 -11  -4    5.67    0.61
  -1 -11  -4    5.94    0.63
   1 -11   4    4.61    0.52
  -1  11   6    1.57    0.35
   1  11  -6    1.50    0.40
  -1 -11   6    1.93    0.41
   1 -11  -6    1.71    0.40
   1 -11  -6    1.53    0.41
  -1 -11   6    1.34    0.30
   3  11  -8    0.49    0.40
  -3  11   8    0.73    0.29
  -3 -11   8   -0.15    0.35
   3 -11  -8   -0.14    0.37
   3 -11  -8   -0.04    0.27
  -3 -11   8    0.26    0.23
   5  11 -10   21.47    1.24
  -5  11  10   19.24    1.05
   5 -11 -10   18.76    1.23
   5 -11 -10   20.20    1.08
  -5 -11  10   21.27    1.22
   7  11 -12   24.40    1.40
  -7  11  12   22.19    1.22
   7 -11 -12   24.68    1.22
  -7 -11  12   27.34    1.46
   7 -11 -12   24.17    1.40
  -9  11  14    1.29    0.39
   9  11 -14    0.47    0.45
   9 -11 -14    0.19    0.43
  -9 -11  14    0.44    0.49
   9 -11 -14    0.79    0.33
 -11  11  16    1.18    0.39
  11  11 -16    0.85    0.44
  11 -11 -16    0.74    0.47
 -11 -11  16    0.31    0.48
  13  11 -18    0.06    0.42
 -13  11  18    0.03    0.36
  13 -11 -18   -0.35    0.42
 -13 -11  18    0.16    0.55
  15  11 -20    1.68    0.57
 -15  11  20    1.17    0.49
  15 -11 -20    0.60    0.50
 -15 -11  20    0.71    0.63
  17  11 -22    1.25    0.55
 -17  11  22    1.30    0.53
 -17 -11  22    1.01    0.70
  17 -11 -22    1.72    0.57
 -19  11  24    1.40    0.59
  19  11 -24    0.42    0.55
 -19 -11  24    0.03    0.72
  19 -11 -24    0.12    0.49
  21  11 -26    0.66    0.74
 -21  11  26    0.18    0.64
 -21 -11  26   -2.11    0.71
  21 -11 -26    0.31    0.64
 -24  12  19   -0.30    0.56
  24  12 -19   -0.02    0.58
  24 -12 -19    0.31    0.66
 -24 -12  19   -0.28    0.78
  22  12 -17    0.93    0.55
 -22  12  17   -0.10    0.48
 -22 -12  17   -0.21    0.62
  22 -12 -17    0.24    0.57
  20  12 -15    0.00    0.41
 -20  12  15   -0.59    0.38
  20 -12 -15   -0.19    0.49
 -20 -12  15   -0.88    0.60
  18  12 -13    0.45    0.41
 -18  12  13   -0.31    0.40
  18 -12 -13    0.27    0.48
 -18 -12  13    0.24    0.59
 -16  12  11   -0.09    0.35
  16  12 -11    0.08    0.39
 -16 -12  11    0.06    0.55
  16 -12 -11    0.59    0.45
 -14  12   9    0.23    0.41
  14  12  -9    0.11    0.34
 -14 -12   9    0.29    0.52
  14 -12  -9   -0.06    0.47
  12  12  -7   -0.26    0.32
 -12  12   7   -0.12    0.35
  12 -12  -7   -0.24    0.46
 -12 -12   7    0.08    0.51
  10  12  -5    2.57    0.44
  10  12  -5    2.32    0.47
 -10  12   5    3.15    0.56
 -10 -12   5    3.15    0.63
  10 -12  -5    2.20    0.58
   8  12  -3    0.02    0.24
   8  12  -3   -0.16    0.25
  -8  12   3   -0.37    0.35
  -8 -12   3   -0.10    0.44
   8 -12  -3    0.16    0.42
   6  12  -1   -0.04    0.22
  -6  12   1   -0.05    0.38
   6  12  -1    0.27    0.31
  -6 -12   1   -0.02    0.42
   6 -12  -1   -0.15    0.26
   6 -12  -1   -0.29    0.36
   4  12   1    2.88    0.43
   4  12   1    3.82    0.46
  -4  12  -1    2.23    0.52
  -4 -12  -1    3.31    0.55
   4 -12   1    3.48    0.44
   4 -12   1    1.60    0.41
  -2  12  -3   -0.06    0.39
   2  12   3   -0.10    0.17
   2  12   3    0.22    0.30
  -2 -12  -3    0.08    0.36
   2 -12   3    0.29    0.29
   2 -12   3    0.38    0.31
   0  12   5    3.08    0.46
   0  12  -5    4.03    0.61
   0 -12   5    2.98    0.42
   0 -12  -5    2.99    0.54
   0 -12   5    3.89    0.52
   0 -12  -5    4.19    0.55
  -2  12   7    9.39    0.73
   2  12  -7    9.54    0.83
  -2 -12   7    9.10    0.63
   2 -12  -7    8.55    0.75
   2 -12  -7    6.09    0.72
  -2 -12   7    8.85    0.79
  -4  12   9   10.64    0.83
   4  12  -9   13.34    1.04
   4 -12  -9   12.48    0.85
  -4 -12   9   12.63    1.01
   4 -12  -9   13.32    1.04
  -4 -12   9   15.33    1.05
   6  12 -11   26.74    1.47
  -6  12  11   25.38    1.29
   6 -12 -11   22.25    1.44
  -6 -12  11   23.28    1.43
   6 -12 -11   25.95    1.28
  -8  12  13    2.64    0.48
   8  12 -13    3.01    0.59
   8 -12 -13    2.90    0.47
   8 -12 -13    3.27    0.60
  -8 -12  13    2.81    0.64
  10  12 -15    0.27    0.43
 -10  12  15    0.30    0.37
 -10 -12  15    1.25    0.53
  10 -12 -15    0.40    0.46
 -12  12  17    0.54    0.43
  12  12 -17    1.46    0.52
  12 -12 -17    2.21    0.56
 -12 -12  17    1.33    0.55
  14  12 -19    0.86    0.56
 -14  12  19   -0.31    0.38
  14 -12 -19    0.15    0.45
 -14 -12  19   -0.19    0.53
  16  12 -21   -0.06    0.43
 -16  12  21   -0.08    0.44
  16 -12 -21    0.43    0.51
 -16 -12  21   -0.09    0.60
  18  12 -23    0.79    0.54
 -18  12  23    1.00    0.60
  18 -12 -23    0.52    0.59
 -18 -12  23    1.10    0.71
  20  12 -25   -0.61    0.77
 -20  12  25   -0.29    0.62
 -20 -12  25   -0.39    0.84
  20 -12 -25    0.78    0.65
  23  13 -18    0.27    0.56
 -23  13  18   -0.59    0.53
  23 -13 -18    0.91    0.75
 -23 -13  18   -0.36    0.70
  21  13 -16    0.14    0.49
 -21  13  16   -0.65    0.49
 -21 -13  16    1.11    0.75
  21 -13 -16   -1.20    0.47
  19  13 -14    0.45    0.49
 -19  13  14   -0.39    0.41
  19 -13 -14    0.01    0.51
 -19 -13  14    0.52    0.62
  17  13 -12    0.52    0.41
 -17  13  12    0.27    0.43
 -17 -13  12    0.05    0.60
  17 -13 -12    0.04    0.49
  15  13 -10    0.18    0.37
 -15  13  10    0.19    0.40
  15 -13 -10    0.57    0.54
 -15 -13  10    0.27    0.60
 -13  13   8    0.46    0.38
  13  13  -8    0.03    0.34
 -13 -13   8   -0.12    0.46
  13 -13  -8   -0.27    0.44
  11  13  -6    0.01    0.33
 -11  13   6    0.24    0.41
  11 -13  -6    0.42    0.46
 -11 -13   6   -0.19    0.46
   9  13  -4    0.49    0.32
  -9  13   4    0.26    0.42
   9  13  -4    0.48    0.36
  -9 -13   4    0.25    0.48
   9 -13  -4   -0.29    0.44
   7  13  -2   -0.17    0.22
   7  13  -2   -0.17    0.29
  -7  13   2    0.49    0.46
   7 -13  -2    0.20    0.37
   7 -13  -2    0.10    0.40
  -7 -13   2   -0.51    0.43
   5  13   0    0.93    0.30
  -5  13   0    0.32    0.44
   5  13   0    0.89    0.35
   5 -13   0    0.06    0.41
   5 -13   0    1.18    0.36
  -5 -13   0    1.13    0.48
  -3  13  -2    0.66    0.45
   3  13   2    0.33    0.32
   3  13   2    0.66    0.26
   3 -13   2    0.55    0.34
   3 -13   2    0.09    0.32
  -3 -13  -2    0.22    0.40
   1  13   4   -0.02    0.32
  -1  13  -4    0.02    0.41
   1 -13   4   -0.24    0.28
   1 -13   4    0.27    0.35
  -1 -13  -4   -0.08    0.42
  -1 -13  -4    0.26    0.38
   1  13  -6    1.46    0.49
  -1  13   6    1.26    0.40
  -1 -13   6    1.55    0.37
   1 -13  -6    1.07    0.46
   1 -13  -6    1.02    0.41
  -1 -13   6    0.61    0.40
   3  13  -8    3.15    0.58
  -3  13   8    3.13    0.50
   3 -13  -8    4.54    0.58
  -3 -13   8    3.81    0.61
   3 -13  -8    4.14    0.66
  -3 -13   8    3.10    0.44
   5  13 -10    1.03    0.48
  -5  13  10    0.89    0.38
   5 -13 -10    1.11    0.53
   5 -13 -10    1.18    0.35
  -5 -13  10    0.82    0.48
  -7  13  12    2.92    0.53
   7  13 -12    3.32    0.61
  -7 -13  12    3.77    0.68
   7 -13 -12    4.93    0.56
   7 -13 -12    2.64    0.64
   9  13 -14    1.21    0.50
  -9  13  14    1.59    0.47
   9 -13 -14    2.00    0.54
  -9 -13  14    1.64    0.55
  11  13 -16    3.50    0.67
 -11  13  16    3.81    0.62
 -11 -13  16    3.47    0.69
  11 -13 -16    3.29    0.67
 -13  13  18   -0.15    0.42
  13  13 -18   -0.02    0.41
  13 -13 -18    0.13    0.47
 -13 -13  18   -0.62    0.48
 -15  13  20    0.22    0.48
  15  13 -20    2.35    0.64
  15 -13 -20   -0.24    0.50
 -15 -13  20    0.99    0.67
  17  13 -22    0.91    0.56
 -17  13  22   -0.04    0.53
 -17 -13  22    0.19    0.67
  17 -13 -22    1.20    0.61
 -19  13  24    0.96    0.67
  19  13 -24    0.40    0.67
 -19 -13  24   -1.16    0.67
  19 -13 -24   -0.72    0.57
 -22  14  17   -1.31    0.53
  22  14 -17   -0.48    0.49
  22 -14 -17    0.49    0.71
 -22 -14  17   -0.55    0.72
 -20  14  15    0.11    0.49
  20  14 -15   -0.18    0.51
  20 -14 -15    0.06    0.58
 -20 -14  15    0.58    0.71
  18  14 -13    0.54    0.47
 -18  14  13    0.36    0.48
  18 -14 -13   -0.51    0.45
 -18 -14  13    0.07    0.59
 -16  14  11    0.70    0.49
  16  14 -11   -0.54    0.31
  16 -14 -11    0.13    0.54
 -16 -14  11    0.69    0.68
  14  14  -9    3.13    0.57
 -14  14   9    1.72    0.55
  14 -14  -9    2.77    0.69
 -14 -14   9    2.19    0.63
  12  14  -7    0.50    0.38
 -12  14   7    0.37    0.45
 -12 -14   7   -0.22    0.47
  12 -14  -7    0.26    0.47
 -10  14   5    1.30    0.50
  10  14  -5    1.11    0.42
  10 -14  -5    0.99    0.53
 -10 -14   5    0.65    0.50
  -8  14   3   -0.26    0.43
   8  14  -3    0.16    0.36
   8  14  -3   -0.73    0.21
   8 -14  -3    0.44    0.49
  -8 -14   3   -0.11    0.45
  -6  14   1   -0.12    0.44
   6  14  -1   -0.21    0.23
   6  14  -1    0.37    0.33
  -6 -14   1   -0.16    0.43
   6 -14  -1   -0.12    0.36
   6 -14  -1    0.35    0.40
  -4  14  -1    0.05    0.42
   4  14   1    0.97    0.38
   4  14   1    1.14    0.37
   4 -14   1    0.70    0.43
  -4 -14  -1    1.15    0.50
   4 -14   1    0.60    0.40
   2  14   3    0.57    0.37
   2  14   3    0.52    0.30
  -2  14  -3    0.37    0.43
  -2 -14  -3    0.21    0.45
   2 -14   3   -0.23    0.37
   2 -14   3    0.11    0.36
   0  14   5    0.50    0.37
   0  14  -5    1.13    0.49
   0 -14  -5    0.65    0.42
   0 -14   5    0.35    0.42
   0 -14   5    0.67    0.37
   0 -14  -5    1.09    0.49
  -2  14   7    0.64    0.39
   2  14  -7    1.19    0.48
  -2 -14   7    0.64    0.47
  -2 -14   7    1.02    0.38
   2 -14  -7    0.32    0.47
   2 -14  -7    2.05    0.47
  -4  14   9    0.29    0.37
   4  14  -9    0.08    0.42
  -4 -14   9   -0.19    0.40
   4 -14  -9   -0.10    0.47
   4 -14  -9    0.14    0.31
  -6  14  11    1.41    0.46
   6  14 -11    2.19    0.56
  -6 -14  11    2.49    0.61
   6 -14 -11    2.33    0.63
   6 -14 -11    1.83    0.44
   8  14 -13    0.72    0.46
  -8  14  13    1.35    0.47
   8 -14 -13    0.68    0.53
  -8 -14  13    0.60    0.51
  10  14 -15    1.31    0.50
 -10  14  15    1.46    0.53
  10 -14 -15    1.80    0.55
 -10 -14  15    1.27    0.56
 -12  14  17    0.26    0.46
  12  14 -17   -0.14    0.43
  12 -14 -17   -0.35    0.43
 -12 -14  17    0.25    0.53
 -14  14  19    0.24    0.52
  14  14 -19    0.75    0.50
  14 -14 -19    0.11    0.55
 -14 -14  19    0.02    0.61
  16  14 -21    0.39    0.52
 -16  14  21   -0.10    0.52
 -16 -14  21    0.40    0.64
  16 -14 -21    0.16    0.52
 -18  14  23   -1.12    0.58
  18  14 -23    0.92    0.68
  18 -14 -23   -1.23    0.58
 -18 -14  23   -0.34    0.74
 -21  15  16   -0.42    0.51
  21  15 -16   -0.30    0.56
 -21 -15  16   -0.08    0.70
  21 -15 -16    1.03    0.64
  19  15 -14    0.21    0.47
 -19  15  14   -0.46    0.52
 -19 -15  14   -0.61    0.62
  19 -15 -14   -0.76    0.48
  17  15 -12   -0.03    0.43
 -17  15  12   -0.27    0.46
 -17 -15  12    0.23    0.66
  17 -15 -12    0.29    0.60
 -15  15  10   -0.13    0.47
  15  15 -10   -0.69    0.34
 -15 -15  10   -0.68    0.51
  15 -15 -10   -0.07    0.54
 -13  15   8    0.32    0.49
  13  15  -8   -0.24    0.35
  13 -15  -8   -0.21    0.53
 -13 -15   8   -0.20    0.49
 -11  15   6    1.82    0.58
  11  15  -6    1.65    0.48
 -11 -15   6    1.19    0.57
  11 -15  -6    0.91    0.54
  -9  15   4    0.26    0.46
   9  15  -4    0.07    0.35
   9  15  -4    0.02    0.37
   9 -15  -4    0.39    0.47
  -9 -15   4    0.20    0.47
  -7  15   2    0.82    0.51
   7  15  -2    1.04    0.40
   7  15  -2    0.45    0.32
  -7 -15   2    1.04    0.52
   7 -15  -2    0.75    0.51
   5  15   0    2.06    0.46
   5  15   0    1.64    0.41
  -5  15   0    0.44    0.50
   5 -15   0    1.19    0.50
  -5 -15   0    1.02    0.51
   5 -15   0    1.41    0.45
   3  15   2   -0.11    0.28
   3  15   2    0.01    0.34
  -3  15  -2   -0.15    0.44
   3 -15   2   -0.60    0.37
   3 -15   2    0.12    0.36
  -3 -15  -2    0.15    0.42
  -1  15  -4    1.48    0.53
   1  15   4    0.74    0.40
  -1 -15  -4    0.43    0.44
   1 -15   4    0.17    0.35
   1 -15   4    0.23    0.40
  -1  15   6    2.15    0.49
   1  15  -6    1.56    0.53
  -1 -15   6    1.19    0.48
   1 -15  -6    2.01    0.50
   1 -15  -6    1.42    0.53
  -1 -15   6    1.43    0.44
   3  15  -8   -0.04    0.42
  -3  15   8   -0.17    0.40
   3 -15  -8    0.19    0.35
  -3 -15   8    0.03    0.45
   3 -15  -8    0.69    0.49
  -5  15  10    0.35    0.46
   5  15 -10    0.06    0.42
   5 -15 -10    0.38    0.50
   5 -15 -10    0.86    0.39
  -5 -15  10    0.22    0.46
  -7  15  12    0.06    0.43
   7  15 -12   -0.36    0.37
   7 -15 -12    0.49    0.55
  -7 -15  12    0.11    0.48
  -9  15  14    0.25    0.47
   9  15 -14   -0.12    0.42
  -9 -15  14   -1.08    0.43
   9 -15 -14    0.43    0.58
 -11  15  16   -0.98    0.44
  11  15 -16    0.60    0.49
  11 -15 -16   -0.03    0.50
 -11 -15  16   -0.11    0.52
 -13  15  18    0.77    0.61
  13  15 -18    1.62    0.56
 -13 -15  18    0.99    0.65
  13 -15 -18    0.74    0.63
 -15  15  20   -0.40    0.59
  15  15 -20   -0.50    0.45
 -15 -15  20    0.17    0.68
  15 -15 -20    0.13    0.60
  17  15 -22    1.02    0.65
  17 -15 -22    0.59    0.79
 -17 -15  22    0.03    0.75
 -20  16  15   -0.02    0.64
  20  16 -15    0.33    0.61
  20 -16 -15   -0.14    0.72
 -20 -16  15   -0.23    0.76
  18  16 -13    0.58    0.54
 -18  16  13   -0.44    0.51
  18 -16 -13    0.27    0.66
 -18 -16  13    0.26    0.69
  16  16 -11   -0.41    0.42
 -16  16  11    0.31    0.53
  16 -16 -11    0.33    0.60
 -16 -16  11    0.52    0.62
 -14  16   9   -0.19    0.50
  14  16  -9   -0.09    0.36
 -14 -16   9   -1.00    0.53
  14 -16  -9    0.16    0.58
  12  16  -7    0.17    0.39
 -12  16   7    0.47    0.55
  12 -16  -7   -0.03    0.55
 -12 -16   7    0.03    0.52
 -10  16   5    1.82    0.63
  10  16  -5    1.47    0.48
  10 -16  -5    1.84    0.61
 -10 -16   5    1.83    0.62
   8  16  -3    0.59    0.41
  -8  16   3    0.75    0.54
   8  16  -3    0.89    0.41
   8 -16  -3    0.58    0.51
  -8 -16   3    0.41    0.51
   6  16  -1   -0.65    0.24
  -6  16   1    0.07    0.43
   6  16  -1   -0.02    0.39
   6 -16  -1    0.18    0.45
  -6 -16   1   -0.42    0.41
   4  16   1    0.20    0.37
  -4  16  -1   -0.11    0.46
   4  16   1   -0.32    0.24
   4 -16   1    0.45    0.44
   4 -16   1    0.14    0.39
  -4 -16  -1   -0.31    0.39
   2  16   3    1.27    0.41
  -2  16  -3    0.33    0.46
   2  16   3    0.33    0.42
  -2 -16  -3    0.51    0.47
   2 -16   3    0.78    0.42
   2 -16   3    1.22    0.45
   0  16   5    5.91    0.70
   0  16  -5    4.94    0.77
   0 -16  -5    4.85    0.68
   0 -16   5    5.55    0.67
   0 -16  -5    5.84    0.80
   0 -16   5    4.42    0.67
   2  16  -7    3.32    0.64
  -2  16   7    4.66    0.68
   2 -16  -7    4.72    0.64
   2 -16  -7    4.75    0.75
  -2 -16   7    2.83    0.61
  -4  16   9    0.32    0.50
   4  16  -9    0.30    0.45
  -4 -16   9   -0.33    0.43
   4 -16  -9    0.41    0.35
   4 -16  -9    0.05    0.49
   6  16 -11    0.54    0.46
  -6  16  11   -0.39    0.50
  -6 -16  11   -0.20    0.46
   6 -16 -11    0.37    0.55
   8  16 -13    1.10    0.51
  -8  16  13    0.35    0.59
  -8 -16  13    0.38    0.54
   8 -16 -13    0.13    0.56
 -10  16  15   -0.36    0.59
  10  16 -15    0.50    0.50
 -10 -16  15    0.45    0.57
  10 -16 -15    0.70    0.59
 -12  16  17   -0.95    0.61
  12  16 -17   -0.16    0.45
  12 -16 -17    0.45    0.63
 -12 -16  17   -0.50    0.62
  14  16 -19   -0.31    1.01
 -14 -16  19   -0.10    0.63
  14 -16 -19    0.69    0.63
  16  16 -21    0.40    0.61
  16 -16 -21   -0.06    0.73
 -16 -16  21   -0.45    0.66
  19  17 -14   -0.25    0.56
 -19  17  14   -0.69    0.61
  19 -17 -14   -1.38    0.66
 -19 -17  14   -0.75    0.72
  17  17 -12    0.01    0.50
 -17  17  12   -0.41    0.57
  17 -17 -12    0.17    0.89
 -17 -17  12   -0.67    0.61
 -15  17  10   -0.41    0.54
  15  17 -10    0.74    0.51
  15 -17 -10   -0.79    0.58
 -15 -17  10   -0.37    0.64
  13  17  -8    0.38    0.46
 -13  17   8   -0.46    0.51
  13 -17  -8    0.16    0.60
 -13 -17   8   -0.09    0.58
 -11  17   6   -0.33    0.51
  11  17  -6    0.55    0.47
  11 -17  -6    0.33    0.52
 -11 -17   6    0.23    0.49
   9  17  -4    0.48    0.47
  -9  17   4    0.92    0.57
   9 -17  -4    1.22    0.57
  -9 -17   4    0.10    0.49
   7  17  -2   -0.23    0.43
   7  17  -2    0.28    0.38
  -7  17   2    0.01    0.48
   7 -17  -2    0.52    0.54
  -7 -17   2    0.36    0.49
   5  17   0    0.35    0.47
   5  17   0   -0.11    0.31
  -5  17   0   -0.03    0.46
  -5 -17   0    0.23    0.46
   5 -17   0    0.08    0.45
   3  17   2    0.39    0.48
  -3  17  -2    0.76    0.50
   3  17   2    0.33    0.32
   3 -17   2    0.01    0.60
  -3 -17  -2   -0.11    0.41
   3 -17   2   -0.35    0.44
   1  17   4    0.45    0.32
   1  17   4    0.12    0.50
  -1  17  -4    1.02    0.53
   1 -17   4    1.06    0.54
   1 -17   4    0.03    0.38
  -1 -17  -4   -0.27    0.36
  -1  17   6   -0.15    0.50
   1  17  -6    0.42    0.49
   1 -17  -6    0.86    0.55
   1 -17  -6    0.27    0.45
  -1 -17   6    0.81    0.48
  -3  17   8   -0.37    0.54
   3  17  -8   -0.18    0.43
  -3 -17   8    0.13    0.48
   3 -17  -8    0.37    0.55
   3 -17  -8    0.79    0.40
   5  17 -10    0.60    0.48
  -5  17  10    0.02    0.61
  -5 -17  10    0.17    0.48
   5 -17 -10   -0.11    0.55
   7  17 -12    0.59    0.48
  -7  17  12   -0.32    0.85
  -7 -17  12   -0.15    0.49
   7 -17 -12    1.05    0.61
   9  17 -14    0.05    0.48
   9 -17 -14    0.62    0.63
  -9 -17  14   -0.39    0.56
  11  17 -16   -0.58    0.46
  11 -17 -16    0.40    0.64
 -11 -17  16   -0.10    0.59
  13  17 -18    0.49    0.56
 -13 -17  18   -0.91    0.61
  13 -17 -18    0.70    0.66
  15  17 -20   -0.26    0.58
 -15 -17  20    1.30    0.83
  15 -17 -20   -0.22    0.75
 -18  18  13   -1.11    0.65
  18  18 -13    0.65    0.65
  18 -18 -13    1.54    0.87
 -18 -18  13    1.23    0.76
  16  18 -11    1.03    0.60
 -16  18  11   -0.83    0.57
 -16 -18  11    0.43    0.78
  16 -18 -11   -0.21    0.69
 -14  18   9    0.32    0.59
  14  18  -9   -0.29    0.52
 -14 -18   9    0.36    0.66
  14 -18  -9   -0.82    0.60
 -12  18   7    0.10    0.60
  12  18  -7    0.64    0.54
  12 -18  -7    0.57    0.61
 -12 -18   7    1.01    0.66
 -10  18   5    0.27    0.58
  10  18  -5    1.05    0.58
  10 -18  -5    0.47    0.56
 -10 -18   5    0.96    0.60
  -8  18   3    0.43    0.52
   8  18  -3    0.51    0.54
  -8 -18   3   -0.38    0.52
   8 -18  -3   -0.37    0.48
   6  18  -1    0.09    0.38
  -6  18   1   -0.49    0.51
   6  18  -1    0.20    0.57
   6 -18  -1   -0.71    0.50
  -6 -18   1    0.41    0.51
   4  18   1    0.34    0.60
  -4  18  -1    0.14    0.52
   4  18   1    0.62    0.40
   4 -18   1    0.18    0.47
  -4 -18  -1   -0.21    0.44
   2  18   3    0.50    0.38
   2  18   3   -0.29    0.75
  -2  18  -3    0.29    0.52
  -2 -18  -3   -0.92    0.36
   2 -18   3    0.29    0.52
   2 -18   3   -0.85    0.54
   0  18  -5    0.90    0.54
   0  18   5    2.46    0.51
   0 -18  -5    1.06    0.47
   0 -18   5    0.70    0.48
   2  18  -7    0.94    0.49
   2 -18  -7    0.63    0.60
   2 -18  -7    2.01    0.55
  -2 -18   7    0.63    0.51
   4  18  -9    0.37    0.50
  -4 -18   9   -0.58    0.46
   4 -18  -9   -0.24    0.55
   6  18 -11    0.19    0.46
   6 -18 -11   -0.73    0.60
  -6 -18  11    0.21    0.52
   8  18 -13    1.37    0.56
   8 -18 -13    0.06    0.60
  -8 -18  13    0.42    0.58
  10  18 -15   -0.42    0.46
  10 -18 -15   -1.07    0.59
 -10 -18  15    0.66    0.67
  12  18 -17    0.02    0.51
 -12 -18  17   -0.19    0.67
  12 -18 -17    0.26    0.73
  14  18 -19    0.52    0.67
 -14 -18  19    0.13    0.74
  14 -18 -19   -0.65    0.78
 -15  19  10    0.46    0.67
  15 -19 -10   -0.12    0.72
 -15 -19  10   -0.17    0.65
 -13  19   8   -0.34    0.59
  13 -19  -8    0.39    0.67
 -13 -19   8    0.83    0.74
 -11  19   6    0.43    0.59
  11 -19  -6    1.50    0.70
 -11 -19   6   -0.11    0.53
  -9  19   4   -0.18    0.55
  -9 -19   4   -0.67    0.49
   9 -19  -4    0.83    0.62
  -7  19   2    0.40    0.57
   7 -19  -2   -1.11    0.50
  -7 -19   2   -0.17    0.52
  -5  19   0    0.01    0.52
   5  19   0    0.11    0.40
  -5 -19   0    0.72    0.55
   5 -19   0   -0.14    0.52
  -3  19  -2   -0.06    0.54
   3  19   2    1.43    0.48
  -3 -19  -2    0.64    0.51
   3 -19   2    0.63    0.64
   1  19   4    0.55    0.40
  -1  19  -4    0.39    0.53
  -1 -19  -4    0.35    0.49
   1  19  -6    0.18    0.50
   1 -19  -6    1.32    0.52
  -1 -19   6    0.36    0.51
   3  19  -8    0.01    0.44
   3 -19  -8   -1.17    0.54
  -3 -19   8   -0.60    0.47
   5  19 -10    0.30    0.52
   5 -19 -10    0.48    0.63
  -5 -19  10   -0.73    0.52
   7  19 -12    0.36    0.51
   7 -19 -12    0.14    0.64
  -7 -19  12   -0.60    0.56
   9  19 -14    0.28    0.53
  -9 -19  14    0.40    0.69
   9 -19 -14    0.46    0.69
  11  19 -16    0.23    0.56
  11 -19 -16   -0.52    0.67
 -11 -19  16   -0.71    0.69
 -14  20   9    0.28    0.67
  14 -20  -9    0.04    0.79
 -14 -20   9    0.30    0.76
 -12  20   7   -0.27    0.68
 -12 -20   7   -0.44    0.62
  12 -20  -7   -0.84    0.61
 -10  20   5   -0.04    0.63
  10 -20  -5    1.56    0.74
 -10 -20   5    0.97    0.69
  -8  20   3    0.75    0.63
   8 -20  -3   -0.71    0.53
  -8 -20   3   -0.05    0.58
  -6  20   1    0.08    0.54
  -6 -20   1    0.27    0.52
   6 -20  -1   -0.06    0.58
   4  20   1   -0.51    0.50
  -4  20  -1   -0.59    0.52
  -4 -20  -1    0.08    0.49
   4 -20   1    0.36    0.66
   2  20   3    0.61    0.42
  -2  20  -3   -0.05    0.52
  -2 -20  -3    0.91    0.54
   0  20   5    0.03    0.41
   0  20  -5   -0.44    0.47
   0 -20  -5   -0.28    0.51
   2  20  -7    0.01    0.49
  -2 -20   7   -0.96    0.45
   4  20  -9    0.47    0.55
  -4 -20   9    0.39    0.58
   4 -20  -9   -0.41    0.61
   6  20 -11    0.89    0.59
  -6 -20  11   -0.26    0.61
   6 -20 -11   -0.07    0.74
   8  20 -13    0.94    0.59
   8 -20 -13    0.94    0.79
  -8 -20  13   -0.85    0.60
  10  20 -15   -0.29    0.53
 -10 -20  15   -0.14    0.66
  10 -20 -15   -0.70    0.81
 -11  21   6   -1.48    0.62
 -11 -21   6   -0.41    0.67
  11 -21  -6    0.30    0.79
  -9  21   4    0.96    0.70
   9 -21  -4    0.19    0.70
  -9 -21   4    0.85    0.67
  -7  21   2   -0.60    0.56
   7 -21  -2    0.17    0.70
  -7 -21   2    1.85    0.72
  -5  21   0   -0.08    0.56
   5 -21   0    0.20    0.71
  -5 -21   0    0.01    0.53
  -3  21  -2   -0.37    0.54
  -3 -21  -2   -0.26    0.47
  -1  21  -4    0.49    0.61
   1  21   4   -0.05    0.42
  -1 -21  -4    0.27    0.71
   1  21  -6    1.24    0.61
  -1  21   6    0.85    0.46
   3  21  -8    0.32    0.58
  -3 -21   8    0.93    0.71
   5  21 -10    0.14    0.57
  -5 -21  10   -0.69    0.59
   5 -21 -10   -1.23    0.72
   7  21 -12   -0.31    0.57
  -7 -21  12    0.38    0.69
   7 -21 -12    0.83    0.85
  -8  22   3    0.08    0.70
   8 -22  -3   -0.10    0.81
  -8 -22   3    0.85    0.67
  -6  22   1    1.43    0.76
  -6 -22   1    0.41    0.61
   6 -22  -1   -0.07    0.81
  -4  22  -1   -0.98    0.58
  -4 -22  -1    0.40    0.66
  -2  22  -3    0.17    0.60
   0  22  -5    0.28    0.64
   0  22   5   -0.58    0.51
   2  22  -7   -0.03    0.59
  -2  22   7    0.68    0.50
   4  22  -9   -0.05    0.60
  -4 -22   9   -0.52    0.76
 -28   0  22    0.07    0.73
  24   0 -18    0.43    0.48
  22   0 -16   -0.56    0.28
  22   0 -16   -0.18    0.36
  20   0 -14    0.05    0.33
 -20   0  14   -0.01    0.43
  20   0 -14   -0.05    0.36
  18   0 -12    1.38    0.43
  18   0 -12    0.59    0.37
 -18   0  12    0.81    0.39
 -16   0  10    0.78    0.32
  16   0 -10   -0.11    0.30
  16   0 -10    0.24    0.32
  14   0  -8    2.73    0.43
 -14   0   8    3.63    0.39
  14   0  -8    3.37    0.44
 -12   0   6    0.70    0.24
  12   0  -6    0.12    0.26
  12   0  -6    0.39    0.22
 -10   0   4   14.97    0.72
  10   0  -4   13.73    0.75
  10   0  -4   15.79    0.82
   8   0  -2   21.60    1.04
  -8   0   2   23.43    0.97
   6   0   0   95.30    3.62
  -6   0   0   97.08    3.55
  -6   0   0   99.49    3.56
  -4   0  -2    4.55    0.34
   4   0   2    6.04    0.44
  -4   0  -2    5.07    0.29
  -2   0  -4   22.38    0.86
   2   0   4   22.20    0.93
  -2   0  -4   21.01    0.91
   0   0   6   84.70    3.08
   0   0  -6   84.00    3.11
   0   0  -6   82.06    3.04
  -2   0   8    0.16    0.13
   2   0  -8    0.03    0.18
   2   0  -8    0.03    0.15
   4   0 -10   47.12    1.86
   4   0 -10   45.10    1.81
   6   0 -12   19.21    0.93
   6   0 -12   19.04    0.85
   6   0 -12   19.07    0.96
   8   0 -14   15.05    0.82
  -8   0  14   14.50    0.81
   8   0 -14   13.66    0.71
  10   0 -16    0.42    0.23
 -10   0  16    0.39    0.24
  10   0 -16    0.36    0.27
  12   0 -18    0.39    0.26
 -12   0  18    0.09    0.26
  12   0 -18   -0.59    0.25
  14   0 -20    0.20    0.34
  14   0 -20    0.77    0.33
 -14   0  20    0.21    0.37
 -16   0  22   -0.40    0.36
  16   0 -22    0.25    0.37
  18   0 -24    0.75    0.40
 -18   0  24    0.06    0.41
  20   0 -26    0.12    0.51
 -20   0  26    0.04    0.54
  22   0 -28   -0.05    0.59
  27   1 -21    1.26    0.64
 -27   1  21    0.38    0.65
 -25   1  19   -0.58    0.54
  25   1 -19   -0.06    0.47
  23   1 -17    0.54    0.48
  23  -1 -17    0.05    0.36
  21   1 -15    0.01    0.39
  21   1 -15    0.20    0.34
 -21  -1  15   -0.18    0.47
  21  -1 -15    0.33    0.37
  21  -1 -15    0.49    0.43
  19   1 -13    3.20    0.56
 -19   1  13    2.82    0.52
  19   1 -13    3.49    0.50
  19  -1 -13    2.16    0.53
 -19  -1  13    2.88    0.51
  19  -1 -13    2.74    0.50
  17   1 -11    0.23    0.32
  17   1 -11    0.07    0.31
 -17   1  11    0.10    0.32
  17  -1 -11   -0.01    0.31
 -17  -1  11    0.22    0.34
  17  -1 -11    0.47    0.35
  15   1  -9   13.77    0.85
  15   1  -9   12.00    0.83
 -15   1   9   12.96    0.75
 -15  -1   9   13.43    0.81
  15  -1  -9   13.13    0.86
  15  -1  -9   11.77    0.83
  13   1  -7   41.92    1.80
  13   1  -7   43.02    1.79
 -13   1   7   42.01    1.69
  13  -1  -7   41.99    1.81
  13  -1  -7   45.32    1.83
 -13  -1   7   39.88    1.74
 -11   1   5    2.63    0.30
  11   1  -5    3.46    0.38
  11   1  -5    3.69    0.42
 -11  -1   5    3.54    0.37
  11  -1  -5    2.87    0.40
  -9   1   3    4.50    0.32
   9   1  -3    4.83    0.44
   9   1  -3    4.97    0.38
  -9   1   3    4.04    0.37
   9  -1  -3    3.88    0.41
  -9  -1   3    4.31    0.37
   7   1  -1    4.72    0.42
   7   1  -1    5.80    0.38
  -7   1   1    4.93    0.34
  -7   1   1    4.91    0.34
   7  -1  -1    5.01    0.44
  -7  -1   1    5.06    0.39
   5   1   1   17.18    0.84
  -5   1  -1   17.25    0.72
  -5   1  -1   16.34    0.72
  -5  -1  -1   17.21    0.78
   5  -1   1   16.90    0.84
  -5  -1  -1   17.17    0.69
  -3   1  -3   52.46    1.92
   3   1   3   51.28    1.97
  -3   1  -3   50.95    1.93
   3  -1   3   51.39    1.97
  -3  -1  -3   51.06    1.96
   1   1   5    2.07    0.25
  -1   1  -5    1.85    0.25
  -1   1  -5    2.32    0.24
  -1  -1  -5    2.36    0.28
   1  -1   5    2.70    0.27
  -1   1   7    1.92    0.23
   1   1  -7    2.16    0.25
   1   1  -7    2.09    0.28
   1  -1  -7    2.75    0.30
   1  -1  -7    1.80    0.20
  -1  -1   7    1.39    0.21
   3   1  -9   29.00    1.24
   3   1  -9   27.68    1.20
   3  -1  -9   28.25    1.23
  -3  -1   9   29.60    1.14
   3  -1  -9   29.70    1.18
   5   1 -11    2.09    0.29
   5  -1 -11    2.35    0.31
  -5  -1  11    2.65    0.23
   5  -1 -11    2.64    0.30
   5  -1 -11    3.16    0.31
  -5  -1  11    2.13    0.30
   7   1 -13    5.97    0.53
   7   1 -13    5.30    0.39
   7  -1 -13    5.83    0.45
   7  -1 -13    5.52    0.48
   7  -1 -13    4.06    0.45
  -7  -1  13    5.35    0.50
   9   1 -15   12.33    0.74
   9   1 -15   10.18    0.58
  -9   1  15   10.44    0.67
  -9  -1  15    9.50    0.68
   9  -1 -15   10.11    0.63
   9  -1 -15   11.44    0.71
  11   1 -17    1.80    0.39
  11   1 -17    1.32    0.28
 -11   1  17    1.53    0.33
 -11  -1  17    2.13    0.39
  11  -1 -17    2.44    0.35
  11  -1 -17    1.97    0.38
  13   1 -19    0.32    0.34
 -13   1  19   -0.32    0.28
  13   1 -19   -0.12    0.25
  13  -1 -19   -0.19    0.29
 -13  -1  19    0.23    0.35
  13  -1 -19    0.21    0.26
 -15   1  21    0.22    0.35
  15   1 -21    0.62    0.38
  15  -1 -21    1.12    0.44
  15  -1 -21    0.35    0.33
 -15  -1  21    0.75    0.42
 -17   1  23    0.34    0.45
  17   1 -23   -0.57    0.28
 -17  -1  23    0.27    0.46
  17  -1 -23    0.23    0.40
  19   1 -25    0.00    0.40
 -19   1  25    0.46    0.49
 -19  -1  25   -0.09    0.45
  19  -1 -25    0.15    0.47
  21   1 -27    0.66    0.57
  21  -1 -27    0.42    0.61
 -21  -1  27   -0.88    0.55
  23   1 -29   -0.52    0.60
  23  -1 -29    0.73    0.69
  28   2 -22   -0.22    0.62
 -28   2  22   -0.13    0.61
 -26   2  20   -0.06    0.50
  26   2 -20    0.37    0.54
  24   2 -18    0.38    0.49
 -24   2  18    0.13    0.44
  24  -2 -18    0.36    0.39
 -22   2  16   -0.43    0.34
  22   2 -16   -0.39    0.38
  22  -2 -16    0.34    0.39
 -22  -2  16   -0.09    0.50
 -20   2  14   -0.81    0.29
  20   2 -14   -0.30    0.30
  20   2 -14    0.29    0.37
  20  -2 -14    0.39    0.33
 -20  -2  14   -0.51    0.41
 -18   2  12    3.26    0.54
 -18   2  12    3.91    0.49
  18   2 -12    4.26    0.53
  18   2 -12    3.55    0.56
 -18  -2  12    4.38    0.58
  18  -2 -12    3.54    0.55
 -16   2  10    1.03    0.30
  16   2 -10    0.21    0.32
 -16   2  10   -0.04    0.27
  16   2 -10    0.31    0.32
 -16  -2  10    0.53    0.35
  16  -2 -10    1.22    0.39
 -14   2   8    5.83    0.56
  14   2  -8    7.42    0.59
 -14   2   8    6.87    0.49
  14   2  -8    6.18    0.58
  14  -2  -8    7.59    0.64
 -14  -2   8    7.16    0.59
 -12   2   6   35.98    1.57
  12   2  -6   36.65    1.57
 -12   2   6   36.65    1.44
  12   2  -6   36.19    1.57
 -12  -2   6   36.71    1.56
  12  -2  -6   37.45    1.62
 -10   2   4   76.63    2.94
 -10   2   4   77.29    2.82
  10   2  -4   76.90    2.93
  10   2  -4   78.42    2.96
 -10  -2   4   75.87    2.94
  10  -2  -4   77.12    2.99
   8   2  -2    4.87    0.43
  -8   2   2    4.72    0.30
   8   2  -2    4.94    0.37
  -8   2   2    4.32    0.35
  -8  -2   2    4.96    0.42
   8  -2  -2    5.64    0.47
   6   2   0    2.46    0.33
  -6   2   0    2.56    0.21
   6   2   0    3.11    0.25
  -6   2   0    3.49    0.30
   6  -2   0    2.66    0.35
  -6  -2   0    2.30    0.32
  -4   2  -2   11.34    0.54
   4   2   2   12.32    0.64
  -4   2  -2   12.32    0.58
   4   2   2   12.10    0.49
   4  -2   2   11.76    0.66
  -4  -2  -2   12.07    0.63
   2   2   4    1.05    0.22
  -2   2  -4    0.90    0.20
  -2   2  -4    0.83    0.21
   2  -2   4    0.64    0.25
  -2  -2  -4    0.84    0.22
   0   2  -6    1.96    0.27
   0   2  -6    1.81    0.25
   0   2   6    1.79    0.25
   0  -2  -6    2.16    0.28
   0  -2   6    2.31    0.25
   2   2  -8    9.97    0.56
   2   2  -8   10.21    0.60
   2  -2  -8    9.90    0.49
   2  -2  -8    9.81    0.57
  -2  -2   8    9.91    0.47
   4   2 -10    0.10    0.17
   4  -2 -10    0.43    0.20
   4  -2 -10    0.42    0.16
  -4  -2  10    0.13    0.18
  -4  -2  10    0.35    0.12
   4  -2 -10    0.03    0.18
   6   2 -12    4.09    0.43
  -6  -2  12    4.68    0.44
  -6  -2  12    4.64    0.29
   6  -2 -12    3.38    0.40
   6  -2 -12    4.06    0.39
   6  -2 -12    4.86    0.43
   8   2 -14   13.93    0.66
   8   2 -14   13.28    0.82
   8  -2 -14   14.18    0.81
  -8  -2  14   15.05    0.83
   8  -2 -14   14.90    0.78
   8  -2 -14   13.87    0.79
 -10   2  16    0.40    0.24
  10   2 -16   -0.03    0.20
  10   2 -16   -0.05    0.26
  10  -2 -16    0.20    0.25
  10  -2 -16    0.25    0.25
 -10  -2  16    0.15    0.26
  12   2 -18   -0.14    0.25
 -12   2  18   -0.09    0.22
  12   2 -18   -0.45    0.27
  12  -2 -18   -0.20    0.27
  12  -2 -18    0.55    0.29
 -12  -2  18    0.09    0.33
  14   2 -20   -0.01    0.34
 -14   2  20    0.50    0.33
 -14  -2  20    0.34    0.39
  14  -2 -20    0.42    0.36
  14  -2 -20   -0.06    0.26
  16   2 -22    0.23    0.39
 -16   2  22    0.14    0.34
  16  -2 -22   -0.05    0.50
  16  -2 -22   -0.05    0.29
 -16  -2  22   -0.42    0.37
 -18   2  24    0.04    0.50
  18   2 -24    0.31    0.42
  18  -2 -24    0.56    0.43
 -18  -2  24    0.15    0.46
  20   2 -26    0.31    0.54
  20  -2 -26   -0.05    0.47
 -20  -2  26   -0.35    0.47
  22   2 -28    1.43    0.64
  22  -2 -28    1.03    0.69
 -22  -2  28   -0.70    0.64
  27   3 -21   -0.95    0.46
 -27   3  21    0.22    0.61
 -25   3  19    0.11    0.45
  25   3 -19    0.19    0.43
  25  -3 -19    0.39    0.40
  23   3 -17    1.14    0.51
 -23   3  17    0.31    0.36
  23  -3 -17    0.27    0.38
 -23  -3  17    0.22    0.61
  21   3 -15    0.00    0.41
 -21   3  15    0.07    0.30
  21  -3 -15    0.02    0.36
 -21  -3  15    0.07    0.44
  19   3 -13    0.68    0.33
 -19   3  13    0.06    0.28
  19   3 -13    0.09    0.38
 -19  -3  13   -0.30    0.42
  19  -3 -13    0.30    0.34
 -17   3  11    4.38    0.52
  17   3 -11    5.76    0.63
 -17   3  11    5.10    0.47
  17   3 -11    5.23    0.56
 -17  -3  11    4.92    0.61
  17  -3 -11    4.59    0.61
  15   3  -9    0.16    0.28
  15   3  -9    0.31    0.27
 -15   3   9   -0.03    0.22
 -15   3   9    0.35    0.23
  15  -3  -9    0.26    0.35
 -15  -3   9    0.89    0.36
 -13   3   7   10.96    0.57
 -13   3   7   12.07    0.71
  13   3  -7   12.19    0.73
  13   3  -7   12.03    0.73
  13  -3  -7   11.81    0.77
 -13  -3   7   11.24    0.74
 -11   3   5   13.55    0.59
  11   3  -5   14.22    0.75
 -11   3   5   13.54    0.73
  11   3  -5   13.08    0.77
 -11  -3   5   14.21    0.80
  11  -3  -5   13.62    0.82
   9   3  -3    0.50    0.23
  -9   3   3    0.14    0.14
   9   3  -3   -0.05    0.15
  -9  -3   3   -0.17    0.21
   9  -3  -3    0.12    0.26
  -7   3   1    8.16    0.50
   7   3  -1    9.46    0.57
   7   3  -1    8.33    0.47
  -7   3   1    8.15    0.36
  -7  -3   1    8.48    0.56
   7  -3  -1    8.84    0.39
   7  -3  -1    7.60    0.56
  -5   3  -1    0.90    0.19
   5   3   1    1.03    0.25
  -5   3  -1    0.96    0.14
   5   3   1    0.94    0.15
   5  -3   1    0.82    0.27
  -5  -3  -1    0.79    0.26
  -3   3  -3   71.79    2.71
   3   3   3   71.10    2.73
  -3   3  -3   71.76    2.66
  -3  -3  -3   72.33    2.74
   3  -3   3   73.87    2.71
  -1   3  -5    2.90    0.32
   1   3   5    2.54    0.28
  -1  -3  -5    2.62    0.32
   1  -3   5    2.07    0.27
   1   3  -7    5.20    0.42
  -1   3   7    5.94    0.44
  -1  -3   7    4.45    0.38
   1  -3  -7    4.65    0.30
   1  -3  -7    5.50    0.42
  -1  -3   7    5.53    0.34
   3   3  -9    7.22    0.50
  -3  -3   9    6.56    0.46
   3  -3  -9    6.40    0.48
   3  -3  -9    6.31    0.48
  -3  -3   9    6.53    0.34
   3  -3  -9    5.91    0.40
   5   3 -11   96.02    3.68
  -5  -3  11   98.11    3.70
   5  -3 -11   99.71    3.67
   5  -3 -11   99.24    3.68
   5  -3 -11   95.59    3.62
  -5  -3  11   94.86    3.50
   7   3 -13    2.16    0.33
   7  -3 -13    2.27    0.31
  -7  -3  13    1.48    0.31
   7  -3 -13    2.16    0.34
   7  -3 -13    1.52    0.31
  -7  -3  13    1.97    0.20
[truncated: 1,063,179 more chars]
