# Supplementary material for: Crystal structure, Hirshfeld surface analysis and DFT study of (5E,5′E,6Z,6′Z)-6,6′-[ethane-1,2-diyl­bis(aza­nylyl­idene)]bis­{5-[2-(4-fluoro­phen­yl)hydra­zono]-3,3-di­methyl­cyclo­hexa­none} 2.5-hydrate
Source: Acta Crystallogr E Crystallogr Commun. 2023 Mar 10;79(Pt 4):297–301. doi: 10.1107/S2056989023001895 (PMC10088313; doi:10.1107/S2056989023001895)
Supplement: Supplementary file 2 [file e-79-00297-Isup3.hkl]

data_I                                                                          
_shelx_title ' shelxt_a.res in C2/c'                                            
_shelx_refln_list_code          4                                               
_shelx_F_calc_maximum      642.35                                               
_exptl_crystal_F_000      3780.00                                               
_reflns_d_resolution_high  0.8393                                               
                                                                                
loop_                                                                           
 _space_group_symop_operation_xyz                                               
 'x, y, z'                                                                      
 '-x, y, -z+1/2'                                                                
 'x+1/2, y+1/2, z'                                                              
 '-x+1/2, y+1/2, -z+1/2'                                                        
 '-x, -y, -z'                                                                   
 'x, -y, z-1/2'                                                                 
 '-x+1/2, -y+1/2, -z'                                                           
 'x+1/2, -y+1/2, z-1/2'                                                         
                                                                                
_cell_length_a    22.7715                                                       
_cell_length_b    17.2794                                                       
_cell_length_c    25.6395                                                       
_cell_angle_alpha  90.000                                                       
_cell_angle_beta  112.297                                                       
_cell_angle_gamma  90.000                                                       
                                                                                
_shelx_F_squared_multiplier     1.000                                           
                                                                                
loop_                                                                           
 _refln_index_h                                                                 
 _refln_index_k                                                                 
 _refln_index_l                                                                 
 _refln_F_squared_calc                                                          
 _refln_F_squared_meas                                                          
 _refln_F_squared_sigma                                                         
 _refln_observed_status                                                         
   2   0   0     104746.75      91944.70      1884.44 o                         
   4   0   0       9163.56      12324.45       273.29 o                         
   6   0   0      43090.51      40439.47       857.78 o                         
   8   0   0        253.26        175.36        41.80 o                         
  10   0   0       5336.37       7721.88       215.86 o                         
  12   0   0        193.79        132.10        51.09 o                         
  14   0   0        758.12        820.82       146.47 o                         
  16   0   0         15.27         77.15        61.27 o                         
  18   0   0        218.85        233.89        82.43 o                         
  20   0   0        822.11       1000.24       209.80 o                         
  22   0   0         41.87         30.02       197.33 o                         
  24   0   0        289.44        237.06       162.70 o                         
   3   1   0       4448.77       4901.42        76.64 o                         
   5   1   0     125199.12     139174.92      2025.31 o                         
   7   1   0      33759.95      36547.60       609.24 o                         
   9   1   0        908.12        666.98        42.94 o                         
  11   1   0       5284.49       6108.10       134.11 o                         
  13   1   0       3170.24       3188.78        99.33 o                         
  15   1   0        424.53        378.60        49.70 o                         
  17   1   0       1676.98       1590.19        86.96 o                         
  19   1   0        176.53        173.83        78.04 o                         
  21   1   0        179.90        136.76       103.04 o                         
  23   1   0          0.64        -81.72        81.72 o                         
  25   1   0        136.75        292.82       205.07 o                         
   0   2   0      72301.34      80883.30      1661.38 o                         
   2   2   0         40.25         55.96        10.59 o                         
   4   2   0        660.13        486.53        33.46 o                         
   6   2   0       1804.40       1175.49        70.57 o                         
   8   2   0        873.74        746.74        53.57 o                         
  10   2   0       2358.82       2744.09       122.33 o                         
  12   2   0        150.43        234.49        52.95 o                         
  14   2   0        470.80        541.95        55.41 o                         
  16   2   0        303.39        255.38        74.01 o                         
  18   2   0       3602.28       3885.45       150.64 o                         
  20   2   0        232.23        182.88        66.80 o                         
  22   2   0         80.28         23.92       100.14 o                         
  24   2   0         57.20        197.12       167.98 o                         
   1   3   0       8793.43       7334.81       121.52 o                         
   3   3   0        916.66        934.99        41.22 o                         
   5   3   0       1865.08       1842.33        55.60 o                         
   7   3   0       2197.09       1858.77        66.62 o                         
   9   3   0       1318.47       1794.96       137.83 o                         
  11   3   0        182.62        209.06        37.69 o                         
  13   3   0       1798.02       1709.24        76.11 o                         
  15   3   0          0.66         21.44        59.66 o                         
  17   3   0        492.34        461.58        83.96 o                         
  19   3   0        315.90        248.37        70.95 o                         
  21   3   0         60.80         -5.69        70.50 o                         
  23   3   0         62.30         61.55       117.31 o                         
   0   4   0      41748.45      41412.29       871.47 o                         
   2   4   0      60674.61      57528.88       850.24 o                         
   4   4   0      14723.51      14192.24       229.82 o                         
   6   4   0      10822.73       8979.25       158.63 o                         
   8   4   0      14074.55      12558.24       216.10 o                         
  10   4   0         73.85         62.57        31.88 o                         
  12   4   0       3306.08       2784.95        93.65 o                         
  14   4   0         50.62         60.93        52.33 o                         
  16   4   0        210.77        347.79        65.83 o                         
  18   4   0       1079.46       1037.90        96.04 o                         
  20   4   0        461.81        396.75        86.85 o                         
  22   4   0        189.35        125.18       100.49 o                         
  24   4   0         14.62         72.76       131.43 o                         
   1   5   0      46791.37      47730.08       712.03 o                         
   3   5   0       1327.36       1135.18        68.28 o                         
   5   5   0      20579.49      20188.01       320.03 o                         
   7   5   0       6679.02       6259.74       125.02 o                         
   9   5   0       1718.87       1307.71        71.76 o                         
  11   5   0       2474.62       1971.64       101.62 o                         
  13   5   0         31.43         47.73        41.19 o                         
  15   5   0      16928.52      18748.39       433.49 o                         
  17   5   0        176.04         85.09        65.69 o                         
  19   5   0        373.47        303.92       105.17 o                         
  21   5   0         70.31        110.99        99.25 o                         
  23   5   0        327.09        265.99       145.71 o                         
   0   6   0       3707.55       4034.84       135.65 o                         
   2   6   0       1557.33       1330.90        75.78 o                         
   4   6   0      32600.69      32606.70       502.37 o                         
   6   6   0        282.68        207.96        31.83 o                         
   8   6   0        478.52        488.78        51.66 o                         
  10   6   0       6601.66       6775.33       169.25 o                         
  12   6   0        339.79        352.67        58.57 o                         
  14   6   0       3427.81       2953.34       164.80 o                         
  16   6   0       6242.13       6780.97       242.37 o                         
  18   6   0        345.20        345.54        81.67 o                         
  20   6   0        578.35        337.48       140.31 o                         
  22   6   0          2.21       -103.30       200.12 o                         
  24   6   0        149.47        173.95       128.93 o                         
   1   7   0       2429.03       2325.50        74.78 o                         
   3   7   0       6217.12       6556.50       132.22 o                         
   5   7   0       1297.73       1124.03        58.25 o                         
   7   7   0        484.81        316.43        38.83 o                         
   9   7   0        844.36       1092.42        71.47 o                         
  11   7   0        769.90        743.90        82.28 o                         
  13   7   0        166.39        222.08        91.21 o                         
  15   7   0       3549.74       3560.91       174.13 o                         
  17   7   0       3270.72       3378.89       216.07 o                         
  19   7   0        122.06        199.29        97.75 o                         
  21   7   0         60.90         20.08       102.23 o                         
  23   7   0         28.59        -11.99       163.84 o                         
   0   8   0       7247.06       7284.37       210.21 o                         
   2   8   0       2126.34       2296.97        79.77 o                         
   4   8   0      50787.13      51849.31       787.38 o                         
   6   8   0         72.79        113.68        38.71 o                         
   8   8   0          2.37         75.50        36.11 o                         
  10   8   0          5.22        -28.05        48.82 o                         
  12   8   0        490.70        465.47        69.54 o                         
  14   8   0        576.08        603.45       102.92 o                         
  16   8   0         42.78         31.42        91.13 o                         
  18   8   0        955.33       1024.31       140.31 o                         
  20   8   0        180.12        130.62       107.23 o                         
  22   8   0         95.13        179.02       122.44 o                         
   1   9   0       5448.86       5888.41       134.90 o                         
   3   9   0      13830.50      14694.75       258.29 o                         
   5   9   0       7604.58       7830.06       162.64 o                         
   7   9   0          4.96        -26.49        37.82 o                         
   9   9   0       1594.02       1612.93       116.74 o                         
  11   9   0          7.06        -36.45        53.44 o                         
  13   9   0        677.96        606.54       100.12 o                         
  15   9   0        547.83        458.98       108.76 o                         
  17   9   0        873.93        807.22       158.67 o                         
  19   9   0        154.80        198.66       107.36 o                         
  21   9   0        197.81         80.38       114.83 o                         
   0  10   0         96.48         47.49        64.07 o                         
   2  10   0          1.07        -33.06        41.80 o                         
   4  10   0        626.44        491.11        51.33 o                         
   6  10   0        246.79        168.69        46.83 o                         
   8  10   0       1357.77       1192.52        70.80 o                         
  10  10   0       2982.67       3737.93       144.78 o                         
  12  10   0        531.79        269.96        72.58 o                         
  14  10   0       2173.47       2037.05       151.46 o                         
  16  10   0       1469.00       1794.73       147.29 o                         
  18  10   0        725.08        601.64       172.69 o                         
  20  10   0         84.12          4.19       108.05 o                         
   1  11   0        489.50        506.80        58.21 o                         
   3  11   0        750.51        644.45        59.04 o                         
   5  11   0       4274.98       5025.83       135.27 o                         
   7  11   0        167.93        103.64        49.47 o                         
   9  11   0         19.56        -33.12        59.06 o                         
  11  11   0        722.97        739.28        86.86 o                         
  13  11   0       1340.46       1321.36       129.31 o                         
  15  11   0       1303.40       1394.78       136.49 o                         
  17  11   0         64.64         46.67       101.71 o                         
  19  11   0       1510.61       1771.64       179.89 o                         
  21  11   0         52.60         78.29       125.46 o                         
   0  12   0         44.41        -87.29       165.50 o                         
   2  12   0        627.21        687.13        67.11 o                         
   4  12   0        219.87        237.51        53.57 o                         
   6  12   0       4203.96       4216.43       132.35 o                         
   8  12   0       1334.01       1459.24       145.30 o                         
  10  12   0       1248.58       1143.76       119.78 o                         
  12  12   0        471.42        543.21       104.38 o                         
  14  12   0         54.92         88.82        98.20 o                         
  16  12   0         63.83        115.26       102.91 o                         
  18  12   0          1.86         36.16       110.42 o                         
  20  12   0          0.23       -132.81       144.51 o                         
   1  13   0        117.53        124.93        59.04 o                         
   3  13   0        187.17         61.76        77.02 o                         
   5  13   0        442.42        323.34        67.92 o                         
   7  13   0          0.04         -6.69        64.98 o                         
   9  13   0         99.76        214.41        75.39 o                         
  11  13   0        458.32        570.70       101.82 o                         
  13  13   0        934.62        873.76       119.72 o                         
  15  13   0         18.16        -44.40        98.58 o                         
  17  13   0        785.68        810.96       136.28 o                         
  19  13   0         20.25         40.18       125.21 o                         
   0  14   0         56.17         82.65        94.75 o                         
   2  14   0        559.30        462.04        79.89 o                         
   4  14   0        253.73        118.56        59.93 o                         
   6  14   0         45.08         33.90        62.30 o                         
   8  14   0        124.56        108.20        70.22 o                         
  10  14   0        528.02        439.30       100.47 o                         
  12  14   0        706.38        520.97       110.18 o                         
  14  14   0        292.95        358.21       118.24 o                         
  16  14   0        612.69        762.60       134.88 o                         
  18  14   0         21.77       -112.36       112.36 o                         
   1  15   0        539.00        421.44        77.31 o                         
   3  15   0          2.61         20.14        61.62 o                         
   5  15   0        559.03        577.69        79.28 o                         
   7  15   0         44.60         32.06        69.05 o                         
   9  15   0        175.48        102.25        84.91 o                         
  11  15   0         93.81          9.29        91.41 o                         
  13  15   0          3.68        -91.35        91.35 o                         
  15  15   0         92.42        123.50       110.33 o                         
  17  15   0        218.76        245.64       128.77 o                         
   0  16   0       2729.31       2278.64       172.59 o                         
   2  16   0       1903.83       1869.92       122.70 o                         
   4  16   0        995.20       1161.09       153.57 o                         
   6  16   0          2.03         49.05        74.30 o                         
   8  16   0          3.74        -94.74        94.74 o                         
  10  16   0        162.47        -18.15        92.36 o                         
  12  16   0        155.18        180.98       108.55 o                         
  14  16   0         10.70        139.13       109.34 o                         
   1  17   0       1059.92       1293.46       103.07 o                         
   3  17   0        381.08        372.28        77.95 o                         
   5  17   0         19.38         34.93        76.72 o                         
   7  17   0         77.18        107.28        94.15 o                         
   9  17   0        286.24        170.87       105.54 o                         
  11  17   0         17.76        105.61       102.01 o                         
  13  17   0         25.93        189.21       145.46 o                         
   0  18   0          0.24        -72.23       106.15 o                         
   2  18   0       2934.42       3094.39       143.54 o                         
   4  18   0          1.76         -4.48        79.28 o                         
   6  18   0         60.38         33.28        96.54 o                         
   8  18   0         54.39         19.69        96.67 o                         
  10  18   0          9.87        203.43       136.23 o                         
  12  18   0         21.81        -48.74       235.72 o                         
   1  19   0          0.08        -90.81        90.81 o                         
   3  19   0        538.72        472.42        99.30 o                         
   5  19   0        109.65         67.88       100.90 o                         
   7  19   0          0.10        -51.79       121.69 o                         
   9  19   0          4.54         44.02       186.63 o                         
   0  20   0        462.78        311.79       153.03 o                         
   2  20   0          7.66         93.07       149.31 o                         
   4  20   0        129.61        249.82       189.83 o                         
 -25   1   1         94.73          6.06       124.54 o                         
 -23   1   1         85.28        116.26        87.87 o                         
 -21   1   1         58.46        230.24        77.95 o                         
 -19   1   1         49.31        116.85        56.27 o                         
 -17   1   1        198.99        221.46        51.36 o                         
 -15   1   1        256.21        209.56        51.09 o                         
 -13   1   1       4227.30       4680.00       126.34 o                         
 -11   1   1       6220.60       5861.95       129.12 o                         
  -9   1   1        186.97        211.95        39.46 o                         
  -7   1   1       2127.35       2116.71        64.38 o                         
  -5   1   1      11430.64       9865.25       177.36 o                         
   1   1   1     124586.77     116809.80      3333.36 o                         
   3   1   1      52282.72      46241.88       680.63 o                         
   5   1   1       5483.92       7066.14       128.60 o                         
   7   1   1       6784.51       6260.62       123.65 o                         
   9   1   1       9164.25       9022.66       168.67 o                         
  11   1   1      21246.13      22761.24       373.59 o                         
  13   1   1        109.08         50.49        34.82 o                         
  15   1   1        196.32         73.57        46.32 o                         
  17   1   1         62.48        133.75        55.18 o                         
  19   1   1        260.79        270.87        69.07 o                         
  21   1   1        137.90         71.38        77.79 o                         
  23   1   1         29.13       -110.86       139.72 o                         
 -24   2   1         77.22        234.04       120.78 o                         
 -22   2   1         97.89        142.07        76.15 o                         
 -20   2   1        912.66       1010.42        91.99 o                         
 -18   2   1        137.13        135.84        61.61 o                         
 -16   2   1      14195.17      15973.48       295.54 o                         
 -14   2   1       1184.78       1375.30        91.38 o                         
 -12   2   1        319.47        364.55        57.23 o                         
 -10   2   1          7.03         -3.77        40.87 o                         
  -8   2   1        108.05        113.76        29.47 o                         
  -6   2   1       9284.08       8120.62       143.44 o                         
  -4   2   1       9185.17       8690.08       160.06 o                         
  -2   2   1         69.30         45.91         9.98 o                         
   0   2   1      37048.58      37824.73       555.44 o                         
   2   2   1      23117.75      24724.66       406.09 o                         
   4   2   1       2128.70       1526.68        68.42 o                         
   6   2   1      30171.37      29820.26       456.84 o                         
   8   2   1      19312.97      20516.50       364.05 o                         
  10   2   1      30085.48      31596.26       496.73 o                         
  12   2   1       3035.45       2829.92       103.11 o                         
  14   2   1       2105.20       2213.92       107.50 o                         
  16   2   1       1375.56       1285.64        85.13 o                         
  18   2   1          9.93        -17.22        57.27 o                         
  20   2   1        394.62        333.95        74.35 o                         
  22   2   1          5.82       -126.11       126.11 o                         
  24   2   1        176.82        285.82       141.82 o                         
 -25   3   1         12.61        -83.31       127.46 o                         
 -23   3   1        136.06        122.63       117.03 o                         
 -21   3   1        338.26        281.08        85.31 o                         
 -19   3   1          0.21         51.77        82.03 o                         
 -17   3   1        244.50         79.02        74.37 o                         
 -15   3   1         22.58        -25.91        42.65 o                         
 -13   3   1         56.34          9.66        37.20 o                         
 -11   3   1        871.17       1077.61       104.35 o                         
  -9   3   1       1191.35       1128.02        56.67 o                         
  -7   3   1       4296.39       3509.58        73.13 o                         
  -5   3   1      21116.69      21273.63       365.19 o                         
  -3   3   1      13339.54      11641.79       170.56 o                         
  -1   3   1       9244.24       8253.11       134.21 o                         
   1   3   1         18.28         36.05        21.06 o                         
   3   3   1      25931.08      29224.58       440.51 o                         
   5   3   1        320.01        386.13        32.08 o                         
   7   3   1      20088.61      19551.69       314.05 o                         
   9   3   1       2700.46       2828.55        87.94 o                         
  11   3   1       1706.24       2080.17        93.82 o                         
  13   3   1       5151.34       4957.53       128.24 o                         
  15   3   1       2286.70       2425.01       115.19 o                         
  17   3   1          2.92         35.07        57.18 o                         
  19   3   1       1379.40       1213.28       100.56 o                         
  21   3   1        487.29        353.18       103.38 o                         
  23   3   1          0.71        205.12       123.78 o                         
 -24   4   1         75.77        130.58       127.54 o                         
 -22   4   1        500.69        567.13       114.56 o                         
 -20   4   1        152.17        176.54        69.82 o                         
 -18   4   1         10.27        -32.03        51.35 o                         
 -16   4   1        575.75        443.74        69.32 o                         
 -14   4   1        911.95        963.67        66.86 o                         
 -12   4   1      17798.86      19295.01       325.04 o                         
 -10   4   1        316.86        281.01        41.80 o                         
  -8   4   1       3212.17       2559.80        88.43 o                         
  -6   4   1        394.24        424.21        53.22 o                         
  -4   4   1        334.40        435.40        32.15 o                         
  -2   4   1       7770.05       7013.02       125.91 o                         
   0   4   1      15415.23      15847.33       249.56 o                         
   2   4   1       4066.38       4348.60       119.33 o                         
   4   4   1      13643.51      13170.24       215.85 o                         
   6   4   1       1681.35       1281.43        60.35 o                         
   8   4   1         31.83         21.04        28.88 o                         
  10   4   1         64.85         72.46        35.00 o                         
  12   4   1        630.13        460.25        55.54 o                         
  14   4   1       1107.77       1081.24        67.47 o                         
  16   4   1        549.90        384.81        67.73 o                         
  18   4   1       1403.95       1275.32        99.05 o                         
  20   4   1        574.12        309.26       109.20 o                         
  22   4   1         22.30        104.75       103.67 o                         
  24   4   1        173.39        310.87       273.36 o                         
 -23   5   1        175.84        276.43       113.88 o                         
 -21   5   1         33.96         42.09        93.64 o                         
 -19   5   1        917.52        879.01        94.82 o                         
 -17   5   1         31.08         39.59        94.08 o                         
 -15   5   1       1199.95        879.81        82.31 o                         
 -13   5   1       8968.29       9449.92       221.28 o                         
 -11   5   1        469.11        409.36        63.75 o                         
  -9   5   1        519.87        480.19        51.61 o                         
  -7   5   1       8151.27       7576.47       163.59 o                         
  -5   5   1       3033.32       3534.48        83.67 o                         
  -3   5   1      19768.82      21031.90       329.70 o                         
  -1   5   1          3.41         37.16        31.04 o                         
   1   5   1       4754.80       5332.09       109.14 o                         
   3   5   1      50986.84      50212.24       750.39 o                         
   5   5   1       3776.91       3933.47        90.05 o                         
   7   5   1       6406.66       5910.75       121.86 o                         
   9   5   1          1.57         50.45        31.38 o                         
  11   5   1       2038.27       1856.26       109.50 o                         
  13   5   1         64.51         44.48        56.23 o                         
  15   5   1       2205.08       2237.94       125.91 o                         
  17   5   1         54.76         76.48        67.10 o                         
  19   5   1         46.04        -55.60        88.42 o                         
  21   5   1       1223.19       1079.26       209.62 o                         
  23   5   1         26.68         71.53       115.69 o                         
 -24   6   1          9.68        -38.76       199.28 o                         
 -22   6   1          5.92        -64.88       109.13 o                         
 -20   6   1        795.42        675.19       114.70 o                         
 -18   6   1        135.25        126.27        74.67 o                         
 -16   6   1       1951.12       1904.35       116.22 o                         
 -14   6   1          1.76        -50.00        56.76 o                         
 -12   6   1          6.50        -14.73        46.16 o                         
 -10   6   1          5.47         55.50        44.72 o                         
  -8   6   1        147.15        106.82        40.71 o                         
  -6   6   1       7674.06       7873.77       148.83 o                         
  -4   6   1       3831.94       3026.54        99.71 o                         
  -2   6   1       7375.92       8130.44       150.78 o                         
   0   6   1       2523.52       2357.97       105.33 o                         
   2   6   1      26024.57      28457.09       482.56 o                         
   4   6   1         43.94         26.23        28.60 o                         
   6   6   1        281.66        319.83        37.15 o                         
   8   6   1        457.34        430.34        61.05 o                         
  10   6   1         47.16         -4.09        31.17 o                         
  12   6   1        483.57        319.98        62.33 o                         
  14   6   1       1202.34       1388.99        96.53 o                         
  16   6   1      11443.95      12598.20       309.71 o                         
  18   6   1        491.72        457.67       107.12 o                         
  20   6   1         13.46        -46.55        96.94 o                         
  22   6   1        224.34        246.31       117.72 o                         
 -23   7   1        145.39         56.79       112.66 o                         
 -21   7   1         14.00        -15.78        99.33 o                         
 -19   7   1        215.96         68.64       158.90 o                         
 -17   7   1       3002.04       3454.75       172.31 o                         
 -15   7   1        500.16        392.47        75.57 o                         
 -13   7   1        726.92        706.34        94.75 o                         
 -11   7   1        263.56        309.47        58.36 o                         
  -9   7   1        178.23        103.22        44.51 o                         
  -7   7   1       2556.58       2507.50        79.63 o                         
  -5   7   1       1366.35       1347.67        64.59 o                         
  -3   7   1       7670.54       9320.57       170.41 o                         
  -1   7   1      36845.98      36478.05       559.66 o                         
   1   7   1       4492.05       3846.66        95.59 o                         
   3   7   1        184.89        165.99        38.06 o                         
   5   7   1          0.01        118.50        33.02 o                         
   7   7   1         39.81         55.16        32.96 o                         
   9   7   1        245.27        403.59        61.00 o                         
  11   7   1          5.66        -41.49        41.49 o                         
  13   7   1        606.93        763.07       112.45 o                         
  15   7   1       9173.39       9162.74       241.50 o                         
  17   7   1        440.65        471.23       110.81 o                         
  19   7   1        133.29        -12.27        95.07 o                         
  21   7   1        208.92        171.38       176.89 o                         
  23   7   1         57.12         56.56       125.58 o                         
 -22   8   1         18.02          0.56       113.77 o                         
 -20   8   1        123.27        -28.97       101.97 o                         
 -18   8   1          5.72         -0.31        93.02 o                         
 -16   8   1       2235.43       2176.98       126.32 o                         
 -14   8   1          6.77        -38.77        62.59 o                         
 -12   8   1         24.32        -33.39        52.85 o                         
 -10   8   1       2501.32       3184.39       137.54 o                         
  -8   8   1         12.35         80.12        47.20 o                         
  -6   8   1      25652.50      26624.56       426.52 o                         
  -4   8   1      15164.62      15597.39       266.70 o                         
  -2   8   1      11903.59      13686.32       238.74 o                         
   0   8   1       1563.57       1782.11        71.10 o                         
   2   8   1       4053.38       4589.96       112.62 o                         
   4   8   1       2740.79       2861.13       129.43 o                         
   6   8   1        770.17        787.99        63.48 o                         
   8   8   1        536.90        450.34        46.13 o                         
  10   8   1       2110.56       2250.55       128.96 o                         
  12   8   1        164.42        121.86       126.99 o                         
  14   8   1        357.35        270.57        76.90 o                         
  16   8   1        116.48         33.86       122.33 o                         
  18   8   1        258.10        242.36       129.52 o                         
  20   8   1          2.10        -86.25       149.31 o                         
  22   8   1          4.50         92.31       122.35 o                         
 -21   9   1         19.66        122.69       110.55 o                         
 -19   9   1         66.80        -90.17        90.17 o                         
 -17   9   1        776.70        753.02       117.27 o                         
 -15   9   1        157.77        177.77        75.63 o                         
 -13   9   1         91.00        195.23        67.11 o                         
 -11   9   1       1072.52       1197.52        89.15 o                         
  -9   9   1          0.62        -44.74        47.28 o                         
  -7   9   1        921.26        956.17        58.66 o                         
  -5   9   1      10179.24      10764.99       203.34 o                         
  -3   9   1        493.57        464.12        54.44 o                         
  -1   9   1      20324.83      20568.74       341.43 o                         
   1   9   1       7416.75       6648.85       145.61 o                         
   3   9   1       1461.15       1195.67        63.36 o                         
   5   9   1       1632.27       1616.52        72.05 o                         
   7   9   1        166.61        155.52        41.61 o                         
   9   9   1        738.74        816.20        62.88 o                         
  11   9   1        124.63         56.55        58.84 o                         
  13   9   1        676.71        719.55        85.73 o                         
  15   9   1        347.01        197.82        94.35 o                         
  17   9   1       1093.76       1217.23       135.52 o                         
  19   9   1        204.35        127.75       110.89 o                         
  21   9   1         63.20        159.54       118.43 o                         
 -22  10   1        295.26        195.19       187.09 o                         
 -20  10   1        455.31        521.39       127.05 o                         
 -18  10   1        572.06        536.98       120.17 o                         
 -16  10   1        201.54         51.67        90.81 o                         
 -14  10   1         68.05         24.56        73.72 o                         
 -12  10   1        155.98        159.68        77.92 o                         
 -10  10   1        797.21        832.41       109.00 o                         
  -8  10   1        108.74         74.29        58.29 o                         
  -6  10   1        176.46        160.96        44.90 o                         
  -4  10   1       2430.51       2873.31       105.36 o                         
  -2  10   1         37.37         -1.88        41.35 o                         
   0  10   1       1268.53       1371.51        71.76 o                         
   2  10   1        111.68         74.89        44.07 o                         
   4  10   1         19.72        -16.30        37.48 o                         
   6  10   1       2194.56       2337.65        91.53 o                         
   8  10   1       2012.67       1958.28       143.37 o                         
  10  10   1          0.19        -37.39        71.04 o                         
  12  10   1        488.56        565.44        84.92 o                         
  14  10   1         77.31         34.35        94.23 o                         
  16  10   1       1424.46       1608.62       149.02 o                         
  18  10   1         87.77        -19.99       121.95 o                         
  20  10   1        171.05         50.64       136.49 o                         
 -21  11   1         17.65        -14.21       130.81 o                         
 -19  11   1        933.99       1053.46       140.43 o                         
 -17  11   1       1744.46       1941.79       157.13 o                         
 -15  11   1        834.34        861.35       117.51 o                         
 -13  11   1       2511.45       2412.75       131.37 o                         
 -11  11   1         79.18         55.29        68.37 o                         
  -9  11   1        415.11        258.89        65.11 o                         
  -7  11   1       1581.19       1582.28        81.11 o                         
  -5  11   1         14.22         91.15        46.42 o                         
  -3  11   1          0.84          2.79        50.98 o                         
  -1  11   1       1416.02       1412.60        76.59 o                         
   1  11   1        970.98       1029.08        68.25 o                         
   3  11   1         13.74        -39.68        39.68 o                         
   5  11   1        700.82        725.87        62.48 o                         
   7  11   1         11.51        -48.12        48.12 o                         
   9  11   1         51.90         42.06        61.46 o                         
  11  11   1        856.31        881.39       106.70 o                         
  13  11   1        305.70        299.75        97.10 o                         
  15  11   1       1377.66       1251.14       136.44 o                         
  17  11   1         89.78        231.35       114.05 o                         
  19  11   1        126.71        251.78       117.88 o                         
 -20  12   1        394.65        499.25       134.56 o                         
 -18  12   1        482.75        487.28       129.11 o                         
 -16  12   1        301.43        370.35       110.93 o                         
 -14  12   1        588.37        591.64       109.61 o                         
 -12  12   1        160.45        244.08        84.48 o                         
 -10  12   1         12.24         60.72        67.14 o                         
  -8  12   1        674.60       1108.77       221.38 o                         
  -6  12   1         57.01        -18.68        51.07 o                         
  -4  12   1        139.84        164.93        63.48 o                         
  -2  12   1        179.30        288.42        69.36 o                         
   0  12   1          0.02          1.28        57.40 o                         
   2  12   1       1068.58       1089.24        75.78 o                         
   4  12   1        940.86       1273.62       120.76 o                         
   6  12   1        851.80        841.69        71.39 o                         
   8  12   1        734.28        976.36       135.86 o                         
  10  12   1        372.77        186.45        77.32 o                         
  12  12   1        156.12        231.33        93.83 o                         
  14  12   1        270.67        126.05        99.38 o                         
  16  12   1        110.18        124.98       103.74 o                         
  18  12   1        919.67        910.53       140.84 o                         
  20  12   1        304.15        236.90       134.81 o                         
 -19  13   1        521.36        675.10       141.18 o                         
 -17  13   1          9.10        -39.62       128.92 o                         
 -15  13   1       1145.87       1170.13       138.44 o                         
 -13  13   1         20.62         -8.76        86.68 o                         
 -11  13   1        675.44        559.44        86.94 o                         
  -9  13   1        562.54        554.37       111.57 o                         
  -7  13   1        226.27        301.55        74.32 o                         
  -5  13   1        138.91        114.34        54.37 o                         
  -3  13   1       1407.28       1275.11       100.56 o                         
  -1  13   1        407.94        359.32        65.64 o                         
   1  13   1        255.89        219.38        84.53 o                         
   3  13   1        400.92        264.46        58.39 o                         
   5  13   1       1079.30       1033.75       137.07 o                         
   7  13   1          8.21         42.60        66.72 o                         
   9  13   1         46.19         16.09        69.50 o                         
  11  13   1        159.48         88.33        90.54 o                         
  13  13   1        539.62        635.23       114.61 o                         
  15  13   1        267.66        366.19       115.59 o                         
  17  13   1         24.29        -54.77       107.75 o                         
  19  13   1       1174.68       1175.41       162.87 o                         
 -18  14   1        604.48        683.77       145.98 o                         
 -16  14   1        585.71        602.59       128.33 o                         
 -14  14   1        146.56        171.76       195.48 o                         
 -12  14   1        304.09        464.55       104.57 o                         
 -10  14   1       2688.12       2616.70       142.97 o                         
  -8  14   1        596.54        588.95        84.59 o                         
  -6  14   1         93.66          2.53        57.27 o                         
  -4  14   1        280.45        191.35        61.44 o                         
  -2  14   1        638.56        671.36        80.60 o                         
   0  14   1        772.60        771.54       135.01 o                         
   2  14   1         10.38        -71.53        71.53 o                         
   4  14   1        329.93        320.21        69.67 o                         
   6  14   1         55.31         21.78        61.53 o                         
   8  14   1        394.38        500.33        83.91 o                         
  10  14   1        270.89        454.27        98.33 o                         
  12  14   1        111.94        153.14        95.32 o                         
  14  14   1         77.72         31.99        96.78 o                         
  16  14   1         28.55         96.65       115.08 o                         
  18  14   1        164.04        126.09       127.75 o                         
 -17  15   1        260.62        -25.77       231.29 o                         
 -15  15   1          6.18       -103.14       103.14 o                         
 -13  15   1        141.09        135.03       106.01 o                         
 -11  15   1        236.08        151.45        92.48 o                         
  -9  15   1        231.71        255.23       121.13 o                         
  -7  15   1         96.92        170.78        75.60 o                         
  -5  15   1        102.24         60.12        62.82 o                         
  -3  15   1         34.65         17.00        58.78 o                         
  -1  15   1        971.24       1184.73        94.79 o                         
   1  15   1        247.23        165.29        71.79 o                         
   3  15   1        474.34        621.27        79.53 o                         
   5  15   1        104.85        -59.10        59.10 o                         
   7  15   1       1316.37       1334.77       109.97 o                         
   9  15   1         42.18         61.88        85.07 o                         
  11  15   1         59.24        -23.69       103.14 o                         
  13  15   1          7.96         18.89        97.84 o                         
  15  15   1         14.85       -116.46       200.88 o                         
 -16  16   1         15.88        -12.16       143.02 o                         
 -14  16   1         33.40         96.90       129.91 o                         
 -12  16   1          7.21        -25.54       104.94 o                         
 -10  16   1        152.45          2.24       104.89 o                         
  -8  16   1         80.51         67.26        79.58 o                         
  -6  16   1         34.91        -65.50        65.50 o                         
  -4  16   1         14.07        -16.58        69.37 o                         
  -2  16   1       4122.83       4739.19       166.17 o                         
   0  16   1         80.83         31.76        69.23 o                         
   2  16   1        826.83       1081.05        89.22 o                         
   4  16   1         24.33        -11.24        60.15 o                         
   6  16   1       1154.01       1079.67       107.97 o                         
   8  16   1        689.24        403.36       100.17 o                         
  10  16   1        361.77        277.86       149.91 o                         
  12  16   1       1140.14       1218.64       143.20 o                         
  14  16   1         73.22       -119.33       119.33 o                         
 -13  17   1         38.82        -60.67       132.61 o                         
 -11  17   1        132.51        193.70       131.79 o                         
  -9  17   1          5.65       -110.31       110.31 o                         
  -7  17   1         14.10        -39.43        82.06 o                         
  -5  17   1        102.84          7.95        72.19 o                         
  -3  17   1        606.48        688.52        86.98 o                         
  -1  17   1          7.51         81.14        75.26 o                         
   1  17   1       1512.24       1506.40       109.52 o                         
   3  17   1        279.95        266.87        78.66 o                         
   5  17   1        376.04        395.39       151.29 o                         
   7  17   1         51.80        -87.62        87.62 o                         
   9  17   1         38.05        -13.47        88.08 o                         
  11  17   1          0.02        -22.22       185.89 o                         
  13  17   1         11.17        110.54       115.13 o                         
 -12  18   1        109.52        211.68       217.43 o                         
 -10  18   1        100.06         50.49       122.66 o                         
  -8  18   1          0.20         68.75       126.21 o                         
  -6  18   1         35.85        -39.87        89.20 o                         
  -4  18   1       1206.45       1330.24       177.89 o                         
  -2  18   1          2.11         41.48        71.01 o                         
   0  18   1         11.62         10.71        77.15 o                         
   2  18   1        318.57        554.14        87.20 o                         
   4  18   1         80.50         90.75        87.74 o                         
   6  18   1        289.52        252.31        98.36 o                         
   8  18   1         33.29        -25.46        97.06 o                         
  10  18   1         65.74        -98.45        98.45 o                         
  -9  19   1        112.41          4.21       126.22 o                         
  -7  19   1          0.46         21.36       126.55 o                         
  -5  19   1        249.93        404.05       126.02 o                         
  -3  19   1          0.22        -87.15        87.15 o                         
  -1  19   1          3.23         74.47        92.31 o                         
   1  19   1        627.29        673.70        95.66 o                         
   3  19   1        275.37        223.60       111.98 o                         
   5  19   1         65.33         87.98       107.93 o                         
   7  19   1        126.65        197.91       150.34 o                         
   9  19   1        287.73        477.48       148.53 o                         
  -6  20   1          6.79         42.60       130.72 o                         
  -4  20   1          2.06          9.88       121.34 o                         
  -2  20   1         21.43          6.08       112.54 o                         
   0  20   1          5.57        -13.91       111.71 o                         
   2  20   1         37.53         31.95       103.29 o                         
   4  20   1          0.15        -80.32       110.41 o                         
 -24   0   2         43.19        228.77       126.59 o                         
 -22   0   2         44.23         24.35        86.50 o                         
 -20   0   2        677.06        700.21       201.49 o                         
 -18   0   2       1331.62       1221.15       115.77 o                         
 -16   0   2         65.27        149.85        63.58 o                         
 -14   0   2       1266.75       1286.36       127.92 o                         
 -12   0   2       1246.31       1265.50        87.29 o                         
 -10   0   2      13255.63      14286.52       344.79 o                         
  -8   0   2      10111.11       9395.37       380.13 o                         
  -6   0   2      16925.20      16008.32       360.38 o                         
  -4   0   2      27854.80      31073.26       654.77 o                         
  -2   0   2      34202.05      31082.76       854.92 o                         
   2   0   2      21718.32      30708.36       644.35 o                         
   4   0   2       3662.67       2137.37       153.23 o                         
   6   0   2       7997.55       6620.29       179.14 o                         
   8   0   2       4479.95       4719.24       149.78 o                         
  10   0   2      82303.96     103623.30      2172.09 o                         
  12   0   2        421.16        290.06        61.43 o                         
  14   0   2      25463.17      29415.23       685.73 o                         
  16   0   2         39.05         76.32        65.72 o                         
  18   0   2       3778.91       4377.70       240.64 o                         
  20   0   2        524.02        734.28       146.55 o                         
  22   0   2         26.47        -88.68       186.95 o                         
  24   0   2          6.10        714.55       311.58 o                         
 -25   1   2          3.86        133.80        99.85 o                         
 -23   1   2         31.85        108.98        74.79 o                         
 -21   1   2        226.25        216.11        80.35 o                         
 -19   1   2        657.14        660.85        85.97 o                         
 -17   1   2        678.49        725.77        65.35 o                         
 -15   1   2          6.55         88.63        40.38 o                         
 -13   1   2          4.14         -8.43        30.97 o                         
 -11   1   2        114.88         92.61        37.40 o                         
  -9   1   2      13712.34      14235.92       239.37 o                         
  -7   1   2      30886.06      30364.90       463.74 o                         
  -5   1   2      60569.54      55854.66       823.38 o                         
  -3   1   2       6325.23       5145.87        95.98 o                         
  -1   1   2       3714.18       4771.58        84.71 o                         
   1   1   2       1302.03       1275.05        34.40 o                         
   3   1   2       3656.22       5807.64       181.09 o                         
   5   1   2        930.74       1128.67        51.51 o                         
   7   1   2        129.72        237.56        30.35 o                         
   9   1   2       4384.57       4865.52       112.32 o                         
  11   1   2       3312.13       3944.73       105.93 o                         
  13   1   2          1.00         78.62        39.22 o                         
  15   1   2         32.63        -42.73        42.73 o                         
  17   1   2        206.92        293.78        59.75 o                         
  19   1   2        838.59        942.97        91.03 o                         
  21   1   2        215.04        109.10       135.52 o                         
  23   1   2          0.64       -141.03       141.03 o                         
 -24   2   2         12.29        -21.80        85.49 o                         
 -22   2   2        368.68        421.49        83.24 o                         
 -20   2   2        254.48        389.35       117.04 o                         
 -18   2   2       3322.99       3223.96       139.74 o                         
 -16   2   2       1318.08       1401.87       120.49 o                         
 -14   2   2        389.55        278.36        53.26 o                         
 -12   2   2       2488.72       2598.11        87.28 o                         
 -10   2   2        244.28        227.45        36.18 o                         
  -8   2   2       2100.76       2017.99        63.96 o                         
  -6   2   2      19848.48      19591.20       281.05 o                         
  -4   2   2      65282.39      66406.95      1067.91 o                         
  -2   2   2      21048.98      24545.96       316.30 o                         
   2   2   2       5325.08       5176.95       115.01 o                         
   4   2   2       4701.21       4978.19        98.40 o                         
   6   2   2      12131.51      12174.65       206.40 o                         
   8   2   2       1609.76       1699.69        68.74 o                         
  10   2   2       2916.46       3363.45        95.39 o                         
  12   2   2        320.67        470.31        56.05 o                         
  14   2   2        534.15        480.36        52.74 o                         
  16   2   2        516.26        429.24        72.46 o                         
  18   2   2        523.52        360.01        72.53 o                         
  20   2   2        115.89        136.18        95.87 o                         
  22   2   2          0.18       -144.14       210.83 o                         
  24   2   2         12.11        155.35       274.19 o                         
 -25   3   2          2.95        236.86       127.50 o                         
 -23   3   2         71.20         52.72        88.15 o                         
 -21   3   2         24.23         80.62        64.29 o                         
 -19   3   2        540.97        510.50        76.16 o                         
 -17   3   2       8333.01       8549.70       220.20 o                         
 -15   3   2        250.46        173.19        56.55 o                         
 -13   3   2       1752.27       1913.98        79.38 o                         
 -11   3   2        373.74        559.15        69.17 o                         
  -9   3   2       8763.22       9395.62       177.67 o                         
  -7   3   2        300.24        207.11        48.13 o                         
  -5   3   2        343.60        312.73        58.28 o                         
  -3   3   2      25491.20      25089.90       378.40 o                         
  -1   3   2      13640.38      14303.67       221.25 o                         
   1   3   2      18311.75      17901.46       300.50 o                         
   3   3   2       7777.05       7372.28       168.71 o                         
   5   3   2       4915.60       3958.29       174.98 o                         
   7   3   2       2120.05       2257.88        71.21 o                         
   9   3   2       1545.91       1828.72        68.84 o                         
  11   3   2          2.26         -3.57        42.42 o                         
  13   3   2      11660.67      13175.27       247.86 o                         
  15   3   2         19.59        -36.47        61.93 o                         
  17   3   2        266.43        332.20        72.10 o                         
  19   3   2        141.75        265.99        79.16 o                         
  21   3   2        180.23         72.40        96.58 o                         
  23   3   2         34.95          0.60       132.93 o                         
 -24   4   2        362.26        338.23       133.73 o                         
 -22   4   2         17.61         22.14        71.33 o                         
 -20   4   2        447.99        506.55        80.86 o                         
 -18   4   2       1601.95       1477.64       133.64 o                         
 -16   4   2        647.09        533.47        91.43 o                         
 -14   4   2       1529.54       1484.52        72.67 o                         
 -12   4   2        483.26        498.81        42.45 o                         
 -10   4   2         25.14         12.33        38.04 o                         
  -8   4   2       1034.87        864.96        55.28 o                         
  -6   4   2       1300.31       1230.24       100.59 o                         
  -4   4   2        852.71        834.33        52.95 o                         
  -2   4   2        257.48        190.34        29.44 o                         
   0   4   2      38305.67      38695.88       578.58 o                         
   2   4   2      25472.87      23841.87       367.29 o                         
   4   4   2       1759.78       1989.28        86.34 o                         
   6   4   2      21927.35      21498.25       341.40 o                         
   8   4   2        389.16        407.19        42.73 o                         
  10   4   2        462.96        398.48        51.82 o                         
  12   4   2       1342.47       1176.61        65.52 o                         
  14   4   2       5834.28       6226.85       163.19 o                         
  16   4   2        758.89        808.68        84.05 o                         
  18   4   2         50.33         -5.20        76.88 o                         
  20   4   2          0.07         55.65        97.74 o                         
  22   4   2          2.37        -93.87       106.41 o                         
 -23   5   2         23.10        178.84       112.73 o                         
 -21   5   2          1.19         27.09        76.03 o                         
 -19   5   2        261.10        247.80        73.10 o                         
 -17   5   2        178.91        147.87        69.16 o                         
 -15   5   2         30.34         74.12        85.10 o                         
 -13   5   2         67.54        186.57        52.39 o                         
 -11   5   2        228.47        246.76        58.41 o                         
  -9   5   2        646.34        528.39        52.12 o                         
  -7   5   2        343.10        578.77        47.64 o                         
  -5   5   2         65.72          6.58        26.32 o                         
  -3   5   2       3558.79       3700.93        85.86 o                         
  -1   5   2      12260.49      10367.49       177.37 o                         
   1   5   2      18637.94      18400.60       293.00 o                         
   3   5   2       3579.86       2593.83       113.42 o                         
   5   5   2       1805.83       1524.15        55.38 o                         
   7   5   2         96.60         84.07        28.82 o                         
   9   5   2       3184.13       3200.92        92.93 o                         
  11   5   2         22.89        -52.64        52.64 o                         
  13   5   2        298.72        207.22        48.83 o                         
  15   5   2       5314.63       6034.11       183.75 o                         
  17   5   2         90.36        260.01        97.07 o                         
  19   5   2        104.74         26.02        96.55 o                         
  21   5   2         18.67        -28.10       107.05 o                         
  23   5   2          0.64        -35.94       116.73 o                         
 -24   6   2         96.47        163.91       113.76 o                         
 -22   6   2        360.89        317.91       116.36 o                         
 -20   6   2        174.34        165.70        86.46 o                         
 -18   6   2         96.99        110.01        70.53 o                         
 -16   6   2          0.01        -16.48        87.64 o                         
 -14   6   2        238.62        110.54        75.36 o                         
 -12   6   2       2950.96       2600.47       110.61 o                         
 -10   6   2       1705.09       1963.35        88.61 o                         
  -8   6   2       7338.85       7488.79       200.92 o                         
  -6   6   2      22969.77      23079.12       365.71 o                         
  -4   6   2       5718.66       4966.64       106.17 o                         
  -2   6   2        685.09        600.85        42.35 o                         
   0   6   2        947.84        908.97        48.80 o                         
   2   6   2       1754.40       1895.36        64.47 o                         
   4   6   2       6753.30       7149.91       138.52 o                         
   6   6   2        486.44        528.70        40.94 o                         
   8   6   2        142.56         93.41        32.64 o                         
  10   6   2        179.67        172.50        36.05 o                         
  12   6   2         18.85         -7.40        46.45 o                         
  14   6   2      11099.09      11171.13       262.79 o                         
  16   6   2       1204.77       1280.78       127.84 o                         
  18   6   2        564.91        502.57       146.91 o                         
  20   6   2        619.95        722.00       125.18 o                         
  22   6   2          5.13        -14.52       115.13 o                         
 -23   7   2        152.95        108.71       109.50 o                         
 -21   7   2        157.42         13.23        97.80 o                         
 -19   7   2         37.08        -66.03        81.16 o                         
 -17   7   2        135.24         29.02        70.56 o                         
 -15   7   2       1033.90        939.77       122.05 o                         
 -13   7   2        380.06        360.52        65.32 o                         
 -11   7   2         61.62        109.20        50.82 o                         
  -9   7   2        798.08       1033.23        69.64 o                         
  -7   7   2       7476.97       7901.26       153.65 o                         
  -5   7   2      60222.62      60860.23       912.87 o                         
  -3   7   2       9111.99      10433.43       206.40 o                         
  -1   7   2        124.67         74.91        32.97 o                         
   1   7   2       8569.96       8492.75       194.02 o                         
   3   7   2       7507.80       7520.51       147.30 o                         
   5   7   2       5640.45       6807.24       150.80 o                         
   7   7   2         63.19         81.92        34.52 o                         
   9   7   2        754.66        865.01        86.39 o                         
  11   7   2       1230.73       1051.67        62.94 o                         
  13   7   2       2379.14       2320.15       156.41 o                         
  15   7   2        625.97        675.81       114.51 o                         
  17   7   2        996.38        957.58       128.60 o                         
  19   7   2          0.42        -96.96        96.96 o                         
  21   7   2         48.29        -99.63        99.63 o                         
 -22   8   2        406.36        567.19       124.31 o                         
 -20   8   2         35.70        154.91       119.33 o                         
 -18   8   2        881.92       1126.00       109.82 o                         
 -16   8   2          9.52         50.35        70.10 o                         
 -14   8   2          1.13        -28.86        60.30 o                         
 -12   8   2          0.51         53.54        57.17 o                         
 -10   8   2         76.31         -9.56        56.62 o                         
  -8   8   2       2428.05       2664.12       103.26 o                         
  -6   8   2       3604.98       3157.60        93.67 o                         
  -4   8   2        610.04        545.43        45.26 o                         
  -2   8   2        112.71        226.02        39.48 o                         
   0   8   2        206.96         65.35        39.49 o                         
   2   8   2       4754.95       4885.27       130.83 o                         
   4   8   2         51.75        122.02        36.75 o                         
   6   8   2       2475.69       2302.64        81.62 o                         
   8   8   2        196.54        134.46        38.16 o                         
  10   8   2       1284.90       1358.85        70.26 o                         
  12   8   2         18.84          3.72        61.27 o                         
  14   8   2         13.31        -89.89       119.33 o                         
  16   8   2         58.70         91.52       106.73 o                         
  18   8   2        856.62        730.76       202.08 o                         
  20   8   2        151.84        -33.05       108.30 o                         
  22   8   2        190.58        141.05       140.97 o                         
 -23   9   2         69.40        -17.59       116.04 o                         
 -21   9   2          0.01        103.31       114.29 o                         
 -19   9   2        171.52         68.05        97.71 o                         
 -17   9   2        144.94        127.39        85.89 o                         
 -15   9   2          1.72         -5.93        98.64 o                         
 -13   9   2         28.56        132.47        63.04 o                         
 -11   9   2        624.39        658.40        73.47 o                         
  -9   9   2        117.19         12.08        50.29 o                         
  -7   9   2       1717.83       1790.81       124.17 o                         
  -5   9   2       2481.45       2260.11        82.36 o                         
  -3   9   2       7001.22       8263.36       168.04 o                         
  -1   9   2       8488.59       8053.85       164.89 o                         
   1   9   2       9213.37       9678.36       187.31 o                         
   3   9   2        286.22        323.97        42.82 o                         
   5   9   2       6040.39       6264.21       141.86 o                         
   7   9   2       3331.26       3637.55       109.12 o                         
   9   9   2        498.60        602.26        69.65 o                         
  11   9   2        304.78        223.10        64.48 o                         
  13   9   2        467.14        479.53       112.04 o                         
  15   9   2        984.57        726.19       115.31 o                         
  17   9   2        246.45        175.27       105.51 o                         
  19   9   2         33.70        147.07       110.57 o                         
  21   9   2         81.84        155.21       123.54 o                         
 -22  10   2        725.41        833.61       145.35 o                         
 -20  10   2        648.91        518.99       142.11 o                         
 -18  10   2        643.52        744.00       121.25 o                         
 -16  10   2          5.62         22.57        88.59 o                         
 -14  10   2         74.26         36.18        68.50 o                         
 -12  10   2        479.53        552.48        79.38 o                         
 -10  10   2        329.18        240.31        66.47 o                         
  -8  10   2        357.62        508.98        63.79 o                         
  -6  10   2         65.56         13.27        40.49 o                         
  -4  10   2       6704.21       7551.33       169.07 o                         
  -2  10   2        861.41        800.98        59.20 o                         
   0  10   2        104.80         93.29        59.14 o                         
   2  10   2       2947.61       3055.61       103.86 o                         
   4  10   2         45.62          9.87        44.36 o                         
   6  10   2       1709.10       1727.32        79.76 o                         
   8  10   2         20.12         -5.79        45.23 o                         
  10  10   2        534.69        691.38       103.68 o                         
  12  10   2        645.32        589.18       108.66 o                         
  14  10   2        509.02        472.73       108.00 o                         
  16  10   2        263.06        148.57       102.53 o                         
  18  10   2         38.56         39.80       108.43 o                         
  20  10   2          3.70         -3.96       164.90 o                         
 -21  11   2        200.38         60.17       142.71 o                         
 -19  11   2         12.40        149.80       106.36 o                         
 -17  11   2        277.59         77.00        97.72 o                         
 -15  11   2         61.33         80.79       175.69 o                         
 -13  11   2        978.24       1085.12        99.86 o                         
 -11  11   2        306.27        322.18        74.68 o                         
  -9  11   2        648.78        580.03        74.51 o                         
  -7  11   2       7635.34       8652.77       189.25 o                         
  -5  11   2        127.29        112.87        53.78 o                         
  -3  11   2       2151.41       2062.22        96.61 o                         
  -1  11   2          0.02         -9.63        44.37 o                         
   1  11   2         18.64         22.94        46.41 o                         
   3  11   2       1523.20       1566.12        79.58 o                         
   5  11   2        722.78        673.46        78.96 o                         
   7  11   2          2.66        -60.49        60.49 o                         
   9  11   2        124.34        198.03        68.70 o                         
  11  11   2        646.25        548.10       105.14 o                         
  13  11   2        762.38        839.94       123.52 o                         
  15  11   2       4386.91       5111.78       236.47 o                         
  17  11   2         46.00        -38.51       118.73 o                         
  19  11   2         28.39        -45.56       112.13 o                         
 -20  12   2         21.10        166.84       121.26 o                         
 -18  12   2        303.38        414.77       122.43 o                         
 -16  12   2       1087.03       1040.52       129.06 o                         
 -14  12   2        682.37        627.46       116.66 o                         
 -12  12   2        580.25        595.18        85.42 o                         
 -10  12   2          8.93         95.68        68.53 o                         
  -8  12   2        639.22        728.28        78.36 o                         
  -6  12   2        611.94        749.34        69.19 o                         
  -4  12   2          4.35          9.60        46.23 o                         
  -2  12   2        482.90        458.56        70.60 o                         
   0  12   2       1891.56       1861.71        92.19 o                         
   2  12   2        409.02        381.73        61.12 o                         
   4  12   2       1350.00       1250.30        79.20 o                         
   6  12   2          1.76         25.48        51.97 o                         
   8  12   2        214.68        177.75        70.42 o                         
  10  12   2       1496.01       1476.93       128.31 o                         
  12  12   2        252.37        267.42       106.73 o                         
  14  12   2         81.53         86.75       100.47 o                         
  16  12   2       1572.02       1750.62       164.25 o                         
  18  12   2         84.54        168.93       118.84 o                         
 -19  13   2         38.31        -37.36       134.92 o                         
 -17  13   2         10.74        -12.14       110.43 o                         
 -15  13   2          0.63          6.23        99.70 o                         
 -13  13   2        987.90       1106.28       124.52 o                         
 -11  13   2         84.37         93.41        71.22 o                         
  -9  13   2       1809.00       1964.86       117.28 o                         
  -7  13   2          4.90        -16.18        55.40 o                         
  -5  13   2         61.91         14.90        55.79 o                         
  -3  13   2        272.16        313.11        66.48 o                         
  -1  13   2         55.14         42.67        56.76 o                         
   1  13   2       1551.85       1648.62        93.15 o                         
   3  13   2        201.14        175.10        56.45 o                         
   5  13   2        677.76        671.70        73.09 o                         
   7  13   2         26.63        -11.23        66.18 o                         
   9  13   2        724.28        872.98       110.79 o                         
  11  13   2       1589.44       1734.15       149.91 o                         
  13  13   2        289.66        236.97       102.45 o                         
  15  13   2        748.53        892.99       138.60 o                         
  17  13   2        434.97        412.91       129.37 o                         
 -18  14   2        101.12        152.57       146.74 o                         
 -16  14   2        132.05        199.33       113.00 o                         
 -14  14   2        690.59        748.83       139.71 o                         
 -12  14   2        296.34        270.05        99.19 o                         
 -10  14   2          2.02        -51.12        70.76 o                         
  -8  14   2        750.45        780.17        91.18 o                         
  -6  14   2        108.71        137.37        62.96 o                         
  -4  14   2       1472.58       1291.23        90.78 o                         
  -2  14   2        136.56        185.20        69.67 o                         
   0  14   2        158.30        222.75        78.89 o                         
   2  14   2        893.56        962.18        93.45 o                         
   4  14   2        576.22        644.52        75.33 o                         
   6  14   2        652.85        724.17        81.99 o                         
   8  14   2         93.22         60.78        78.56 o                         
  10  14   2        303.41        186.43       107.93 o                         
  12  14   2        807.95        798.71       123.55 o                         
  14  14   2          1.41         18.90       100.43 o                         
  16  14   2        511.17        683.90       144.51 o                         
 -17  15   2        115.96        119.29       141.00 o                         
 -15  15   2        474.29        343.42       148.36 o                         
 -13  15   2         26.64          2.68       145.11 o                         
 -11  15   2        839.11        810.76       194.47 o                         
  -9  15   2        348.30        234.49        84.57 o                         
  -7  15   2        391.61        329.05        79.36 o                         
  -5  15   2        110.55        115.62        67.92 o                         
  -3  15   2        188.57         41.75        76.32 o                         
  -1  15   2        844.46        904.46        89.26 o                         
   1  15   2       1992.02       1914.82       108.93 o                         
   3  15   2         41.43        -40.82        60.43 o                         
   5  15   2        156.09        130.82        85.78 o                         
   7  15   2        223.60        284.37        99.54 o                         
   9  15   2        242.38        347.98        95.43 o                         
  11  15   2          1.17        -93.98       109.13 o                         
  13  15   2         38.66        -51.92       154.70 o                         
  15  15   2         91.65         49.30       111.23 o                         
 -16  16   2         51.05         45.00       149.65 o                         
 -14  16   2         47.44         58.11       182.14 o                         
 -12  16   2         67.16         94.93       125.50 o                         
 -10  16   2         85.87         81.14        92.05 o                         
  -8  16   2          0.98        -96.83        98.75 o                         
  -6  16   2       1267.94       1105.23       104.68 o                         
  -4  16   2        120.73        123.52        68.95 o                         
  -2  16   2          2.37        -58.16        68.66 o                         
   0  16   2        212.33        288.93        76.21 o                         
   2  16   2        329.49        302.52        71.97 o                         
   4  16   2        253.40        175.90        68.68 o                         
   6  16   2         72.87         65.32        88.24 o                         
   8  16   2         74.40        139.66        89.57 o                         
  10  16   2          0.49        172.08        95.70 o                         
  12  16   2        259.17        326.27       135.47 o                         
  14  16   2         59.53        -25.55       117.11 o                         
 -13  17   2         33.79         76.84       137.25 o                         
 -11  17   2          1.78        -30.08       120.31 o                         
  -9  17   2         33.70         60.32       194.39 o                         
  -7  17   2        170.64         72.97        84.33 o                         
  -5  17   2         17.09         -0.36        76.53 o                         
  -3  17   2        730.82        797.78        87.26 o                         
  -1  17   2         11.74          0.03        73.35 o                         
   1  17   2          0.87         15.28        78.27 o                         
   3  17   2         31.02         70.84        73.44 o                         
   5  17   2         14.91        -63.15        83.29 o                         
   7  17   2        324.05        164.79       133.72 o                         
   9  17   2        442.51        485.09       112.47 o                         
  11  17   2          1.49         24.05       100.55 o                         
  13  17   2        471.59        421.12       130.02 o                         
 -12  18   2          1.16        123.64       141.71 o                         
 -10  18   2          7.24         49.21       130.77 o                         
  -8  18   2         37.90        -66.39       126.31 o                         
  -6  18   2        183.68         53.65       104.18 o                         
  -4  18   2       1025.34        932.06       116.30 o                         
  -2  18   2         27.36         27.56        83.77 o                         
   0  18   2        219.21        159.20        82.49 o                         
   2  18   2        659.13        939.47        99.79 o                         
   4  18   2        101.40        -41.64        85.07 o                         
   6  18   2         60.48        123.98        97.74 o                         
   8  18   2         16.17         12.45       137.92 o                         
  10  18   2         91.92        -60.76       101.38 o                         
  -9  19   2          0.00        -31.37       126.80 o                         
  -7  19   2          1.93       -135.02       163.04 o                         
  -5  19   2          4.35        -50.72       105.56 o                         
  -3  19   2        463.67        866.27       128.38 o                         
  -1  19   2          8.12        -54.50        88.23 o                         
   1  19   2        317.66        488.32        96.55 o                         
   3  19   2        143.24        284.48       110.81 o                         
   5  19   2          6.51        -20.50        96.09 o                         
   7  19   2         38.16        -92.21        92.21 o                         
  -6  20   2          1.11         16.74       131.88 o                         
  -4  20   2          7.77         79.30       115.10 o                         
  -2  20   2        277.87        343.32       118.05 o                         
   0  20   2         88.84        417.32       139.07 o                         
   2  20   2        124.89        125.32       109.54 o                         
   4  20   2          2.20       -106.98       106.98 o                         
 -25   1   3        115.36        154.22        91.62 o                         
 -23   1   3          0.29        -18.07       100.14 o                         
 -21   1   3         63.80         82.43       125.53 o                         
 -19   1   3       1281.20       1137.75        88.23 o                         
 -17   1   3        614.43        819.31        75.11 o                         
 -15   1   3       4056.43       4556.71       124.50 o                         
 -13   1   3        981.45       1167.80        70.19 o                         
 -11   1   3        784.72        670.16        65.14 o                         
  -9   1   3       1798.63       1848.50        64.10 o                         
  -7   1   3     173618.61     180498.66      2875.26 o                         
  -5   1   3      95115.19      95296.19      1391.00 o                         
  -3   1   3      30831.06      34014.61       464.75 o                         
  -1   1   3        265.68        236.87        11.87 o                         
   1   1   3       1933.40       2612.00        60.89 o                         
   3   1   3      18995.50      21370.06       362.23 o                         
   5   1   3        331.75        559.42        37.30 o                         
   7   1   3      16851.60      18289.32       298.22 o                         
   9   1   3       4653.29       4265.98       105.87 o                         
  11   1   3        878.66        896.06        68.24 o                         
  13   1   3        580.45        620.68        58.10 o                         
  15   1   3         79.37         92.21        48.89 o                         
  17   1   3         19.22        -50.94        50.94 o                         
  19   1   3        119.84         53.83        69.51 o                         
  21   1   3         21.78        -81.31       110.57 o                         
  23   1   3          5.01       -170.33       185.07 o                         
 -24   2   3        101.45         21.63        72.75 o                         
 -22   2   3        473.40        295.21        86.44 o                         
 -20   2   3        372.05        411.50        84.31 o                         
 -18   2   3       3785.58       4084.13       148.14 o                         
 -16   2   3          0.95        -42.42        42.42 o                         
 -14   2   3       4527.11       4249.34       125.41 o                         
 -12   2   3      17109.40      18176.81       306.30 o                         
 -10   2   3      13555.76      14182.52       242.22 o                         
  -8   2   3         81.38         32.95        38.13 o                         
  -6   2   3        274.76        374.77        30.45 o                         
  -4   2   3       1555.31       1509.53        47.82 o                         
  -2   2   3      78578.09      72618.12      1161.55 o                         
   0   2   3       7252.94       7589.04       113.61 o                         
   2   2   3      20572.15      21834.58       368.58 o                         
   4   2   3      46901.47      47622.79       782.13 o                         
   6   2   3       9982.33      11185.45       194.56 o                         
   8   2   3      13761.19      16582.08       277.52 o                         
  10   2   3        711.49        583.62        46.97 o                         
  12   2   3       2989.08       3190.15       104.55 o                         
  14   2   3        491.74        489.45        56.39 o                         
  16   2   3        831.19       1230.72       100.95 o                         
  18   2   3        643.21        550.62        80.02 o                         
  20   2   3         18.12         53.32        93.54 o                         
  22   2   3        183.84        -76.59       150.24 o                         
 -25   3   3         89.44         85.09       136.58 o                         
 -23   3   3         36.46       -101.34       101.34 o                         
 -21   3   3        629.96        438.60        75.68 o                         
 -19   3   3        701.41        747.17        83.62 o                         
 -17   3   3       6434.80       6586.44       212.05 o                         
 -15   3   3        133.76        119.99        62.86 o                         
 -13   3   3       3692.19       3433.83       144.92 o                         
 -11   3   3        366.27        405.90        39.88 o                         
  -9   3   3         29.90         38.69        36.84 o                         
  -7   3   3      22036.61      20272.72       354.79 o                         
  -5   3   3       1061.64       1152.92        90.37 o                         
  -3   3   3     103286.41     106304.79      1549.29 o                         
  -1   3   3      42905.75      45570.62       673.55 o                         
   1   3   3       1171.74        898.33        46.43 o                         
   3   3   3      29270.07      29986.91       503.41 o                         
   5   3   3       2997.55       2695.85       118.43 o                         
   7   3   3       4125.21       4048.34        95.61 o                         
   9   3   3      10510.20      12752.18       227.70 o                         
  11   3   3       2049.45       2077.57        80.52 o                         
  13   3   3        677.68        765.06        61.05 o                         
  15   3   3        109.94        117.57        50.05 o                         
  17   3   3         95.31         24.74        67.13 o                         
  19   3   3          0.73        -32.55        85.10 o                         
  21   3   3          2.32         46.95       145.11 o                         
  23   3   3        484.16        565.48       172.22 o                         
 -24   4   3          0.12        134.72       120.97 o                         
 -22   4   3         73.44        153.53       118.38 o                         
 -20   4   3          0.34         50.93       100.01 o                         
 -18   4   3        661.03        708.05       102.22 o                         
 -16   4   3        202.77        175.78        63.02 o                         
 -14   4   3       1626.77       1860.52        99.92 o                         
 -12   4   3        392.80        291.26        47.99 o                         
 -10   4   3        153.28         51.41        38.85 o                         
  -8   4   3       4152.92       3758.40       104.42 o                         
  -6   4   3       2392.76       2176.73        84.32 o                         
  -4   4   3       3568.00       3050.06        73.15 o                         
  -2   4   3     100835.16     107355.47      1567.38 o                         
   0   4   3      30931.52      33689.86       508.16 o                         
   2   4   3      49677.50      52642.44       860.53 o                         
   4   4   3         39.15          9.73        31.90 o                         
   6   4   3       1798.15       1805.32        72.58 o                         
   8   4   3        998.11        810.75        61.55 o                         
  10   4   3        765.25        761.39        51.43 o                         
  12   4   3        723.96        799.97        57.85 o                         
  14   4   3       1558.14       1586.52        83.34 o                         
  16   4   3         66.16        160.26        70.05 o                         
  18   4   3        277.41        126.15       101.94 o                         
  20   4   3          0.15        -90.10        90.10 o                         
  22   4   3         44.02          7.46       125.32 o                         
 -25   5   3         95.24        -72.03       131.42 o                         
 -23   5   3         22.79        231.99       115.73 o                         
 -21   5   3          2.13         21.29        84.28 o                         
 -19   5   3         16.29        -10.08        76.65 o                         
 -17   5   3        552.39        572.83        94.58 o                         
 -15   5   3        738.39        728.71        84.09 o                         
 -13   5   3       5470.93       5459.01       155.74 o                         
 -11   5   3       3166.76       3168.85       110.81 o                         
  -9   5   3       4344.05       4536.09       124.44 o                         
  -7   5   3        187.25        132.79        36.99 o                         
  -5   5   3      26678.62      25215.51       391.71 o                         
  -3   5   3      29045.67      27336.45       420.19 o                         
  -1   5   3       1030.72        879.35        43.72 o                         
   1   5   3      22611.10      21525.37       338.74 o                         
   3   5   3        104.84         85.09        34.72 o                         
   5   5   3      18652.62      18569.38       335.06 o                         
   7   5   3      20366.36      20413.56       371.98 o                         
   9   5   3       1110.50       1256.45        78.96 o                         
  11   5   3       8465.37       8858.22       196.63 o                         
  13   5   3       1523.19       1825.40        87.01 o                         
  15   5   3         53.10         44.30        66.44 o                         
  17   5   3        505.11        463.52       106.74 o                         
  19   5   3        328.74        202.28       102.77 o                         
  21   5   3         24.80         66.01       108.56 o                         
  23   5   3         46.66        192.86       150.51 o                         
 -24   6   3         36.91        -26.78       112.13 o                         
 -22   6   3        117.65        120.79        97.94 o                         
 -20   6   3         54.44        -74.03        82.35 o                         
 -18   6   3        188.55        240.50        74.10 o                         
 -16   6   3          8.56         76.01        62.71 o                         
 -14   6   3        223.11        206.82        74.04 o                         
 -12   6   3         31.55         -7.19        46.09 o                         
 -10   6   3         49.18         21.44        40.07 o                         
  -8   6   3       2161.61       1983.51        83.30 o                         
  -6   6   3          9.29         18.52        24.92 o                         
  -4   6   3       1394.03       1194.12        61.00 o                         
  -2   6   3       3106.59       3113.22        94.21 o                         
   0   6   3       3810.18       3724.25       103.71 o                         
   2   6   3        381.13        415.04        38.03 o                         
   4   6   3        111.70        101.83        29.23 o                         
   6   6   3        155.13        176.38        41.15 o                         
   8   6   3        379.50        342.99        68.36 o                         
  10   6   3          0.37        -11.72        59.33 o                         
  12   6   3       2989.19       3023.26       124.77 o                         
  14   6   3       4706.50       4848.92       188.53 o                         
  16   6   3       2183.92       1804.68       144.79 o                         
  18   6   3        220.70         53.43        99.93 o                         
  20   6   3          7.02        -98.93        98.93 o                         
  22   6   3          6.80       -126.52       126.52 o                         
 -23   7   3        680.64        924.02       135.21 o                         
 -21   7   3       1416.00       1502.13       143.31 o                         
 -19   7   3        326.26        247.15        82.44 o                         
 -17   7   3        650.45        701.82        88.95 o                         
 -15   7   3        629.81        711.17        82.76 o                         
 -13   7   3         46.00        -24.70        54.22 o                         
 -11   7   3        115.92         51.03        54.72 o                         
  -9   7   3       9600.45      10056.90       253.92 o                         
  -7   7   3       3530.14       3559.71       155.13 o                         
  -5   7   3       1311.23       1319.51        57.54 o                         
  -3   7   3        768.82        643.00        44.60 o                         
  -1   7   3       2938.57       3349.33        89.63 o                         
   1   7   3      15431.24      14905.17       252.42 o                         
   3   7   3      20424.93      19898.67       325.50 o                         
   5   7   3       8105.76       8397.33       163.50 o                         
   7   7   3       1374.98       1417.98        63.88 o                         
   9   7   3        436.64        272.60        91.56 o                         
  11   7   3        179.12        186.69        45.56 o                         
  13   7   3       5179.62       4996.57       207.89 o                         
  15   7   3        303.43        382.45       105.57 o                         
  17   7   3        531.72        522.93       112.07 o                         
  19   7   3          6.34         76.35       173.75 o                         
  21   7   3        151.16         93.81       182.29 o                         
 -24   8   3        142.94        189.58       118.32 o                         
 -22   8   3        397.43        563.67       141.51 o                         
 -20   8   3         10.22         23.94       126.52 o                         
 -18   8   3        294.69        361.93        86.18 o                         
 -16   8   3         50.16         -7.20        65.76 o                         
 -14   8   3        160.81        186.76        65.93 o                         
 -12   8   3       2619.01       2107.22       121.21 o                         
 -10   8   3        121.02        110.02        51.73 o                         
  -8   8   3          2.31         26.47        42.29 o                         
  -6   8   3       1051.53       1186.26        67.48 o                         
  -4   8   3      11348.00      12184.58       217.28 o                         
  -2   8   3       9638.66       9887.15       185.14 o                         
   0   8   3       7744.08       7772.08       156.06 o                         
   2   8   3       1108.87       1092.44        57.63 o                         
   4   8   3      13597.68      16078.74       275.83 o                         
   6   8   3         25.35         89.27        36.24 o                         
   8   8   3        498.34        452.91        47.04 o                         
  10   8   3          7.60        -41.34        41.34 o                         
  12   8   3        255.14        372.92        96.42 o                         
  14   8   3        106.91        291.99       102.80 o                         
  16   8   3         82.30         82.66        98.68 o                         
  18   8   3        303.58         84.14       111.26 o                         
  20   8   3          4.82         45.24       114.02 o                         
 -23   9   3         91.04         61.61       116.98 o                         
 -21   9   3        234.46        120.80       104.06 o                         
 -19   9   3         59.17         43.94       110.33 o                         
 -17   9   3        256.02        223.34        79.13 o                         
 -15   9   3        829.49        887.73        91.24 o                         
 -13   9   3       1494.73       1595.04       134.99 o                         
 -11   9   3        495.14        298.74        65.08 o                         
  -9   9   3          0.02         30.71        54.35 o                         
  -7   9   3       1436.37       1249.84        64.24 o                         
  -5   9   3        829.19       1028.49        58.17 o                         
  -3   9   3       1592.69       1529.33        69.05 o                         
  -1   9   3       5405.26       5357.39       127.75 o                         
   1   9   3       1344.66       1238.15        65.41 o                         
   3   9   3        416.94        588.34        50.88 o                         
   5   9   3      10624.95      10913.15       208.53 o                         
   7   9   3         21.70         62.25        42.04 o                         
   9   9   3       2558.54       2793.19       117.10 o                         
  11   9   3       2232.87       2414.08       168.01 o                         
  13   9   3        614.54        416.77       127.34 o                         
  15   9   3        258.89        383.50       154.71 o                         
  17   9   3         45.71        -53.84       127.67 o                         
  19   9   3          8.87         61.30       113.50 o                         
  21   9   3          5.03         89.45       153.51 o                         
 -22  10   3          4.08       -106.07       106.07 o                         
 -20  10   3        108.31        251.49       112.53 o                         
 -18  10   3        190.20        180.32       112.13 o                         
 -16  10   3         17.77        -70.07        70.07 o                         
 -14  10   3        389.63        409.03        78.44 o                         
 -12  10   3        603.69        632.80        79.59 o                         
 -10  10   3       1118.35       1291.97        95.13 o                         
  -8  10   3      25176.84      27261.21       447.04 o                         
  -6  10   3       4198.82       4190.76       118.47 o                         
  -4  10   3       2243.91       2582.12        93.77 o                         
  -2  10   3        623.62        521.37        63.48 o                         
   0  10   3       1240.22       1033.16        64.28 o                         
   2  10   3       3963.98       3700.18       122.80 o                         
   4  10   3         26.70         60.67        41.64 o                         
   6  10   3         87.44        160.90        47.26 o                         
   8  10   3         17.86         41.70        46.86 o                         
  10  10   3       1205.23       1272.03       256.87 o                         
  12  10   3        417.91        355.29       100.23 o                         
  14  10   3          7.42        -11.11        88.68 o                         
  16  10   3        776.48        872.12       130.98 o                         
  18  10   3         96.91        157.37       149.91 o                         
  20  10   3         29.99       -121.60       161.30 o                         
 -21  11   3        146.78        296.43       172.69 o                         
 -19  11   3          1.99        -39.38       100.23 o                         
 -17  11   3        547.20        407.33       107.45 o                         
 -15  11   3        231.08        200.12        95.90 o                         
 -13  11   3        436.56        479.22        80.93 o                         
 -11  11   3        426.27        268.20        71.29 o                         
  -9  11   3        547.31        713.69        78.96 o                         
  -7  11   3       1119.85       1108.89        72.77 o                         
  -5  11   3        384.15        442.64        58.83 o                         
  -3  11   3        138.81        153.80        48.60 o                         
  -1  11   3         24.42         50.86        46.60 o                         
   1  11   3      14905.95      16420.18       295.41 o                         
   3  11   3       1250.57       1056.78        69.65 o                         
   5  11   3        277.50        272.75        54.50 o                         
   7  11   3         11.36        -47.27        47.27 o                         
   9  11   3       1132.68       1238.74       131.32 o                         
  11  11   3        855.74        833.64       119.53 o                         
  13  11   3       1670.61       1545.23       138.42 o                         
  15  11   3        943.86        945.29       129.57 o                         
  17  11   3        208.33        378.81       133.12 o                         
  19  11   3        480.45        549.60       135.39 o                         
 -20  12   3          3.78       -115.57       119.33 o                         
 -18  12   3         14.12         59.60       106.08 o                         
 -16  12   3         42.70         32.97        92.48 o                         
 -14  12   3        141.62        135.65        79.11 o                         
 -12  12   3         35.49        -23.80        71.98 o                         
 -10  12   3       1148.49       1116.86        95.12 o                         
  -8  12   3         30.07        -38.69        57.41 o                         
  -6  12   3       1716.32       1644.29        88.41 o                         
  -4  12   3         18.87         -7.09        63.42 o                         
  -2  12   3       2260.95       2298.05       106.21 o                         
   0  12   3        270.64        186.23        55.89 o                         
   2  12   3        104.38         47.73        45.79 o                         
   4  12   3        213.83        163.65        64.10 o                         
   6  12   3        751.27        832.86        71.67 o                         
   8  12   3       2862.78       2845.10       138.70 o                         
  10  12   3       1324.69       1478.09       132.01 o                         
  12  12   3         32.66        -51.64        91.37 o                         
  14  12   3        129.36        175.13       104.06 o                         
  16  12   3        584.47        422.87       119.05 o                         
  18  12   3         35.43        -54.16       140.96 o                         
 -19  13   3         54.85        -99.75       133.58 o                         
 -17  13   3        190.19        162.41       109.36 o                         
 -15  13   3        126.70        186.39       103.14 o                         
 -13  13   3          0.12        -49.77        74.16 o                         
 -11  13   3        218.51        110.91        68.93 o                         
  -9  13   3         22.18        -63.79        63.79 o                         
  -7  13   3         71.08         96.14        58.91 o                         
  -5  13   3       2663.06       2768.89       114.74 o                         
  -3  13   3        542.24        552.06        69.99 o                         
  -1  13   3        686.32        547.19        72.19 o                         
   1  13   3       1816.35       1762.41        95.26 o                         
   3  13   3       2000.68       1735.55        94.83 o                         
   5  13   3       2311.07       2724.91       114.62 o                         
   7  13   3        644.37        474.71        83.53 o                         
   9  13   3          1.39        -31.29        81.19 o                         
  11  13   3        453.93        526.77       105.54 o                         
  13  13   3       2132.43       2397.44       196.08 o                         
  15  13   3        314.19        247.33       121.08 o                         
  17  13   3        130.05         76.16       119.02 o                         
 -18  14   3         16.10          9.95       141.29 o                         
 -16  14   3         84.42       -125.50       125.50 o                         
 -14  14   3        204.55        360.83       110.06 o                         
 -12  14   3        577.08        354.16        87.43 o                         
 -10  14   3        953.06        856.47       101.30 o                         
  -8  14   3          6.97        -70.26        70.26 o                         
  -6  14   3         34.23         11.31        55.54 o                         
  -4  14   3       1433.01       1396.33       127.89 o                         
  -2  14   3        190.34        101.25        68.55 o                         
   0  14   3       1234.11       1255.87        93.17 o                         
   2  14   3        138.87        110.81        62.78 o                         
   4  14   3        827.11       1009.68        84.26 o                         
   6  14   3          0.59         23.68        77.81 o                         
   8  14   3        802.52        867.33       113.70 o                         
  10  14   3       1555.11       1522.87       149.31 o                         
  12  14   3       1252.27       1225.96       135.15 o                         
  14  14   3          6.45        105.48       118.13 o                         
  16  14   3         14.18        -31.00       114.48 o                         
 -17  15   3          6.57         25.88       134.01 o                         
 -15  15   3          0.00         14.58       234.51 o                         
 -13  15   3        143.15        -54.65       136.94 o                         
 -11  15   3         34.26        134.38        83.26 o                         
  -9  15   3         52.38        -64.06        64.06 o                         
  -7  15   3         10.77         -8.82        68.68 o                         
  -5  15   3       3125.11       2922.18       151.35 o                         
  -3  15   3        833.74        889.95        96.90 o                         
  -1  15   3       2309.58       2340.26       118.80 o                         
   1  15   3       1885.41       1980.64       110.15 o                         
   3  15   3        166.39        213.08        64.92 o                         
   5  15   3          3.99        -62.02        62.02 o                         
   7  15   3        738.69        764.59       108.72 o                         
   9  15   3        248.74        478.64       102.65 o                         
  11  15   3        233.29        226.07       100.15 o                         
  13  15   3        148.65        234.33       111.49 o                         
  15  15   3         72.15         86.83       120.00 o                         
 -16  16   3         44.59       -123.34       123.34 o                         
 -14  16   3          1.22        -46.92       123.81 o                         
 -12  16   3        175.40        -30.91       124.14 o                         
 -10  16   3          0.02         32.90        98.74 o                         
  -8  16   3        274.33        270.67        86.59 o                         
  -6  16   3        314.00        150.14        77.57 o                         
  -4  16   3        522.72        755.51        85.09 o                         
  -2  16   3       1526.50       1777.70       110.48 o                         
   0  16   3          0.00         75.39        75.24 o                         
   2  16   3        203.84        311.63        74.05 o                         
   4  16   3          5.00         81.09        67.77 o                         
   6  16   3        141.29        140.85        87.79 o                         
   8  16   3         75.63        -68.26       116.93 o                         
  10  16   3         79.65        112.25        94.91 o                         
  12  16   3        125.88         32.56       104.27 o                         
  14  16   3         74.84        -12.34       120.53 o                         
 -13  17   3         51.82         -5.22       132.45 o                         
 -11  17   3          1.61       -113.27       113.27 o                         
  -9  17   3          0.65        -36.78        97.38 o                         
  -7  17   3        216.18        159.24       103.00 o                         
  -5  17   3       2341.69       2632.52       187.79 o                         
  -3  17   3         75.54         54.27        66.43 o                         
  -1  17   3        317.14        236.37        78.95 o                         
   1  17   3        907.88       1154.19       111.94 o                         
   3  17   3        122.92         76.28        74.29 o                         
   5  17   3        300.80        298.19        96.70 o                         
   7  17   3          4.45        -75.90        75.90 o                         
   9  17   3         12.18        173.39       102.57 o                         
  11  17   3         49.34         30.46       110.93 o                         
 -12  18   3          3.56        -75.26       131.11 o                         
 -10  18   3          0.75        237.71       139.86 o                         
  -8  18   3          2.37         14.40       106.68 o                         
  -6  18   3          3.08         74.05       102.41 o                         
  -4  18   3        557.79        654.53       119.71 o                         
  -2  18   3        417.10        426.88        94.41 o                         
   0  18   3         71.60         68.29        82.26 o                         
   2  18   3         21.36        -69.63        97.23 o                         
   4  18   3        624.96        548.69       110.18 o                         
   6  18   3         26.44         35.30       106.73 o                         
   8  18   3         14.11        -51.56        97.25 o                         
  10  18   3         19.51         60.17       106.44 o                         
  -9  19   3          1.00        -59.35       126.71 o                         
  -7  19   3         21.96         32.63       112.28 o                         
  -5  19   3        113.18        -98.81        98.81 o                         
  -3  19   3        356.90        384.37       112.34 o                         
  -1  19   3        236.91        298.51        98.98 o                         
   1  19   3          1.52        -81.03        81.03 o                         
   3  19   3         28.97        102.45       107.22 o                         
   5  19   3         40.94         69.56       118.73 o                         
   7  19   3         12.93        -95.73        95.73 o                         
  -6  20   3         25.26        172.04       123.93 o                         
  -4  20   3         85.55         47.09       113.91 o                         
  -2  20   3          4.16        150.77       112.73 o                         
   0  20   3         11.65        228.31       116.44 o                         
   2  20   3         46.69        205.25       116.13 o                         
   4  20   3         34.75        -14.78       231.64 o                         
 -26   0   4          3.62        -41.00       129.10 o                         
 -24   0   4        405.42        566.94       126.04 o                         
 -22   0   4        353.52        627.10       128.79 o                         
 -20   0   4        382.41        314.55        92.21 o                         
 -18   0   4        180.86        302.90        79.26 o                         
 -16   0   4       4918.80       5078.58       249.24 o                         
 -14   0   4       2069.45       2229.67       120.73 o                         
 -12   0   4      14306.96      14752.91       448.42 o                         
 -10   0   4       7295.18       6159.52       215.76 o                         
  -8   0   4      58433.71      58171.58      1224.80 o                         
  -6   0   4     156686.00     163287.47      3357.94 o                         
  -4   0   4       5342.44       3412.31        97.46 o                         
  -2   0   4     133136.19     149642.25      3067.72 o                         
   0   0   4     122957.09     136031.92      2789.49 o                         
   2   0   4      11163.48       9096.28       215.51 o                         
   4   0   4      20863.14      21048.26       467.33 o                         
   6   0   4       2685.02       2873.38       112.81 o                         
   8   0   4      38865.30      47526.49      1024.66 o                         
  10   0   4        281.78        213.77        56.86 o                         
  12   0   4       3102.22       3258.95       150.29 o                         
  14   0   4        479.36        735.49        94.50 o                         
  16   0   4         57.41         24.02       121.63 o                         
  18   0   4       1644.99       1855.12       150.22 o                         
  20   0   4         27.80         66.47       232.65 o                         
  22   0   4        101.58        116.32       261.73 o                         
 -25   1   4          6.24         30.83        76.11 o                         
 -23   1   4          2.43        -58.53        58.53 o                         
 -21   1   4        125.98         -3.06        56.79 o                         
 -19   1   4        213.88        304.61        67.08 o                         
 -17   1   4          7.83         45.68        41.67 o                         
 -15   1   4        217.57        135.22        59.45 o                         
 -13   1   4        584.59        607.87        51.21 o                         
 -11   1   4       6916.68       6653.32       138.70 o                         
  -9   1   4      15219.56      15263.14       276.53 o                         
  -7   1   4     195743.05     200395.14      2912.06 o                         
  -5   1   4      81801.05      85206.32      1246.28 o                         
  -3   1   4      37204.50      33789.03       463.37 o                         
  -1   1   4      40474.38      34901.43       477.09 o                         
   1   1   4      10107.45       8407.40       154.52 o                         
   3   1   4       1247.31       1652.08        64.01 o                         
   5   1   4      16461.32      15047.23       247.86 o                         
   7   1   4        870.81        962.83        49.27 o                         
   9   1   4      13907.17      15558.04       269.13 o                         
  11   1   4       3149.86       2992.24        99.56 o                         
  13   1   4        405.97        531.32        57.46 o                         
  15   1   4        101.93         98.19        66.57 o                         
  17   1   4        198.25        281.70        84.34 o                         
  19   1   4       1216.35       1218.65       149.12 o                         
  21   1   4         17.65        -55.37       165.95 o                         
  23   1   4          8.76        166.62       206.96 o                         
 -26   2   4         79.60        130.80        99.08 o                         
 -24   2   4        189.34         71.15        86.35 o                         
 -22   2   4         94.58         63.09        62.73 o                         
 -20   2   4        169.04        230.81        63.82 o                         
 -18   2   4       2143.98       2194.41       219.03 o                         
 -16   2   4        395.32        457.22        64.01 o                         
 -14   2   4       1584.33       1999.26       122.62 o                         
 -12   2   4      11831.09      11663.99       213.35 o                         
 -10   2   4      31977.55      32007.77       496.68 o                         
  -8   2   4      10608.73      10868.22       186.82 o                         
  -6   2   4     108995.52     110830.20      1619.38 o                         
  -4   2   4      67132.27      65976.47      1059.69 o                         
  -2   2   4      16981.79      19455.16       326.21 o                         
   0   2   4     153765.00     169985.34      3023.34 o                         
   2   2   4        671.84        363.89        40.54 o                         
   4   2   4       9212.04      10347.43       200.68 o                         
   6   2   4       1868.73       1624.66       123.77 o                         
   8   2   4       3163.74       3099.03        88.61 o                         
  10   2   4       7356.46       7780.09       163.20 o                         
  12   2   4        816.35        727.94        58.27 o                         
  14   2   4        281.40        376.33        65.70 o                         
  16   2   4        333.64        304.54        65.21 o                         
  18   2   4        440.37        480.25        98.72 o                         
  20   2   4       1785.21       1764.49       149.53 o                         
  22   2   4          0.09        -29.35       265.88 o                         
 -25   3   4         23.71         59.05        95.34 o                         
 -23   3   4         14.78         45.42       164.54 o                         
 -21   3   4        114.27         32.72        64.02 o                         
 -19   3   4       7135.48       7668.05       215.28 o                         
 -17   3   4         94.29        107.87        58.95 o                         
 -15   3   4       2546.79       2513.07        96.61 o                         
 -13   3   4        117.48        118.94        37.38 o                         
 -11   3   4       4012.77       4029.72       100.72 o                         
  -9   3   4        726.17        748.74        41.47 o                         
  -7   3   4        975.79        830.11        32.84 o                         
  -5   3   4      19294.77      22364.66       344.88 o                         
  -3   3   4       6603.80       7029.30       110.59 o                         
  -1   3   4       8669.40       8818.57       147.34 o                         
   1   3   4     104371.53     104368.49      1672.84 o                         
   3   3   4       8297.33       8909.67       177.79 o                         
   5   3   4        879.54        741.26        57.51 o                         
   7   3   4        994.00       1196.94       112.95 o                         
   9   3   4        927.54        992.95        55.51 o                         
  11   3   4       3747.18       3980.54       112.02 o                         
  13   3   4       3049.19       3021.56       108.24 o                         
  15   3   4         65.08         88.90        70.97 o                         
  17   3   4        610.95        712.23       109.21 o                         
  19   3   4          0.94        -90.58        90.58 o                         
  21   3   4         16.27        212.90       106.68 o                         
  23   3   4          8.15       -193.84       338.58 o                         
 -24   4   4          4.43        -84.81        84.81 o                         
 -22   4   4        366.40        464.71        86.36 o                         
 -20   4   4        197.64        166.26        71.98 o                         
 -18   4   4       9325.95       9001.49       235.35 o                         
 -16   4   4        860.90        636.25        75.80 o                         
 -14   4   4       2251.70       2491.69        91.35 o                         
 -12   4   4          3.96         65.86        41.24 o                         
 -10   4   4       7619.29       7782.57       174.38 o                         
  -8   4   4       1667.49       1456.14        67.29 o                         
  -6   4   4       2608.76       2277.81        76.35 o                         
  -4   4   4      46299.28      48429.73       720.97 o                         
  -2   4   4      17440.57      19125.64       298.78 o                         
   0   4   4      15134.67      12374.51       203.69 o                         
   2   4   4        514.82        358.34        39.89 o                         
   4   4   4       6225.94       6826.13       150.82 o                         
   6   4   4       3306.51       3415.91       106.45 o                         
   8   4   4       7241.28       7725.96       246.06 o                         
  10   4   4       4793.24       5061.88       186.72 o                         
  12   4   4          1.23         -4.66        41.80 o                         
  14   4   4       1323.24       1218.30        80.70 o                         
  16   4   4       2179.04       1971.02       146.32 o                         
  18   4   4        311.62        215.95       103.16 o                         
  20   4   4         91.42         13.38        96.55 o                         
  22   4   4          4.78         23.20       150.41 o                         
 -25   5   4          2.67         15.08       217.74 o                         
 -23   5   4        166.97        235.23        83.88 o                         
 -21   5   4        210.78        264.57       107.47 o                         
 -19   5   4        633.35        648.72        88.21 o                         
 -17   5   4       1491.74       1890.10       174.47 o                         
 -15   5   4        694.97        708.95        89.46 o                         
 -13   5   4         95.98         67.49        46.67 o                         
 -11   5   4       1178.82       1242.86        79.56 o                         
  -9   5   4        137.55        131.03        42.15 o                         
  -7   5   4        672.38        550.90        46.30 o                         
  -5   5   4       4820.55       4334.08        94.12 o                         
  -3   5   4       3378.18       3750.68       109.33 o                         
  -1   5   4       2530.83       2390.46        68.20 o                         
   1   5   4        109.35        101.30        29.30 o                         
   3   5   4       3929.01       4673.99       116.77 o                         
   5   5   4       4026.48       4135.69       113.45 o                         
   7   5   4         13.86          2.09        41.36 o                         
   9   5   4      14636.43      15539.73       306.63 o                         
  11   5   4         42.42         28.51        38.20 o                         
  13   5   4      10870.53      12024.11       240.47 o                         
  15   5   4        183.92        330.31       102.16 o                         
  17   5   4       1426.97       1227.41       181.69 o                         
  19   5   4         32.00       -162.50       162.50 o                         
  21   5   4         34.93         42.84       106.90 o                         
 -24   6   4         54.05        129.53       105.55 o                         
 -22   6   4         95.24        138.85        82.41 o                         
 -20   6   4        899.73        919.54       102.34 o                         
 -18   6   4        573.08        580.95        83.44 o                         
 -16   6   4       1572.51       1422.11       172.12 o                         
 -14   6   4        187.97        218.95        57.34 o                         
 -12   6   4        950.17        874.27        80.78 o                         
 -10   6   4       1732.97       1873.43        86.79 o                         
  -8   6   4       4598.92       3765.12       111.65 o                         
  -6   6   4       4839.79       4658.37       102.34 o                         
  -4   6   4        356.17        249.80        31.57 o                         
  -2   6   4        517.32        471.89        37.63 o                         
   0   6   4       1011.64       1138.01        51.39 o                         
   2   6   4        916.12        804.21        45.18 o                         
   4   6   4       6231.27       6798.52       155.30 o                         
   6   6   4       1280.78       1325.93        70.36 o                         
   8   6   4       4229.65       4551.38       133.21 o                         
  10   6   4        845.56        857.35        73.72 o                         
  12   6   4       5047.80       5074.75       164.46 o                         
  14   6   4         80.98        161.99        95.52 o                         
  16   6   4         77.56         47.47        97.09 o                         
  18   6   4        623.19        405.16       111.89 o                         
  20   6   4         71.59        101.70       135.54 o                         
  22   6   4          0.63       -116.93       116.93 o                         
 -23   7   4         26.81         -6.98       102.55 o                         
 -21   7   4        384.97        369.42        93.22 o                         
 -19   7   4        524.94        464.20        87.52 o                         
 -17   7   4        106.72        181.51        71.72 o                         
 -15   7   4          2.67        -80.33        80.33 o                         
 -13   7   4        196.93        229.45        59.83 o                         
 -11   7   4       4224.62       4123.59       132.51 o                         
  -9   7   4       2162.87       2004.38        89.26 o                         
  -7   7   4       1479.19       1741.88        64.95 o                         
  -5   7   4       3285.68       3105.88        85.58 o                         
  -3   7   4        441.27        470.02        40.25 o                         
  -1   7   4        113.17        103.92        32.39 o                         
   1   7   4       5522.79       5548.62       121.58 o                         
   3   7   4      18765.26      21082.06       343.16 o                         
   5   7   4         24.14         73.67        39.68 o                         
   7   7   4        586.86        390.37        53.17 o                         
   9   7   4         24.97          4.91        47.70 o                         
  11   7   4        543.17        687.70        73.07 o                         
  13   7   4       1339.67       1216.07       181.35 o                         
  15   7   4        128.68        -28.18        92.44 o                         
  17   7   4         23.22         89.89       103.30 o                         
  19   7   4        248.56        161.18       113.02 o                         
  21   7   4          8.55        -68.38       111.42 o                         
 -24   8   4         86.05        -65.01       130.12 o                         
 -22   8   4         25.15        121.01       106.22 o                         
 -20   8   4        902.66        658.97       105.26 o                         
 -18   8   4         15.31        -60.44        60.44 o                         
 -16   8   4       1122.90        946.64        92.81 o                         
 -14   8   4        170.92        216.65        66.27 o                         
 -12   8   4        111.65        194.37        71.78 o                         
 -10   8   4       1638.34       1512.54        85.21 o                         
  -8   8   4          0.11         12.41        30.13 o                         
  -6   8   4       2065.98       2066.06        89.49 o                         
  -4   8   4       2949.27       3031.76       119.83 o                         
  -2   8   4       3470.41       2858.01       100.30 o                         
   0   8   4       6458.24       6243.52       135.32 o                         
   2   8   4        958.21        930.20        55.01 o                         
   4   8   4       9587.64      11547.45       212.65 o                         
   6   8   4       1191.61       1124.16        72.40 o                         
   8   8   4         24.34         89.32        48.67 o                         
  10   8   4       9972.11      11153.12       254.34 o                         
  12   8   4       1408.87       1359.84       129.05 o                         
  14   8   4       1245.92       1093.97       129.29 o                         
  16   8   4       1954.05       1967.95       158.30 o                         
  18   8   4          9.28        -56.06       141.51 o                         
  20   8   4         77.73        -90.86       121.13 o                         
 -23   9   4        315.00        264.23       120.78 o                         
 -21   9   4          6.48         70.23       101.86 o                         
 -19   9   4        102.62         77.21        83.27 o                         
 -17   9   4          1.52        -26.08        68.25 o                         
 -15   9   4        125.27         79.05        67.16 o                         
 -13   9   4          4.34         23.17        77.51 o                         
 -11   9   4         74.85         16.72        55.20 o                         
  -9   9   4        169.88        147.49        52.57 o                         
  -7   9   4       1085.44       1089.83        68.12 o                         
  -5   9   4       4585.96       4514.68       114.53 o                         
  -3   9   4      12346.89      13000.84       275.90 o                         
  -1   9   4       3845.20       3886.12       108.77 o                         
   1   9   4      21245.96      22420.20       370.88 o                         
   3   9   4       1115.45       1283.83        65.60 o                         
   5   9   4          3.66         45.46        38.45 o                         
   7   9   4         10.29        -26.52        47.83 o                         
   9   9   4       1541.29       1676.68       106.52 o                         
  11   9   4       1378.08       1343.54       125.55 o                         
  13   9   4        934.93       1184.26       130.64 o                         
  15   9   4         60.88        -20.09        93.88 o                         
  17   9   4         32.53        179.58       110.22 o                         
  19   9   4        141.63        259.77       119.18 o                         
 -22  10   4         67.75        193.05       116.53 o                         
 -20  10   4        753.84       1051.11       132.59 o                         
 -18  10   4        359.48        185.70        87.71 o                         
 -16  10   4        606.69        703.25       111.69 o                         
 -14  10   4        200.02        226.84        74.04 o                         
 -12  10   4          0.24         60.51        61.38 o                         
 -10  10   4         75.69         -8.75        57.48 o                         
  -8  10   4       4905.09       4657.15       126.70 o                         
  -6  10   4       6526.72       6421.18       147.30 o                         
  -4  10   4       2782.51       2806.86       105.06 o                         
  -2  10   4         57.52         57.52        41.84 o                         
   0  10   4        922.92       1083.57        68.63 o                         
   2  10   4       2622.49       2894.11       100.15 o                         
   4  10   4       2120.98       2141.81       195.08 o                         
   6  10   4         84.60         71.63        46.15 o                         
   8  10   4        208.01         63.51        80.06 o                         
  10  10   4       2594.88       2573.23       157.49 o                         
  12  10   4       2308.84       2314.62       158.63 o                         
  14  10   4       6610.71       6711.28       264.39 o                         
  16  10   4        404.93        581.22       121.94 o                         
  18  10   4        138.66         74.46       119.65 o                         
  20  10   4         15.06        -50.69       191.52 o                         
 -21  11   4         16.28        -63.56       111.42 o                         
 -19  11   4         57.93        -98.56       100.36 o                         
 -17  11   4         86.06         47.73        99.09 o                         
 -15  11   4        379.66        441.43        87.97 o                         
 -13  11   4       1395.37       1427.25       106.49 o                         
 -11  11   4       1044.62        984.57        88.63 o                         
  -9  11   4        978.60        855.07        81.62 o                         
  -7  11   4        832.47        562.45        59.76 o                         
  -5  11   4       2662.13       2846.30       118.91 o                         
  -3  11   4          2.51        -55.38        55.38 o                         
  -1  11   4        761.14        733.46        64.26 o                         
   1  11   4       2335.89       2359.83       117.05 o                         
   3  11   4       1706.56       1909.29        88.26 o                         
   5  11   4        357.58        351.53        56.52 o                         
   7  11   4        822.97        821.20        68.99 o                         
   9  11   4         55.13         87.38        85.19 o                         
  11  11   4          9.41         -1.32        89.01 o                         
  13  11   4         43.30         20.99        96.66 o                         
  15  11   4        695.47        703.70       129.52 o                         
  17  11   4        863.33        845.32       141.75 o                         
  19  11   4        354.23        369.73       132.52 o                         
 -20  12   4          1.95       -118.58       118.58 o                         
 -18  12   4         33.08        121.73       104.94 o                         
 -16  12   4         15.49        -38.89        88.54 o                         
 -14  12   4        611.44        642.96       115.62 o                         
 -12  12   4        337.66        420.35        79.40 o                         
 -10  12   4        239.21        128.38        71.83 o                         
  -8  12   4        111.50         86.31        65.05 o                         
  -6  12   4        428.49        386.80        94.69 o                         
  -4  12   4       1535.15       1497.43        94.44 o                         
  -2  12   4       2082.14       2242.90        98.79 o                         
   0  12   4        106.12        115.93        54.73 o                         
   2  12   4         22.97         70.91        49.34 o                         
   4  12   4        537.40        642.38        65.87 o                         
   6  12   4         12.41        -13.13        54.63 o                         
   8  12   4       1141.77       1244.32       122.27 o                         
  10  12   4       1674.37       1232.17       125.35 o                         
  12  12   4         96.22         79.65        93.36 o                         
  14  12   4        728.36        516.10       122.05 o                         
  16  12   4        127.74        -42.55       148.71 o                         
  18  12   4         72.21        -23.42       118.51 o                         
 -19  13   4          2.43         61.34       181.38 o                         
 -17  13   4         82.59         -7.47       122.51 o                         
 -15  13   4        646.08        597.32       110.50 o                         
 -13  13   4        168.80         97.38       101.97 o                         
 -11  13   4         16.45         -6.04        73.57 o                         
  -9  13   4         85.49        109.95        72.70 o                         
  -7  13   4          8.65        104.90        66.42 o                         
  -5  13   4         92.77        152.78        58.15 o                         
  -3  13   4        198.25        231.87        61.63 o                         
  -1  13   4       3003.97       3143.75       187.20 o                         
   1  13   4        125.30          9.63        59.21 o                         
   3  13   4         25.96        -31.27        54.64 o                         
   5  13   4        982.83        801.35        78.85 o                         
   7  13   4         25.82         75.15        94.85 o                         
   9  13   4        467.04        492.66       100.99 o                         
  11  13   4         28.11        149.10        95.94 o                         
  13  13   4        386.26        268.43       132.66 o                         
  15  13   4        171.99        -69.32       104.40 o                         
  17  13   4        126.04        162.88       120.96 o                         
 -18  14   4         65.94        128.75       134.28 o                         
 -16  14   4        505.11        744.09       155.87 o                         
 -14  14   4        677.31        771.77       141.74 o                         
 -12  14   4        319.30        248.07        84.63 o                         
 -10  14   4          0.11         23.34        71.79 o                         
  -8  14   4        413.94        559.93        84.49 o                         
  -6  14   4         28.97         98.95        62.35 o                         
  -4  14   4        543.34        613.36        73.70 o                         
  -2  14   4        981.00       1197.65        91.38 o                         
   0  14   4       1150.54       1006.84        87.22 o                         
   2  14   4        148.68        140.26        69.20 o                         
   4  14   4         72.27         98.92        62.19 o                         
   6  14   4        426.54        363.28       143.91 o                         
   8  14   4        277.59        380.47       112.73 o                         
  10  14   4       2104.64       2308.52       190.68 o                         
  12  14   4          1.96        -17.83        91.20 o                         
  14  14   4         13.07         71.54       105.52 o                         
  16  14   4         35.08         35.10       125.35 o                         
 -17  15   4         33.53         81.65       131.53 o                         
 -15  15   4        259.01        171.93       137.33 o                         
 -13  15   4        142.92        -14.32       122.56 o                         
 -11  15   4        146.40        168.40       134.32 o                         
  -9  15   4         46.79         71.89        76.82 o                         
  -7  15   4         70.81         18.16        84.60 o                         
  -5  15   4          1.23        -58.02        58.02 o                         
  -3  15   4         25.63        -64.20        64.20 o                         
  -1  15   4       1731.62       1770.32       105.42 o                         
   1  15   4        287.87        230.96        80.84 o                         
   3  15   4        481.34        434.29        92.28 o                         
   5  15   4         67.87         59.89        78.45 o                         
   7  15   4        223.15         36.05       152.91 o                         
   9  15   4         59.42         25.58        86.41 o                         
  11  15   4         33.22        -88.68        95.05 o                         
  13  15   4        122.15        113.17       107.40 o                         
  15  15   4        447.94        391.55       134.53 o                         
 -16  16   4         25.59          6.99       138.74 o                         
 -14  16   4         22.07        262.04       133.25 o                         
 -12  16   4          1.48        -13.26       117.18 o                         
 -10  16   4        210.35        202.61       102.75 o                         
  -8  16   4        199.84        169.74        98.03 o                         
  -6  16   4        564.43        539.05       108.59 o                         
  -4  16   4        321.33        250.56        72.89 o                         
  -2  16   4        622.45        608.20        86.58 o                         
   0  16   4       1874.87       1929.29       114.00 o                         
   2  16   4          0.49         -5.68        63.18 o                         
   4  16   4        432.87        385.32        86.71 o                         
   6  16   4        169.71        199.98       107.33 o                         
   8  16   4         58.97         93.28        94.21 o                         
  10  16   4        279.67        342.32       163.70 o                         
  12  16   4         48.23        -94.18        94.18 o                         
  14  16   4          3.77         67.51       171.50 o                         
 -15  17   4         24.48        -24.18       133.50 o                         
 -13  17   4          4.87        -92.45       134.93 o                         
 -11  17   4        192.39         89.51       129.28 o                         
  -9  17   4        238.55        269.47       107.81 o                         
  -7  17   4        172.91        255.84       103.00 o                         
  -5  17   4        606.44        504.60       155.86 o                         
  -3  17   4         18.55         -0.19        98.06 o                         
  -1  17   4        294.08        241.44        83.40 o                         
   1  17   4        159.55        141.54        82.06 o                         
   3  17   4         65.86         54.86        76.33 o                         
   5  17   4        350.56        280.25       102.46 o                         
   7  17   4        621.93        570.50       110.91 o                         
   9  17   4         94.05        101.69        95.92 o                         
  11  17   4         29.95        170.17       117.53 o                         
 -12  18   4          0.02        -46.32       131.88 o                         
 -10  18   4        153.84         46.27       129.51 o                         
  -8  18   4         69.46         45.85       151.71 o                         
  -6  18   4         47.73        139.11       103.71 o                         
  -4  18   4        874.99        768.66       121.27 o                         
  -2  18   4        431.89        563.70       100.18 o                         
   0  18   4        170.30        227.83       105.61 o                         
   2  18   4        354.03        336.63       104.71 o                         
   4  18   4         20.71        -11.36        92.79 o                         
   6  18   4        378.71        417.54       142.11 o                         
   8  18   4         18.86         15.12       100.25 o                         
  10  18   4          2.12        -73.96       103.26 o                         
  -9  19   4          1.80        -27.02       158.14 o                         
  -7  19   4         25.49         18.24       121.86 o                         
  -5  19   4          7.13        -95.94        95.94 o                         
  -3  19   4        158.00         73.37       103.63 o                         
  -1  19   4         69.50         43.05        93.85 o                         
   1  19   4        163.92        182.60       111.13 o                         
   3  19   4          4.04        213.57       112.31 o                         
   5  19   4        168.74       -118.20       138.51 o                         
   7  19   4         16.32        -62.77       100.57 o                         
  -6  20   4          3.24         21.92       114.12 o                         
  -4  20   4         13.17         59.25       114.12 o                         
  -2  20   4        206.26        138.27       119.12 o                         
   0  20   4         74.74         91.53       110.58 o                         
   2  20   4          8.59        -68.80       162.98 o                         
 -25   1   5        347.87        421.24       103.61 o                         
 -23   1   5        459.00        543.66        85.19 o                         
 -21   1   5        474.66        608.92        81.08 o                         
 -19   1   5          0.52         -6.97        50.70 o                         
 -17   1   5       1050.41       1140.08        75.84 o                         
 -15   1   5      10720.62      10342.58       207.74 o                         
 -13   1   5        406.75        494.32        60.07 o                         
 -11   1   5       1295.08       1338.90        81.72 o                         
  -9   1   5       2358.38       2060.03        87.24 o                         
  -7   1   5      31325.42      31638.23       481.33 o                         
  -5   1   5      58488.56      58103.79       857.31 o                         
  -3   1   5       5158.71       5811.17       102.31 o                         
  -1   1   5      37126.43      38166.82       566.71 o                         
   1   1   5       1337.80        946.93        49.05 o                         
   3   1   5       1358.12       1433.65        68.59 o                         
   5   1   5       4374.92       4934.01       107.35 o                         
   7   1   5      39998.36      44733.30       683.73 o                         
   9   1   5       2072.46       1765.29        73.45 o                         
  11   1   5        667.27        745.61        68.43 o                         
  13   1   5         36.36        -44.17        44.17 o                         
  15   1   5        753.68        692.91        72.24 o                         
  17   1   5        117.72         13.71        61.33 o                         
  19   1   5         34.53        -44.71        86.67 o                         
  21   1   5         60.84        302.76       190.88 o                         
  23   1   5          0.01        261.17       196.97 o                         
 -26   2   5         11.62         78.87        87.74 o                         
 -24   2   5        167.14        201.85        87.55 o                         
 -22   2   5        111.76        145.09        66.96 o                         
 -20   2   5         24.75         70.74        57.40 o                         
 -18   2   5       2884.81       2895.69       141.69 o                         
 -16   2   5       1007.84        973.53        69.41 o                         
 -14   2   5       1515.63       1376.48        69.52 o                         
 -12   2   5       7387.44       7876.51       159.21 o                         
 -10   2   5       1033.59       1018.07        52.22 o                         
  -8   2   5      28842.08      25989.47       403.49 o                         
  -6   2   5         45.17         62.29        34.06 o                         
  -4   2   5       6164.46       5489.74        92.70 o                         
  -2   2   5      78867.73      76976.43      1040.99 o                         
   0   2   5      20193.52      23356.22       356.55 o                         
   2   2   5      18186.89      20720.43       358.53 o                         
   4   2   5       3120.32       2818.76       104.07 o                         
   6   2   5       3443.80       3463.96       104.57 o                         
   8   2   5         46.73         12.29        33.57 o                         
  10   2   5         73.83        115.10        39.85 o                         
  12   2   5        295.57        267.65        50.53 o                         
  14   2   5         51.97        -55.38        55.38 o                         
  16   2   5       1211.80       1295.05       103.88 o                         
  18   2   5        882.44        787.61       113.41 o                         
  20   2   5        873.23        859.82       130.65 o                         
  22   2   5        189.41        158.70       205.38 o                         
 -25   3   5         15.16         -8.56        83.24 o                         
 -23   3   5        141.01        125.93        74.74 o                         
 -21   3   5       2552.50       2691.74       135.41 o                         
 -19   3   5        246.16        121.12        76.24 o                         
 -17   3   5       1417.13       1382.80       115.02 o                         
 -15   3   5       1791.00       1839.71        82.12 o                         
 -13   3   5         89.22         68.20        34.57 o                         
 -11   3   5       5141.72       5689.53       123.79 o                         
  -9   3   5       9541.06       9647.18       173.16 o                         
  -7   3   5        945.03        859.11        41.69 o                         
  -5   3   5       1884.62       1509.50        55.21 o                         
  -3   3   5     339420.41     351684.53      5577.03 o                         
  -1   3   5       2934.16       2903.74        68.46 o                         
   1   3   5       1384.09       1051.22        61.25 o                         
   3   3   5        235.25        225.34        41.28 o                         
   5   3   5       8122.36       8707.34       182.59 o                         
   7   3   5      15555.25      19147.10       354.12 o                         
   9   3   5         13.74         45.46        34.81 o                         
  11   3   5        709.06        753.78        58.22 o                         
  13   3   5        792.13        763.61        69.36 o                         
  15   3   5         44.31         -1.80        60.13 o                         
  17   3   5         48.28         20.43        83.57 o                         
  19   3   5        308.28        192.34       135.52 o                         
  21   3   5         28.23         37.30       111.56 o                         
 -24   4   5         25.01        162.77       131.70 o                         
 -22   4   5         68.04        -41.18        77.31 o                         
 -20   4   5       4872.49       5138.48       244.05 o                         
 -18   4   5        339.32        296.57        81.17 o                         
 -16   4   5       2096.31       1785.25       102.05 o                         
 -14   4   5       1533.26       1584.58        69.22 o                         
 -12   4   5        790.20        836.26        65.36 o                         
 -10   4   5          3.24         51.09        39.26 o                         
  -8   4   5       6340.91       6008.25       118.77 o                         
  -6   4   5       4149.78       3863.68        86.76 o                         
  -4   4   5     147656.80     148045.67      1994.56 o                         
  -2   4   5         16.78          4.16        22.24 o                         
   0   4   5       8879.49       9839.32       168.93 o                         
   2   4   5        622.26        510.95        60.66 o                         
   4   4   5         65.68         91.19        49.46 o                         
   6   4   5       6697.56       6912.08       162.44 o                         
   8   4   5        480.32        701.07        75.09 o                         
  10   4   5        399.91        483.52        63.95 o                         
  12   4   5       5950.33       6086.85       167.52 o                         
  14   4   5        121.93        -51.85        59.45 o                         
  16   4   5        129.63         18.33        88.90 o                         
  18   4   5         10.04        -38.80        89.61 o                         
  20   4   5          4.71        -13.37       107.51 o                         
  22   4   5        146.51        101.65       123.75 o                         
 -25   5   5         14.02        -17.93       105.29 o                         
 -23   5   5         91.09        198.82        80.60 o                         
 -21   5   5        235.80        320.09       112.07 o                         
 -19   5   5       3808.37       3610.28       155.27 o                         
 -17   5   5         31.27         17.73        59.93 o                         
 -15   5   5       1780.19       1866.93       101.44 o                         
 -13   5   5        432.69        346.56        90.33 o                         
 -11   5   5         14.84        -15.06        49.28 o                         
  -9   5   5      16322.69      17322.98       321.60 o                         
  -7   5   5       1309.63       1582.27        55.69 o                         
  -5   5   5      14282.97      14081.64       252.67 o                         
  -3   5   5        125.33        126.09        28.21 o                         
  -1   5   5       1516.99       1124.33        46.89 o                         
   1   5   5       5911.60       5706.12       130.34 o                         
   3   5   5         30.14         38.61        34.26 o                         
   5   5   5       3340.95       3535.61       133.73 o                         
   7   5   5       1032.67       1068.03        71.49 o                         
   9   5   5        440.60        417.96        63.40 o                         
  11   5   5       3074.73       2834.83       122.71 o                         
  13   5   5        307.08        241.36        74.85 o                         
  15   5   5          0.03        -72.11        94.14 o                         
  17   5   5         14.67        -77.05        93.76 o                         
  19   5   5         74.28        -60.54        96.54 o                         
  21   5   5         16.39        110.15       112.72 o                         
 -24   6   5         60.00        -83.07        95.96 o                         
 -22   6   5          1.81         21.18        85.24 o                         
 -20   6   5         31.56        128.33        76.79 o                         
 -18   6   5        205.26        326.67        76.15 o                         
 -16   6   5        335.20        450.44        99.05 o                         
 -14   6   5          3.09         18.80        62.10 o                         
 -12   6   5       3231.04       3138.63       137.30 o                         
 -10   6   5       1691.85       1893.43        85.33 o                         
  -8   6   5       2560.49       2553.62        96.25 o                         
  -6   6   5        848.11        933.33        61.62 o                         
  -4   6   5         86.43         99.20        28.41 o                         
  -2   6   5         14.88         62.21        28.02 o                         
   0   6   5      17943.16      18686.86       302.94 o                         
   2   6   5        101.21         55.13        34.34 o                         
   4   6   5          2.94         89.00        38.55 o                         
   6   6   5        991.67       1054.31        66.99 o                         
   8   6   5       1468.46       1357.86        98.26 o                         
  10   6   5        189.19        127.34        58.39 o                         
  12   6   5         22.75         55.71        66.03 o                         
  14   6   5       2286.83       1979.46       215.87 o                         
  16   6   5        108.10        -30.82        90.73 o                         
  18   6   5          5.31        177.43       104.52 o                         
  20   6   5         18.05         -1.59       119.93 o                         
 -23   7   5         29.23        -36.46        98.87 o                         
 -21   7   5          0.00        -71.25        71.25 o                         
 -19   7   5        219.73        278.31        76.14 o                         
 -17   7   5        408.48        453.04        81.17 o                         
 -15   7   5        548.34        353.76        74.72 o                         
 -13   7   5        671.31        535.48        67.45 o                         
 -11   7   5        119.76        129.83        63.67 o                         
  -9   7   5       7371.02       7670.05       178.22 o                         
  -7   7   5        173.04         82.26        47.81 o                         
  -5   7   5       5025.04       5144.61       113.74 o                         
  -3   7   5       2834.26       2722.99        79.74 o                         
  -1   7   5        390.56        355.35        62.55 o                         
   1   7   5        366.44        456.24        41.81 o                         
   3   7   5       1371.40       1558.00        74.60 o                         
   5   7   5        802.42        489.75        61.44 o                         
   7   7   5       2222.15       2331.80       103.15 o                         
   9   7   5          0.91          9.36        47.07 o                         
  11   7   5       5370.59       5991.88       211.07 o                         
  13   7   5         48.30        210.30        98.03 o                         
  15   7   5         44.51         71.35        97.82 o                         
  17   7   5         35.40       -142.11       142.11 o                         
  19   7   5          6.59        -41.85       145.80 o                         
  21   7   5         24.82       -115.65       115.65 o                         
 -24   8   5        207.29        225.79       131.14 o                         
 -22   8   5         28.47        -12.26        96.19 o                         
 -20   8   5        102.99        243.63       129.05 o                         
 -18   8   5         57.29        122.93        94.55 o                         
 -16   8   5        617.15        505.21        80.07 o                         
 -14   8   5          1.06        -73.35        85.02 o                         
 -12   8   5        853.57        759.18        77.26 o                         
 -10   8   5       3673.77       4083.73       138.23 o                         
  -8   8   5        791.52        723.64        55.12 o                         
  -6   8   5        380.87        331.51        39.84 o                         
  -4   8   5        121.57         84.55        31.65 o                         
  -2   8   5       9794.22      11065.45       202.90 o                         
   0   8   5        469.38        565.80        86.82 o                         
   2   8   5      41772.08      46596.53       780.74 o                         
   4   8   5         84.14        131.53        43.31 o                         
   6   8   5         30.19         12.51        44.08 o                         
   8   8   5        157.86        214.11        57.94 o                         
  10   8   5         35.37         23.27        60.53 o                         
  12   8   5       4289.72       4361.29       200.00 o                         
  14   8   5        279.99         23.28        96.47 o                         
  16   8   5        617.09        494.33       124.12 o                         
  18   8   5         25.49       -105.58       105.58 o                         
  20   8   5          7.11         60.53       120.43 o                         
 -23   9   5        108.32        -29.26       106.79 o                         
 -21   9   5          2.00        -69.16        95.08 o                         
 -19   9   5          0.31        -75.01        75.01 o                         
 -17   9   5         12.26         34.43        66.44 o                         
 -15   9   5        252.19        214.93        74.74 o                         
 -13   9   5        912.94        953.50        86.57 o                         
 -11   9   5       1022.29        981.95        82.52 o                         
  -9   9   5       3053.99       3179.62       134.39 o                         
  -7   9   5       3717.48       4119.22       111.89 o                         
  -5   9   5         68.87        102.61        33.51 o                         
  -3   9   5       2330.77       2313.13        84.37 o                         
  -1   9   5          9.05        -33.67        35.83 o                         
   1   9   5       7309.49       7641.20       176.16 o                         
   3   9   5       1084.03       1214.96        64.75 o                         
   5   9   5        562.38        529.40        61.04 o                         
   7   9   5        137.49        187.60        55.32 o                         
   9   9   5        127.81        195.21       106.36 o                         
  11   9   5       7354.40       7768.87       262.88 o                         
  13   9   5         24.71        -70.26        92.08 o                         
  15   9   5        111.92        -91.11        93.83 o                         
  17   9   5         79.99        -78.17       109.58 o                         
  19   9   5         41.95         41.82       116.35 o                         
 -22  10   5         63.72         10.82       120.55 o                         
 -20  10   5        276.92        217.19       151.71 o                         
 -18  10   5        112.67        212.86        86.51 o                         
 -16  10   5        621.32        519.62        83.47 o                         
 -14  10   5        433.57        374.99        81.73 o                         
 -12  10   5          1.01        -36.20        60.17 o                         
 -10  10   5       1124.51        903.48        78.23 o                         
  -8  10   5       2108.11       2123.84       130.19 o                         
  -6  10   5       2082.02       2309.96        91.67 o                         
  -4  10   5        623.51        627.68        62.22 o                         
  -2  10   5        215.46        248.61        59.14 o                         
   0  10   5       3827.32       4718.42       186.86 o                         
   2  10   5       1424.09       1495.04        74.87 o                         
   4  10   5        937.08        921.11        62.25 o                         
   6  10   5       2217.68       2395.42       157.29 o                         
   8  10   5         15.30         64.14        61.71 o                         
  10  10   5        119.01         43.72        88.30 o                         
  12  10   5       2535.64       2918.29       211.67 o                         
  14  10   5       1423.64       1585.44       207.47 o                         
  16  10   5        264.50        -99.87       101.45 o                         
  18  10   5        118.94        212.29       122.73 o                         
 -21  11   5          5.32         93.74       150.37 o                         
 -19  11   5         11.36         80.71       106.37 o                         
 -17  11   5        176.58         63.09        82.68 o                         
 -15  11   5        119.40        114.36        77.68 o                         
 -13  11   5         11.23         11.06        96.11 o                         
 -11  11   5         59.80         -2.74        63.00 o                         
  -9  11   5         27.30         15.48        61.60 o                         
  -7  11   5         58.30        166.66        71.53 o                         
  -5  11   5       1793.64       2036.85        88.56 o                         
  -3  11   5       2898.26       2725.56       204.99 o                         
  -1  11   5       1353.01       1394.98        77.73 o                         
   1  11   5       5561.21       5532.77       157.81 o                         
   3  11   5        127.49         82.42        47.42 o                         
   5  11   5        337.36        442.87        59.56 o                         
   7  11   5        128.11        142.62        63.29 o                         
   9  11   5       1172.63       1141.06       227.86 o                         
  11  11   5       6159.45       7588.40       268.66 o                         
  13  11   5         44.38         28.53        93.17 o                         
  15  11   5       1484.56       1856.76       164.96 o                         
  17  11   5          1.36         43.56       112.84 o                         
  19  11   5         81.70        159.81       131.59 o                         
 -20  12   5          8.30        105.76       188.45 o                         
 -18  12   5          0.01       -112.43       112.43 o                         
 -16  12   5         25.28        -79.70        79.70 o                         
 -14  12   5         96.82         96.51        77.85 o                         
 -12  12   5         47.92         69.10        72.62 o                         
 -10  12   5        963.97       1113.98        96.92 o                         
  -8  12   5        949.26       1340.58       107.57 o                         
  -6  12   5        365.30        279.42        89.65 o                         
  -4  12   5         38.06        -15.83        60.42 o                         
  -2  12   5        206.92        282.38        59.19 o                         
   0  12   5       1355.79       1458.05        94.75 o                         
   2  12   5        546.77        582.66        66.22 o                         
   4  12   5          4.28         64.55        53.01 o                         
   6  12   5       1649.88       1594.76       105.99 o                         
   8  12   5       1749.88       1262.34       145.54 o                         
  10  12   5        796.23        651.97       107.52 o                         
  12  12   5        443.74        346.40       110.55 o                         
  14  12   5        229.69        308.87       113.98 o                         
  16  12   5          9.32        -76.65       108.77 o                         
  18  12   5          2.09        112.45       126.56 o                         
 -19  13   5          0.21        -72.75       165.96 o                         
 -17  13   5        855.55        687.54       147.70 o                         
 -15  13   5         11.13        -74.41        93.47 o                         
 -13  13   5       1210.29       1153.98       111.83 o                         
 -11  13   5         97.84         34.73        74.27 o                         
  -9  13   5        243.59        198.37        75.17 o                         
  -7  13   5        696.09        530.77        69.98 o                         
  -5  13   5        363.88        375.76        79.89 o                         
  -3  13   5        993.46       1335.51        87.21 o                         
  -1  13   5         49.25         40.70        60.17 o                         
   1  13   5        618.57        501.49        76.74 o                         
   3  13   5       1111.66       1077.99        82.59 o                         
   5  13   5       3456.48       3559.92       153.69 o                         
   7  13   5          1.83        -77.05        77.05 o                         
   9  13   5          4.70        -54.84        80.92 o                         
  11  13   5        467.50        321.37       102.45 o                         
  13  13   5        157.29        179.92       117.16 o                         
  15  13   5          6.13        -41.19       125.22 o                         
  17  13   5          2.52         59.09       131.92 o                         
 -18  14   5         94.73        273.67       151.90 o                         
 -16  14   5         20.78         23.28       129.59 o                         
 -14  14   5        223.74        319.46       107.81 o                         
 -12  14   5         68.69        145.11        92.67 o                         
 -10  14   5        356.59        422.63       100.09 o                         
  -8  14   5        885.31        886.27        95.06 o                         
  -6  14   5         80.12         75.75        65.79 o                         
  -4  14   5          3.37        -53.20        53.63 o                         
  -2  14   5       4963.50       5274.95       169.69 o                         
   0  14   5        339.67        293.71        70.96 o                         
   2  14   5         36.82         85.62        99.64 o                         
   4  14   5         40.18         81.37        66.92 o                         
   6  14   5         16.92        -84.33       110.93 o                         
   8  14   5          2.78         37.95        82.43 o                         
  10  14   5        174.31        240.98        90.89 o                         
  12  14   5        433.91        591.07       120.20 o                         
  14  14   5        204.42        259.59       121.13 o                         
  16  14   5        153.94        165.78       165.38 o                         
 -17  15   5         89.67         92.19       136.87 o                         
 -15  15   5        216.86        257.53       138.95 o                         
 -13  15   5        497.27        540.01       115.60 o                         
 -11  15   5        668.29        651.09       149.04 o                         
  -9  15   5         15.43         13.76        86.96 o                         
  -7  15   5         60.93        -39.89        84.52 o                         
  -5  15   5        607.02        511.89        77.66 o                         
  -3  15   5        596.97        584.21        83.61 o                         
  -1  15   5       2657.61       2889.40       130.67 o                         
   1  15   5        678.65        719.05        79.41 o                         
   3  15   5        108.20        -31.22        61.99 o                         
   5  15   5        123.63        111.36        86.10 o                         
   7  15   5         82.76        -38.67        80.14 o                         
   9  15   5        461.56        629.79       114.97 o                         
  11  15   5        109.93          9.25        94.77 o                         
  13  15   5         82.02         49.52       103.94 o                         
  15  15   5        286.88        535.92       136.76 o                         
 -16  16   5          3.38        -76.20       135.53 o                         
 -14  16   5        199.30        120.17       149.74 o                         
 -12  16   5         47.92          9.80       103.63 o                         
 -10  16   5        911.15        714.69       119.19 o                         
  -8  16   5         84.86        -20.38        92.66 o                         
  -6  16   5        230.55        198.13        98.31 o                         
  -4  16   5         18.40         91.04        80.57 o                         
  -2  16   5        283.12        282.71       102.53 o                         
   0  16   5       2028.85       2195.09       120.39 o                         
   2  16   5        264.10        220.40        77.38 o                         
   4  16   5        278.16        489.91       135.52 o                         
   6  16   5          0.62         92.00       116.33 o                         
   8  16   5        181.23        197.40        98.58 o                         
  10  16   5          1.81        -23.17        90.54 o                         
  12  16   5         73.27        285.37       118.21 o                         
 -15  17   5         28.32       -128.41       128.41 o                         
 -13  17   5          2.29         25.14       131.33 o                         
 -11  17   5         77.29        159.73       111.38 o                         
  -9  17   5          2.60         29.31        96.92 o                         
  -7  17   5          8.05        -82.32        93.77 o                         
  -5  17   5          5.26         84.95        97.50 o                         
  -3  17   5        129.13        171.75        85.82 o                         
  -1  17   5        145.25         36.47        82.75 o                         
   1  17   5        601.22        296.15        87.38 o                         
   3  17   5         31.12         -3.00        82.22 o                         
   5  17   5        573.86        879.15       123.07 o                         
   7  17   5        369.82        346.20       105.89 o                         
   9  17   5         58.11         64.59        98.63 o                         
  11  17   5         31.05        -48.84       102.44 o                         
 -12  18   5         24.74        -45.49       142.03 o                         
 -10  18   5        149.92        283.86       120.37 o                         
  -8  18   5          2.15          9.24       106.64 o                         
  -6  18   5         30.53         69.66       106.07 o                         
  -4  18   5          0.71        -20.65        99.11 o                         
  -2  18   5        313.11        351.85        93.35 o                         
   0  18   5        324.77        592.17       158.95 o                         
   2  18   5        186.07        188.19       104.09 o                         
   4  18   5         44.22        -29.19        99.55 o                         
   6  18   5        101.91        160.02       106.20 o                         
   8  18   5         12.78        -93.54        93.54 o                         
  -9  19   5          8.63        141.07       118.80 o                         
  -7  19   5        273.01        297.73       120.53 o                         
  -5  19   5         78.57         38.01       107.98 o                         
  -3  19   5         45.18        -56.02       103.74 o                         
  -1  19   5         10.40         38.45       110.18 o                         
   1  19   5         17.79        244.38       111.63 o                         
   3  19   5          7.19         94.21       112.46 o                         
   5  19   5          3.59        100.38       137.25 o                         
   7  19   5         28.71         41.82       147.93 o                         
  -4  20   5         14.84         51.45       127.72 o                         
  -2  20   5         76.80        -33.26       123.04 o                         
   0  20   5          1.72        -89.87       109.78 o                         
   2  20   5         43.06        -78.70       107.91 o                         
 -26   0   6          0.08        -94.52        94.52 o                         
 -24   0   6        200.36        304.85       116.98 o                         
 -22   0   6        159.58         35.16        87.06 o                         
 -20   0   6         97.13         52.95        82.87 o                         
 -18   0   6        194.85        203.91        74.44 o                         
 -16   0   6       1092.01       1065.39       103.22 o                         
 -14   0   6        224.97        176.11        62.30 o                         
 -12   0   6        136.56        170.40        58.77 o                         
 -10   0   6       2320.98       2384.74       106.84 o                         
  -8   0   6      79472.95      82078.80      1713.33 o                         
  -6   0   6       7766.91       5636.25       154.81 o                         
  -4   0   6      74101.11      77635.13      1609.39 o                         
  -2   0   6        725.77        609.17        45.61 o                         
   0   0   6      34417.85      34724.69       737.85 o                         
   2   0   6       2137.77       1593.74        78.83 o                         
   4   0   6        601.39        382.69        52.79 o                         
   6   0   6      17038.85      20824.43       480.51 o                         
   8   0   6       6668.20       8279.67       241.87 o                         
  10   0   6        794.49        874.48        86.66 o                         
  12   0   6       2950.53       2934.93       154.90 o                         
  14   0   6       1463.79       1305.42       127.52 o                         
  16   0   6         60.66        -77.99        77.99 o                         
  18   0   6        180.99         97.33       139.59 o                         
  20   0   6        286.82        456.98       286.65 o                         
  22   0   6        108.37        124.63       274.19 o                         
 -25   1   6        128.44         54.16       122.92 o                         
 -23   1   6        385.13        482.16        80.09 o                         
 -21   1   6        125.86        252.68        68.63 o                         
 -19   1   6        630.58        737.95        85.15 o                         
 -17   1   6       2810.32       2709.45       116.89 o                         
 -15   1   6        103.97        115.34        51.09 o                         
 -13   1   6        918.16       1003.31        66.36 o                         
 -11   1   6       2109.49       1771.71        69.08 o                         
  -9   1   6        230.86        291.77        36.07 o                         
  -7   1   6       7652.54       7844.53       143.04 o                         
  -5   1   6     121109.73     120834.12      1762.15 o                         
  -3   1   6      25008.93      24061.19       366.82 o                         
  -1   1   6      14160.80      12865.15       207.31 o                         
   1   1   6       5905.08       6377.59       135.94 o                         
   3   1   6      43542.52      44473.52       737.15 o                         
   5   1   6      18220.45      19865.22       322.48 o                         
   7   1   6      89169.75     102893.85      1524.85 o                         
   9   1   6         67.53         75.94        38.32 o                         
  11   1   6        435.46        445.85        54.51 o                         
  13   1   6          3.77        -19.62        62.86 o                         
  15   1   6         61.66         36.27        59.48 o                         
  17   1   6        595.23        318.70        82.18 o                         
  19   1   6         27.33        -95.78       119.60 o                         
  21   1   6        135.36        284.64       203.56 o                         
 -26   2   6        116.35         84.18        87.37 o                         
 -24   2   6         26.93          7.10        72.31 o                         
 -22   2   6          0.84         27.73        62.04 o                         
 -20   2   6       3055.27       3283.93       143.44 o                         
 -18   2   6         60.22         94.74        70.05 o                         
 -16   2   6        616.01        492.39        56.57 o                         
 -14   2   6       8101.10       8245.65       200.03 o                         
 -12   2   6      14706.23      15206.62       263.20 o                         
 -10   2   6       2028.30       2518.00        84.33 o                         
  -8   2   6        328.77        216.60        38.71 o                         
  -6   2   6       8729.94       7626.84       138.11 o                         
  -4   2   6     412609.81     410372.19      5935.21 o                         
  -2   2   6       2848.08       3165.60        72.59 o                         
   0   2   6        527.60        840.00        48.14 o                         
   2   2   6      23267.66      24318.43       418.73 o                         
   4   2   6      19100.87      17907.46       324.24 o                         
   6   2   6       6074.39       6885.83       161.18 o                         
   8   2   6       1570.92       1929.96        90.43 o                         
  10   2   6      13618.26      14053.57       258.41 o                         
  12   2   6          2.95         56.18        47.69 o                         
  14   2   6         11.74        -25.29        55.40 o                         
  16   2   6        395.19        405.69       127.68 o                         
  18   2   6       1765.42       1358.45       134.83 o                         
  20   2   6        344.10        204.63       149.70 o                         
  22   2   6        142.62        -22.02       276.27 o                         
 -25   3   6         78.29        237.24        86.73 o                         
 -23   3   6         40.80         -4.45        71.60 o                         
 -21   3   6        397.22        370.76        79.07 o                         
 -19   3   6       6555.06       6905.86       239.42 o                         
 -17   3   6       2771.45       3179.78       132.77 o                         
 -15   3   6       8969.60       9497.45       192.81 o                         
 -13   3   6         27.64         -8.13        34.96 o                         
 -11   3   6       1870.92       1776.11        66.29 o                         
  -9   3   6      56256.03      58042.91       869.33 o                         
  -7   3   6       5522.19       4329.99        94.24 o                         
  -5   3   6     279406.94     291041.97      3903.29 o                         
  -3   3   6        387.29        405.06        44.54 o                         
  -1   3   6      91555.41      96553.66      1551.29 o                         
   1   3   6      10301.88       7723.49       158.95 o                         
   3   3   6        476.16        510.77        47.70 o                         
   5   3   6       2073.78       2688.62        96.31 o                         
   7   3   6          3.13         34.01        45.72 o                         
   9   3   6       6743.79       6894.97       175.17 o                         
  11   3   6        562.35        526.90        72.15 o                         
  13   3   6        457.75        429.98        65.52 o                         
  15   3   6          2.71        -48.98        71.20 o                         
  17   3   6          6.08         34.10       133.47 o                         
  19   3   6          6.99         86.98       101.77 o                         
  21   3   6        120.57         42.86       141.75 o                         
 -26   4   6         43.63        -14.24        94.50 o                         
 -24   4   6         16.69        -29.65        78.17 o                         
 -22   4   6          3.82         10.19        64.01 o                         
 -20   4   6       2458.55       2336.94       130.23 o                         
 -18   4   6         87.12        273.58        77.87 o                         
 -16   4   6         24.66        175.12        59.60 o                         
 -14   4   6         15.59         85.59        42.80 o                         
 -12   4   6       4882.41       5243.56       141.81 o                         
 -10   4   6       7462.60       7905.21       152.09 o                         
  -8   4   6      28277.71      29136.54       451.85 o                         
  -6   4   6       7740.65       7283.93       134.84 o                         
  -4   4   6        423.58        565.07        41.59 o                         
  -2   4   6        582.35        540.01        33.89 o                         
   0   4   6      23972.40      26364.44       449.82 o                         
   2   4   6         51.20         11.07        33.59 o                         
   4   4   6      11972.23      12125.52       238.65 o                         
   6   4   6      24844.13      26902.58       479.11 o                         
   8   4   6       4996.87       5418.90       150.20 o                         
  10   4   6        704.00        717.42        72.97 o                         
  12   4   6        205.57        138.88        67.65 o                         
  14   4   6        233.31        277.13        81.80 o                         
  16   4   6        101.52         39.73        93.09 o                         
  18   4   6        136.73        141.36        99.14 o                         
  20   4   6        126.95        -59.92       142.62 o                         
  22   4   6        423.56        679.17       167.60 o                         
 -25   5   6         42.32        130.73       106.61 o                         
 -23   5   6        343.34        310.39        85.45 o                         
 -21   5   6        158.39         34.08        78.02 o                         
 -19   5   6        943.05       1104.26        97.84 o                         
 -17   5   6        115.19         12.67        52.78 o                         
 -15   5   6        165.44        145.90        56.13 o                         
 -13   5   6        594.71        411.62        73.57 o                         
 -11   5   6       2435.36       2578.33       114.81 o                         
  -9   5   6      28769.84      30537.45       528.53 o                         
  -7   5   6        830.21        913.91        43.75 o                         
  -5   5   6       1257.38       1209.41        47.06 o                         
  -3   5   6       5621.88       4666.29        97.83 o                         
  -1   5   6        276.60        283.59        31.79 o                         
   1   5   6       6481.35       6209.87       149.65 o                         
   3   5   6        719.38        933.25        58.22 o                         
   5   5   6        197.95        267.00        49.15 o                         
   7   5   6       5877.03       6788.68       223.13 o                         
   9   5   6       2371.73       2488.69       111.58 o                         
  11   5   6        818.35       1017.64        91.83 o                         
  13   5   6        489.74        464.95        82.69 o                         
  15   5   6        428.87        435.26       104.34 o                         
  17   5   6         45.00        -77.80        91.88 o                         
  19   5   6          6.84       -112.13       112.13 o                         
  21   5   6          1.91        -16.12       116.17 o                         
 -24   6   6        284.95        299.53        94.30 o                         
 -22   6   6         30.21         31.13        78.65 o                         
 -20   6   6         22.24         58.71        69.85 o                         
 -18   6   6          0.02        150.45        70.77 o                         
 -16   6   6        906.96        873.00       100.89 o                         
 -14   6   6        652.41        579.92        70.46 o                         
 -12   6   6        161.26         -1.80        46.71 o                         
 -10   6   6        498.34        442.27        77.43 o                         
  -8   6   6      10262.64       8997.45       168.19 o                         
  -6   6   6       4261.10       3475.09        86.51 o                         
  -4   6   6      13233.87      13622.41       229.44 o                         
  -2   6   6      33326.48      33343.46       512.77 o                         
   0   6   6      15046.47      14709.74       269.00 o                         
   2   6   6        922.34        913.73        60.22 o                         
   4   6   6       4198.62       4158.17       121.44 o                         
   6   6   6       6678.92       6676.16       187.77 o                         
   8   6   6        123.78         81.18        50.77 o                         
  10   6   6          1.76        -37.91        59.88 o                         
  12   6   6       3297.06       3406.18       146.02 o                         
  14   6   6         74.34         66.53        98.88 o                         
  16   6   6        423.10        268.10       152.91 o                         
  18   6   6          0.07         83.32       102.32 o                         
  20   6   6         36.09         41.29       160.10 o                         
 -25   7   6          2.37         29.75       111.33 o                         
 -23   7   6         81.25        180.58        94.95 o                         
 -21   7   6          2.19         22.77        89.52 o                         
 -19   7   6          3.26         22.20        67.47 o                         
 -17   7   6        134.81        266.48        71.73 o                         
 -15   7   6        948.32       1045.75        87.00 o                         
 -13   7   6        264.79        255.14        60.27 o                         
 -11   7   6       5200.76       5344.90       151.14 o                         
  -9   7   6        848.23        871.14        67.84 o                         
  -7   7   6       9320.02       9869.14       182.78 o                         
  -5   7   6       1992.07       1931.47        74.32 o                         
  -3   7   6       1452.50       1681.24        69.17 o                         
  -1   7   6       1825.88       1577.58        68.12 o                         
   1   7   6       7424.92       7976.22       155.96 o                         
   3   7   6       9473.24      10307.00       216.81 o                         
   5   7   6        186.77        114.26        47.57 o                         
   7   7   6        191.53        142.33        46.06 o                         
   9   7   6        912.62        894.96       103.21 o                         
  11   7   6       1095.15       1191.37       120.53 o                         
  13   7   6       5047.84       4927.34       327.40 o                         
  15   7   6       1690.67       1711.67       207.49 o                         
  17   7   6         35.18        -69.90        98.24 o                         
  19   7   6          7.00         27.29       109.28 o                         
  21   7   6         51.16          5.52       121.22 o                         
 -24   8   6         52.03        144.15       183.49 o                         
 -22   8   6          0.02        179.70        92.67 o                         
 -20   8   6        567.27        686.68        96.00 o                         
 -18   8   6          0.44          2.02        62.17 o                         
 -16   8   6        509.31        556.10        81.73 o                         
 -14   8   6         31.48         27.54        62.30 o                         
 -12   8   6         73.33        161.09        58.99 o                         
 -10   8   6          1.79         19.43        49.57 o                         
  -8   8   6        270.19        284.23        37.35 o                         
  -6   8   6       8318.24       8486.57       166.45 o                         
  -4   8   6        545.57        630.43        55.25 o                         
  -2   8   6       6497.08       6553.21       139.71 o                         
   0   8   6      11933.17      11118.41       205.70 o                         
   2   8   6        249.75        290.54        43.31 o                         
   4   8   6        132.45        228.29        48.65 o                         
   6   8   6       3977.70       3756.18       131.60 o                         
   8   8   6        954.84        859.50        95.09 o                         
  10   8   6      10535.34      12031.35       275.83 o                         
  12   8   6        319.70        560.39       111.61 o                         
  14   8   6       7095.79       7009.97       310.01 o                         
  16   8   6        103.04        -97.81        97.81 o                         
  18   8   6         25.10        104.80       191.28 o                         
  20   8   6         26.00        -98.97       122.10 o                         
 -23   9   6          0.02       -122.25       122.25 o                         
 -21   9   6        447.68        395.71       125.77 o                         
 -19   9   6         43.96        -65.28        65.28 o                         
 -17   9   6         14.63        -61.23        69.27 o                         
 -15   9   6        345.63        318.22        75.43 o                         
 -13   9   6        297.41        303.66       111.79 o                         
 -11   9   6        449.53        576.09        68.68 o                         
  -9   9   6        557.01        700.28        52.02 o                         
  -7   9   6        338.03        313.31        43.43 o                         
  -5   9   6        387.41        441.95        43.89 o                         
  -3   9   6        273.28        374.91        58.83 o                         
  -1   9   6        715.03        745.16        53.65 o                         
   1   9   6      13918.16      15562.89       273.51 o                         
   3   9   6        373.08        442.23        47.03 o                         
   5   9   6        298.93        341.06        59.10 o                         
   7   9   6        301.26        229.01        62.58 o                         
   9   9   6         28.38        -60.12        60.12 o                         
  11   9   6       1461.74       1469.85       136.19 o                         
  13   9   6        457.40        294.31       103.80 o                         
  15   9   6        727.79        836.49       130.21 o                         
  17   9   6          0.03         73.67       181.09 o                         
  19   9   6         20.23       -137.92       137.92 o                         
 -22  10   6         11.70        -37.88       129.14 o                         
 -20  10   6         13.20         31.71        92.80 o                         
 -18  10   6        424.15        464.60       139.52 o                         
 -16  10   6        316.52        209.58        79.12 o                         
 -14  10   6        249.52        124.56        73.56 o                         
 -12  10   6        263.73        242.68        71.98 o                         
 -10  10   6        590.12        710.92        74.85 o                         
  -8  10   6        207.76        201.00        44.79 o                         
  -6  10   6       1151.56       1214.59        75.47 o                         
  -4  10   6         15.04         41.86        48.57 o                         
  -2  10   6       1571.38       1349.85        91.35 o                         
   0  10   6       1297.79       1389.96        73.89 o                         
   2  10   6       3079.62       3665.63       114.60 o                         
   4  10   6        761.63        802.35        74.42 o                         
   6  10   6       4371.55       4169.82       147.94 o                         
   8  10   6        109.16         61.43        87.57 o                         
  10  10   6         11.09        -88.07        88.07 o                         
  12  10   6       7692.54       9006.87       292.28 o                         
  14  10   6       1811.30       1527.96       153.57 o                         
  16  10   6        264.48        251.64       122.32 o                         
  18  10   6          6.88         89.61       119.50 o                         
 -21  11   6        154.32        167.74       128.88 o                         
 -19  11   6         37.45        -93.80        93.80 o                         
 -17  11   6         78.66         32.76        81.52 o                         
 -15  11   6        123.92        125.86        76.53 o                         
 -13  11   6         14.08        118.88        72.88 o                         
 -11  11   6        407.40        475.13        77.81 o                         
  -9  11   6         22.69        -50.84        81.31 o                         
  -7  11   6       2347.62       1998.30        90.42 o                         
  -5  11   6       2204.86       2444.59        96.53 o                         
  -3  11   6       1317.53       1538.39        80.24 o                         
  -1  11   6        626.41        659.44        62.86 o                         
   1  11   6          8.95        -17.26        45.30 o                         
   3  11   6       1252.10       1113.81        77.41 o                         
   5  11   6         63.82         72.02        60.78 o                         
   7  11   6         65.29        -33.24        63.80 o                         
   9  11   6       2736.28       2655.42       162.30 o                         
  11  11   6         17.97        -65.64        87.00 o                         
  13  11   6        317.74        362.70       109.89 o                         
  15  11   6         99.04         62.99       102.77 o                         
  17  11   6        128.78        -21.52       111.39 o                         
 -20  12   6        199.94        220.95       137.33 o                         
 -18  12   6        830.91        924.52       135.80 o                         
 -16  12   6         63.24          5.92        88.21 o                         
 -14  12   6         18.09        -14.56        80.63 o                         
 -12  12   6         97.02         98.43        75.40 o                         
 -10  12   6        116.13        190.42        91.88 o                         
  -8  12   6       1178.95       1424.89       147.70 o                         
  -6  12   6        690.15        669.99        89.35 o                         
  -4  12   6         46.97        -59.54        59.54 o                         
  -2  12   6        568.58        581.50        67.06 o                         
   0  12   6       1251.36       1045.13        78.28 o                         
   2  12   6        103.55         96.79        54.92 o                         
   4  12   6       1759.76       1767.21       118.60 o                         
   6  12   6        601.52        481.18       129.69 o                         
   8  12   6        799.21        715.47       128.92 o                         
  10  12   6        815.30        906.50       118.00 o                         
  12  12   6         54.00        103.75        97.93 o                         
  14  12   6        261.63        161.94       111.94 o                         
  16  12   6        113.12       -110.84       110.84 o                         
 -19  13   6          8.65         77.09       232.61 o                         
 -17  13   6        241.45        349.30       121.70 o                         
 -15  13   6        132.47        106.80        92.58 o                         
 -13  13   6         27.88          6.70        86.97 o                         
 -11  13   6          1.83         47.21        83.79 o                         
  -9  13   6         16.23        -76.82        76.82 o                         
  -7  13   6         38.26          3.47        60.10 o                         
  -5  13   6       2686.94       3164.76       128.50 o                         
  -3  13   6        965.13        907.94        80.36 o                         
  -1  13   6        463.74        493.51        70.58 o                         
   1  13   6          2.14         50.06        73.39 o                         
   3  13   6       1130.00       1190.91        85.64 o                         
   5  13   6        870.76        678.74       123.96 o                         
   7  13   6        293.74        283.18       121.13 o                         
   9  13   6          3.86         73.00        85.79 o                         
  11  13   6         98.11         -8.51       103.14 o                         
  13  13   6        391.42        442.63       166.10 o                         
  15  13   6          7.64         23.42       113.41 o                         
 -18  14   6         74.64          0.82       123.63 o                         
 -16  14   6        224.74        166.62       120.25 o                         
 -14  14   6        614.68        542.86       119.33 o                         
 -12  14   6        153.06         69.46        90.50 o                         
 -10  14   6       1073.66       1053.52       117.45 o                         
  -8  14   6         32.43        -11.76        87.51 o                         
  -6  14   6       6280.21       6273.27       200.06 o                         
  -4  14   6          5.11        -11.29        59.54 o                         
  -2  14   6        880.26        826.09        83.03 o                         
   0  14   6        641.14        709.61        80.58 o                         
   2  14   6        657.82        637.88        75.66 o                         
   4  14   6         70.05         36.52        67.26 o                         
   6  14   6        240.84         97.37        84.28 o                         
   8  14   6        858.25        658.41       109.19 o                         
  10  14   6       1238.82       1515.98       140.81 o                         
  12  14   6        387.83        481.97       115.26 o                         
  14  14   6         26.48        180.04       116.70 o                         
 -17  15   6        190.44        362.55       148.60 o                         
 -15  15   6        453.01        383.85       217.19 o                         
 -13  15   6       1335.49       1471.36       142.45 o                         
 -11  15   6        563.02        585.79       111.75 o                         
  -9  15   6        631.53        550.46       111.83 o                         
  -7  15   6        108.16         30.59        89.98 o                         
  -5  15   6         94.90        -72.12        72.12 o                         
  -3  15   6       3427.60       3813.50       151.15 o                         
  -1  15   6        544.57        695.97        83.44 o                         
   1  15   6         56.58         76.15        64.04 o                         
   3  15   6          4.94        -15.47        65.16 o                         
   5  15   6        940.31        913.56       133.00 o                         
   7  15   6         13.68         -8.39        92.34 o                         
   9  15   6        810.62       1080.97       151.35 o                         
  11  15   6        266.74        295.41       106.55 o                         
  13  15   6        169.67        243.75       124.22 o                         
 -16  16   6          3.17         13.66       136.82 o                         
 -14  16   6        402.51        277.33       160.35 o                         
 -12  16   6        252.11        170.64       105.04 o                         
 -10  16   6          7.17         78.72       100.87 o                         
  -8  16   6        443.86        393.28       106.70 o                         
  -6  16   6         19.87        -50.94        87.82 o                         
  -4  16   6        352.95        331.38       107.09 o                         
  -2  16   6        802.51        702.43        97.30 o                         
   0  16   6          4.49        -61.10        80.44 o                         
   2  16   6         97.33         93.98       111.08 o                         
   4  16   6         38.48         37.62       106.07 o                         
   6  16   6         88.72        161.58        94.77 o                         
   8  16   6        294.16        176.57        99.17 o                         
  10  16   6        130.26         73.25       101.20 o                         
  12  16   6        242.53        263.39       137.92 o                         
 -15  17   6          7.16        -84.65       149.21 o                         
 -13  17   6        152.51        178.32       137.42 o                         
 -11  17   6         15.99         83.95       103.11 o                         
  -9  17   6          3.98         98.92        98.03 o                         
  -7  17   6         71.07        147.18       100.47 o                         
  -5  17   6         75.39         66.01       100.16 o                         
  -3  17   6       1361.06       1637.17       124.92 o                         
  -1  17   6        267.69        180.17        91.20 o                         
   1  17   6          1.90         33.16        80.88 o                         
   3  17   6          0.32        110.61       107.35 o                         
   5  17   6         20.11        -89.63        89.63 o                         
   7  17   6         30.77        -95.33        95.33 o                         
   9  17   6         13.98         40.60       136.12 o                         
  11  17   6          2.33         13.89       197.28 o                         
 -12  18   6          6.67        -89.47       132.19 o                         
 -10  18   6         55.82       -103.48       103.48 o                         
  -8  18   6         21.17          2.20       104.04 o                         
  -6  18   6         41.58        -37.09        97.29 o                         
  -4  18   6        108.57        146.90       106.58 o                         
  -2  18   6         31.67        180.71        94.61 o                         
   0  18   6          9.41         21.41        82.02 o                         
   2  18   6        170.24        415.12       121.06 o                         
   4  18   6          0.31         26.48       104.05 o                         
   6  18   6          9.86        121.77       117.85 o                         
   8  18   6         11.16        -74.42       106.01 o                         
  -9  19   6          6.65         46.04       114.37 o                         
  -7  19   6         39.27         44.99       108.88 o                         
  -5  19   6         16.90        -13.32       113.93 o                         
  -3  19   6         71.52         68.07       113.02 o                         
  -1  19   6         27.08        254.49       136.36 o                         
   1  19   6         11.02        227.19       110.62 o                         
   3  19   6         23.57        187.95       113.58 o                         
   5  19   6          1.67        213.19       126.90 o                         
  -4  20   6         25.35        -68.31       122.39 o                         
  -2  20   6        190.53          3.03       133.91 o                         
   0  20   6        279.85        264.51       158.31 o                         
 -25   1   7          0.39        104.42       100.58 o                         
 -23   1   7          3.62         36.97        69.17 o                         
 -21   1   7       5107.90       5892.63       189.69 o                         
 -19   1   7        309.14        247.98        62.24 o                         
 -17   1   7         80.88         65.74        50.86 o                         
 -15   1   7        644.75        773.81        75.86 o                         
 -13   1   7      17098.11      17601.41       300.99 o                         
 -11   1   7       5193.34       5153.09       118.08 o                         
  -9   1   7         93.80         48.85        30.30 o                         
  -7   1   7        782.77        710.92        40.77 o                         
  -5   1   7      51441.64      54629.72       810.93 o                         
  -3   1   7      28702.90      27299.36       454.72 o                         
  -1   1   7        940.25        830.30        58.52 o                         
   1   1   7        420.96        365.27        33.74 o                         
   3   1   7       1648.63       1385.73        55.02 o                         
   5   1   7       4683.53       6055.15       128.62 o                         
   7   1   7       7053.36       8386.11       169.06 o                         
   9   1   7       4571.54       4163.09       115.40 o                         
  11   1   7        752.48        930.42        73.36 o                         
  13   1   7        284.81        218.97        59.61 o                         
  15   1   7         83.73        132.87        66.23 o                         
  17   1   7        413.66        298.49        90.10 o                         
  19   1   7         37.01        104.84       138.44 o                         
  21   1   7        274.87        337.52       214.70 o                         
 -26   2   7         11.61        -74.31        74.31 o                         
 -24   2   7        128.82        115.23       135.20 o                         
 -22   2   7        257.19        262.51        98.38 o                         
 -20   2   7        500.92        431.63        83.96 o                         
 -18   2   7       1226.42       1506.24        93.81 o                         
 -16   2   7       2021.73       2047.24        90.33 o                         
 -14   2   7        774.12        824.29        59.02 o                         
 -12   2   7       3539.98       2967.76        91.58 o                         
 -10   2   7      12725.58      13802.11       236.39 o                         
  -8   2   7       4624.08       4418.11        97.89 o                         
  -6   2   7      15718.07      14601.27       237.67 o                         
  -4   2   7      36974.48      41413.68       572.07 o                         
  -2   2   7       5326.85       5286.09       104.09 o                         
   0   2   7         42.64         94.24        32.82 o                         
   2   2   7          1.38         -4.11        34.41 o                         
   4   2   7         77.24        198.49        41.95 o                         
   6   2   7       9912.22      11281.30       272.30 o                         
   8   2   7       2273.85       2608.99       106.92 o                         
  10   2   7         29.80         26.00        44.03 o                         
  12   2   7       5490.47       6386.94       162.82 o                         
  14   2   7         57.64         11.63       104.04 o                         
  16   2   7       2520.07       2418.98       134.74 o                         
  18   2   7         11.75        -69.20        95.22 o                         
  20   2   7        493.36        405.41       155.19 o                         
 -25   3   7         17.99         51.81        80.07 o                         
 -23   3   7        292.67        236.44       107.98 o                         
 -21   3   7          9.46        149.85       107.33 o                         
 -19   3   7       4337.34       3666.05       150.82 o                         
 -17   3   7       2178.58       2418.73       116.35 o                         
 -15   3   7        523.57        492.70        58.27 o                         
 -13   3   7       4593.28       4847.04       118.32 o                         
 -11   3   7       2770.29       2751.95        83.38 o                         
  -9   3   7       2469.14       2588.03       120.79 o                         
  -7   3   7        229.37        121.19        45.35 o                         
  -5   3   7      93917.16      96444.52      1555.04 o                         
  -3   3   7      33666.18      34834.73       581.09 o                         
  -1   3   7       2294.93       2153.37        83.71 o                         
   1   3   7       5938.92       7199.84       171.84 o                         
   3   3   7       9853.38      10227.85       206.86 o                         
   5   3   7      23671.36      26157.22       463.92 o                         
   7   3   7       7450.49       9325.79       209.15 o                         
   9   3   7        494.78        480.90        63.66 o                         
  11   3   7       4999.85       5269.14       180.44 o                         
  13   3   7       1219.84       1439.70       139.06 o                         
  15   3   7        695.90        476.42       116.04 o                         
  17   3   7        722.23        446.39       112.44 o                         
  19   3   7         62.93         93.83       104.48 o                         
  21   3   7        227.35        227.65       154.27 o                         
 -26   4   7         16.43        365.91       116.33 o                         
 -24   4   7        236.29        470.16        91.35 o                         
 -22   4   7       1032.90       1184.38       121.32 o                         
 -20   4   7        210.91        261.16        71.75 o                         
 -18   4   7        222.25        290.18        70.03 o                         
 -16   4   7        151.74        157.60        58.22 o                         
 -14   4   7        148.28        203.04        78.03 o                         
 -12   4   7       1751.29       1809.54        76.75 o                         
 -10   4   7         72.37         12.41        37.17 o                         
  -8   4   7       5587.12       5539.30       141.93 o                         
  -6   4   7       3014.44       2786.73       149.47 o                         
  -4   4   7      23357.24      23288.09       403.05 o                         
  -2   4   7      36435.48      36362.53       551.51 o                         
   0   4   7       2542.94       2409.59        86.83 o                         
   2   4   7      17140.45      17823.71       324.66 o                         
   4   4   7        485.73        295.19        49.05 o                         
   6   4   7      13844.26      16983.31       326.75 o                         
   8   4   7       5936.91       5824.45       162.54 o                         
  10   4   7         85.69         71.87        59.65 o                         
  12   4   7         25.77         32.90        75.58 o                         
  14   4   7          2.35         20.77        75.55 o                         
  16   4   7        156.91         89.59        95.64 o                         
  18   4   7        130.19        204.92       112.65 o                         
  20   4   7        202.52        187.81       112.40 o                         
 -25   5   7        179.75        211.21       100.11 o                         
 -23   5   7        131.19         36.90       102.54 o                         
 -21   5   7       1042.16       1011.49        99.11 o                         
 -19   5   7          1.13         46.48        63.73 o                         
 -17   5   7        101.50         47.85        61.28 o                         
 -15   5   7        756.15        943.21        79.57 o                         
 -13   5   7        812.91        848.25        88.41 o                         
 -11   5   7       3063.63       2987.88       113.92 o                         
  -9   5   7       7820.13       7498.25       146.39 o                         
  -7   5   7       4728.75       4297.02        97.30 o                         
  -5   5   7        463.31        505.57        45.41 o                         
  -3   5   7        199.42        159.02        33.26 o                         
  -1   5   7        594.58        598.34        38.03 o                         
   1   5   7        340.39        362.24        53.67 o                         
   3   5   7        408.60        318.63        45.70 o                         
   5   5   7        466.66        517.77        57.67 o                         
   7   5   7        603.87        566.26        64.63 o                         
   9   5   7       3472.38       3852.23       188.53 o                         
  11   5   7         65.71         49.96        67.69 o                         
  13   5   7          0.65        -43.60        73.41 o                         
  15   5   7       1761.94       1749.67       145.88 o                         
  17   5   7          8.21         38.47        96.38 o                         
  19   5   7          0.02       -107.52       129.66 o                         
  21   5   7         97.51        229.92       157.10 o                         
 -24   6   7          0.63         43.49        97.04 o                         
 -22   6   7         41.76        149.83        76.73 o                         
 -20   6   7       1257.98       1088.15       102.32 o                         
 -18   6   7       1316.90       1434.40       125.35 o                         
 -16   6   7        434.86        431.73        70.58 o                         
 -14   6   7       2202.05       1993.94       157.43 o                         
 -12   6   7        482.29        469.86        57.29 o                         
 -10   6   7        279.73        322.42        48.04 o                         
  -8   6   7        494.80        379.98        37.95 o                         
  -6   6   7        133.14        182.87        30.21 o                         
  -4   6   7        324.24        316.37        30.29 o                         
  -2   6   7       3469.63       3246.66       110.85 o                         
   0   6   7      13195.63      14919.94       251.06 o                         
   2   6   7       1004.05        959.73        66.05 o                         
   4   6   7        330.00        267.86        47.18 o                         
   6   6   7          7.28        -20.09        40.64 o                         
   8   6   7        102.05         71.42        56.40 o                         
  10   6   7       2078.49       1935.32       111.09 o                         
  12   6   7        121.09         21.96        73.34 o                         
  14   6   7        232.70        147.33       103.23 o                         
  16   6   7        573.67        429.93       140.90 o                         
  18   6   7         70.43         10.95       113.93 o                         
  20   6   7         17.06       -115.91       115.91 o                         
 -25   7   7        119.96        267.67       157.10 o                         
 -23   7   7        274.00        339.54        97.93 o                         
 -21   7   7         14.12         22.00       116.03 o                         
 -19   7   7          0.49         96.46        96.47 o                         
 -17   7   7       1728.85       1729.51       158.15 o                         
 -15   7   7         65.32         -4.82        65.16 o                         
 -13   7   7        134.19        133.71        57.35 o                         
 -11   7   7       3188.00       3524.72       125.68 o                         
  -9   7   7        216.77        261.13        37.54 o                         
  -7   7   7       3448.45       3257.66       123.86 o                         
  -5   7   7       2733.42       3006.91        83.32 o                         
  -3   7   7        243.71        222.01        34.63 o                         
  -1   7   7        491.19        384.06        40.08 o                         
   1   7   7        312.04        241.65        45.92 o                         
   3   7   7       2591.81       2859.88       103.98 o                         
   5   7   7         44.26         54.57        45.03 o                         
   7   7   7        441.22        514.99        62.26 o                         
   9   7   7       1298.62       1101.10        96.40 o                         
  11   7   7       2390.33       2611.32       208.07 o                         
  13   7   7        466.88        305.76       104.36 o                         
  15   7   7        663.21        710.44       120.16 o                         
  17   7   7         51.74         21.67       102.68 o                         
  19   7   7         75.60         52.45       114.86 o                         
 -24   8   7         74.38        402.82       141.00 o                         
 -22   8   7        132.58        101.84        85.55 o                         
 -20   8   7         35.26        141.55        79.34 o                         
 -18   8   7        567.87        483.79        79.41 o                         
 -16   8   7          0.33         15.35        66.99 o                         
 -14   8   7        335.30        327.61        71.69 o                         
 -12   8   7        344.99        287.31        63.21 o                         
 -10   8   7        962.84       1103.64        72.94 o                         
  -8   8   7         71.50         86.23        52.95 o                         
  -6   8   7       1644.97       1601.11        69.05 o                         
  -4   8   7       2994.34       2828.04       105.96 o                         
  -2   8   7        264.26        223.19        38.66 o                         
   0   8   7       4257.10       4036.62       107.27 o                         
   2   8   7       8167.13       9990.80       216.64 o                         
   4   8   7        317.79        332.22        54.27 o                         
   6   8   7         98.80        159.38        54.35 o                         
   8   8   7        686.13        555.97        71.78 o                         
  10   8   7        179.72        135.36        65.91 o                         
  12   8   7      16710.88      19395.74       470.86 o                         
  14   8   7         71.48        106.87       116.33 o                         
  16   8   7          0.12        -97.32        97.32 o                         
  18   8   7          9.03         -5.99       112.22 o                         
  20   8   7         46.01        -34.70       122.56 o                         
 -23   9   7         55.65         11.20       116.02 o                         
 -21   9   7         11.39        -87.15        91.79 o                         
 -19   9   7        453.05        507.97        88.75 o                         
 -17   9   7       1273.18       1296.13       107.00 o                         
 -15   9   7        205.78        171.28        72.29 o                         
 -13   9   7        474.56        550.20        75.90 o                         
 -11   9   7        440.64        356.74        64.31 o                         
  -9   9   7       1089.33       1093.48        61.74 o                         
  -7   9   7        626.75        874.37        56.03 o                         
  -5   9   7         50.55          7.80        32.51 o                         
  -3   9   7       1649.33       1416.73        67.50 o                         
  -1   9   7       2992.04       3361.57       101.80 o                         
   1   9   7        743.41        890.44        59.41 o                         
   3   9   7        317.23        176.13        51.95 o                         
   5   9   7       3714.49       3807.16       135.51 o                         
   7   9   7        743.82        724.11        76.38 o                         
   9   9   7        116.35         37.56        65.01 o                         
  11   9   7       4952.15       5766.70       259.16 o                         
  13   9   7       5852.97       6750.39       483.30 o                         
  15   9   7        339.85         41.29       107.11 o                         
  17   9   7         43.95        -24.93       110.09 o                         
  19   9   7          5.60        -45.49       189.43 o                         
 -22  10   7          1.56       -104.29       111.44 o                         
 -20  10   7        167.69        134.88        93.69 o                         
 -18  10   7         14.10        116.38        79.46 o                         
 -16  10   7        535.72        510.05        85.61 o                         
 -14  10   7        468.33        521.59       103.67 o                         
 -12  10   7         41.98         39.47        64.58 o                         
 -10  10   7        252.64        240.11        66.80 o                         
  -8  10   7       3065.78       2900.96       100.03 o                         
  -6  10   7       3215.07       3226.51       103.52 o                         
  -4  10   7         27.99         85.60        42.76 o                         
  -2  10   7         10.02        -16.97        46.81 o                         
   0  10   7        355.02        396.96        71.53 o                         
   2  10   7       1272.25       1323.16        91.97 o                         
   4  10   7        536.10        629.04        72.04 o                         
   6  10   7        209.93        294.32        65.89 o                         
   8  10   7       1167.16       1200.36        96.40 o                         
  10  10   7       4565.83       4358.74       205.10 o                         
  12  10   7       1355.02       1315.31       142.96 o                         
  14  10   7       1665.30       1908.31       163.80 o                         
  16  10   7          0.22         63.50       111.82 o                         
  18  10   7        175.74        404.19       145.96 o                         
 -21  11   7        228.18        144.16       123.56 o                         
 -19  11   7         93.39        127.00       102.16 o                         
 -17  11   7        448.40        468.70       100.44 o                         
 -15  11   7       4060.51       3093.87       169.06 o                         
 -13  11   7       1276.85       1192.53       100.97 o                         
 -11  11   7       1838.60       1712.71       105.72 o                         
  -9  11   7         29.05        -19.81        53.15 o                         
  -7  11   7       1232.45       1215.06        73.61 o                         
  -5  11   7         82.87        156.87        45.78 o                         
  -3  11   7        344.50        395.83        55.72 o                         
  -1  11   7       1367.14       1483.60        80.97 o                         
   1  11   7        231.80        231.38        53.79 o                         
   3  11   7         51.33        145.65        51.45 o                         
   5  11   7        579.27        473.36        74.37 o                         
   7  11   7       1572.86       1857.65       135.91 o                         
   9  11   7        111.04        239.24        91.58 o                         
  11  11   7        162.95        243.27       126.52 o                         
  13  11   7        275.50        523.04       119.60 o                         
  15  11   7          0.08        -51.65       119.25 o                         
  17  11   7        101.84        212.34       122.34 o                         
 -20  12   7          0.45        -27.97       121.74 o                         
 -18  12   7          0.08        -32.82        93.49 o                         
 -16  12   7         73.40         88.54        89.90 o                         
 -14  12   7        510.22        143.14        87.16 o                         
 -12  12   7          3.62        -62.43        80.70 o                         
 -10  12   7         41.54         39.61        70.87 o                         
  -8  12   7       2428.24       2502.41       107.20 o                         
  -6  12   7        156.07        159.55        53.36 o                         
  -4  12   7        941.12       1111.98       112.81 o                         
  -2  12   7       3621.20       3623.65       148.48 o                         
   0  12   7       3825.38       4122.32       151.59 o                         
   2  12   7       4089.88       4382.98       140.21 o                         
   4  12   7         79.95         28.53        77.33 o                         
   6  12   7        580.61        585.18        83.71 o                         
   8  12   7       4150.02       4323.30       230.08 o                         
  10  12   7       1178.64       1288.94       196.68 o                         
  12  12   7       1934.04       1927.23       159.99 o                         
  14  12   7        619.65        905.22       138.35 o                         
  16  12   7         75.39        155.26       120.93 o                         
 -19  13   7        269.74        217.79       144.51 o                         
 -17  13   7        490.68        329.58       112.77 o                         
 -15  13   7         63.20         52.58        92.90 o                         
 -13  13   7        527.39        565.80       103.05 o                         
 -11  13   7       1163.54       1155.67       119.76 o                         
  -9  13   7         85.90        -20.90        86.29 o                         
  -7  13   7        710.85        537.69        75.44 o                         
  -5  13   7        886.09        911.91        87.63 o                         
  -3  13   7         97.45        124.35        62.69 o                         
  -1  13   7         95.05         55.58        61.49 o                         
   1  13   7       1078.36        894.94        76.85 o                         
   3  13   7      12108.83      13071.55       298.86 o                         
   5  13   7       5750.38       6166.19       205.33 o                         
   7  13   7       1974.06       2201.73       182.89 o                         
   9  13   7        533.61        596.89       105.66 o                         
  11  13   7        156.37        284.93       101.74 o                         
  13  13   7          5.22         62.58       101.21 o                         
  15  13   7        106.82        151.22       119.31 o                         
 -18  14   7        194.11        393.00       142.75 o                         
 -16  14   7        133.47        -75.97        98.25 o                         
 -14  14   7          3.95        -39.10        93.51 o                         
 -12  14   7        116.80        101.39        90.83 o                         
 -10  14   7         35.99         85.06        83.97 o                         
  -8  14   7         72.81        100.85        88.10 o                         
  -6  14   7       1800.72       1853.33       119.50 o                         
  -4  14   7        154.40        182.65        80.78 o                         
  -2  14   7        457.93        431.36        83.50 o                         
   0  14   7        299.74        402.92        80.47 o                         
   2  14   7        273.67        216.48        86.37 o                         
   4  14   7        217.06        155.41        71.14 o                         
   6  14   7        899.21       1049.73       181.09 o                         
   8  14   7       1418.82       1540.74       138.55 o                         
  10  14   7        122.99        158.85        99.20 o                         
  12  14   7         58.24         35.54       101.26 o                         
  14  14   7        216.53        227.13       120.13 o                         
 -17  15   7         48.24        -49.88       171.37 o                         
 -15  15   7         50.91        -30.15       105.52 o                         
 -13  15   7         30.17        -93.95        93.95 o                         
 -11  15   7       1234.86       1711.17       145.06 o                         
  -9  15   7        206.44        129.00        95.95 o                         
  -7  15   7       1365.69       1322.03       128.71 o                         
  -5  15   7        420.22        355.24        84.99 o                         
  -3  15   7       2374.31       2674.85       183.98 o                         
  -1  15   7        835.48        748.91        93.97 o                         
   1  15   7         39.36        -52.26        67.45 o                         
   3  15   7         38.49        -69.51        87.13 o                         
   5  15   7         74.50        130.02       112.13 o                         
   7  15   7       1023.73        918.02       121.08 o                         
   9  15   7        129.25        155.65        95.00 o                         
  11  15   7          6.00        -36.13        93.94 o                         
  13  15   7         62.98         58.08       113.66 o                         
 -16  16   7          8.21       -125.77       125.77 o                         
 -14  16   7          2.55        -35.11       108.66 o                         
 -12  16   7         71.51         66.15       101.10 o                         
 -10  16   7         99.02        301.65       104.15 o                         
  -8  16   7         36.84        -27.38        94.43 o                         
  -6  16   7        136.30        210.89        98.98 o                         
  -4  16   7        293.54        263.84        97.01 o                         
  -2  16   7       1662.58       1724.14       159.11 o                         
   0  16   7          8.79         92.33        73.77 o                         
   2  16   7         15.09         32.63        84.22 o                         
   4  16   7        257.53        297.02        99.53 o                         
   6  16   7        238.27        172.77        97.40 o                         
   8  16   7         93.95        -44.06       103.14 o                         
  10  16   7        161.61         33.30       119.31 o                         
  12  16   7          0.05       -152.31       163.50 o                         
 -15  17   7          0.24        116.30       141.01 o                         
 -13  17   7         27.50         90.48       115.52 o                         
 -11  17   7        217.33        317.86       115.20 o                         
  -9  17   7         22.62       -103.76       128.32 o                         
  -7  17   7         85.42        115.26       100.53 o                         
  -5  17   7        473.14        471.83       110.79 o                         
  -3  17   7        134.60        114.81        85.38 o                         
  -1  17   7        112.27        179.93       112.36 o                         
   1  17   7          0.44        -78.73        78.73 o                         
   3  17   7         18.79        -82.74        82.74 o                         
   5  17   7          0.93        -90.70        90.70 o                         
   7  17   7        109.39          5.93       116.33 o                         
   9  17   7        216.50        258.12       137.92 o                         
 -12  18   7        147.77        237.61       124.19 o                         
 -10  18   7         30.21         -0.09       111.13 o                         
  -8  18   7        314.33        143.98       109.53 o                         
  -6  18   7        100.19         85.94       106.45 o                         
  -4  18   7        229.51        217.39       108.72 o                         
  -2  18   7        247.85        456.14       120.28 o                         
   0  18   7         80.11        120.29       127.72 o                         
   2  18   7         15.81        -20.02        88.90 o                         
   4  18   7         14.59        239.89       176.00 o                         
   6  18   7         27.75         25.11       112.62 o                         
   8  18   7          0.05        -61.98       145.00 o                         
  -9  19   7         87.20         83.02       122.92 o                         
  -7  19   7        580.41        678.30       130.86 o                         
  -5  19   7         53.39         93.18       114.16 o                         
  -3  19   7        563.13        446.09       205.26 o                         
  -1  19   7         31.81         -9.27        98.94 o                         
   1  19   7        216.39        283.54       118.54 o                         
   3  19   7          1.51       -114.16       114.16 o                         
   5  19   7          3.85         83.09       170.38 o                         
  -2  20   7          8.98       -201.49       201.49 o                         
 -26   0   8         24.17        207.72       118.32 o                         
 -24   0   8         78.18        -18.91        89.25 o                         
 -22   0   8       3621.72       3857.08       259.67 o                         
 -20   0   8       5007.37       5788.90       339.35 o                         
 -18   0   8       1972.59       2210.11       184.09 o                         
 -16   0   8        389.00        333.69        80.91 o                         
 -14   0   8       1174.73       1375.97       100.32 o                         
 -12   0   8       1021.56        858.31       124.95 o                         
 -10   0   8          0.11        -51.72        71.04 o                         
  -8   0   8      44139.19      41972.91       900.17 o                         
  -6   0   8       3531.41       3370.94       113.70 o                         
  -4   0   8      30190.83      29616.16       640.29 o                         
  -2   0   8        110.79         33.32        35.82 o                         
   0   0   8       2691.47       2963.21       109.50 o                         
   2   0   8       9034.26       8249.62       284.20 o                         
   4   0   8       1234.57        966.85        72.89 o                         
   6   0   8      26593.73      29936.33       674.77 o                         
   8   0   8       2910.08       2811.69       136.67 o                         
  10   0   8          1.90         75.13        65.42 o                         
  12   0   8         57.29         39.83        76.37 o                         
  14   0   8        356.96        331.52       181.35 o                         
  16   0   8        166.90         71.24       193.18 o                         
  18   0   8         83.64        283.68       169.50 o                         
  20   0   8        360.98        344.81       290.81 o                         
 -25   1   8        266.99        334.75        89.39 o                         
 -23   1   8        422.87        464.03       205.67 o                         
 -21   1   8       1758.60       1926.26       124.49 o                         
 -19   1   8        187.04        170.79        67.58 o                         
 -17   1   8       2688.48       2653.72       106.65 o                         
 -15   1   8       4415.61       4426.28       138.19 o                         
 -13   1   8       2343.71       2178.28       116.43 o                         
 -11   1   8       2355.01       2172.32       119.52 o                         
  -9   1   8        328.99        250.17        34.07 o                         
  -7   1   8      16370.85      14690.77       242.03 o                         
  -5   1   8       3223.22       3282.67        77.79 o                         
  -3   1   8       5967.71       5790.41       112.29 o                         
  -1   1   8       4560.22       4458.99        95.60 o                         
   1   1   8        498.56        451.10        55.12 o                         
   3   1   8       1476.52       1253.51        54.72 o                         
   5   1   8      37000.62      44994.87       689.34 o                         
   7   1   8         20.98         63.88        38.00 o                         
   9   1   8       1978.47       2030.87        86.38 o                         
  11   1   8        164.17         44.05        52.67 o                         
  13   1   8        144.50         83.07        61.92 o                         
  15   1   8         38.39         15.79        72.93 o                         
  17   1   8         45.97        264.68       108.82 o                         
  19   1   8         23.13         68.54       143.30 o                         
  21   1   8        113.89         13.43       492.29 o                         
 -26   2   8         66.22         48.65       107.33 o                         
 -24   2   8        682.15        657.33       114.86 o                         
 -22   2   8        670.94        738.34        89.91 o                         
 -20   2   8        143.41        135.98        74.80 o                         
 -18   2   8       2129.77       2309.78       106.60 o                         
 -16   2   8          6.97          2.81        58.52 o                         
 -14   2   8       2921.79       2850.83       102.36 o                         
 -12   2   8      23106.50      22949.57       374.49 o                         
 -10   2   8       6855.84       7229.01       144.66 o                         
  -8   2   8       2379.46       2390.22        70.46 o                         
  -6   2   8      34219.57      37980.93       575.06 o                         
  -4   2   8       1090.42        785.53        52.02 o                         
  -2   2   8       4496.64       4133.44        98.64 o                         
   0   2   8        964.36        953.36        45.14 o                         
   2   2   8       1803.55       1538.63       108.16 o                         
   4   2   8        925.30        976.61        63.40 o                         
   6   2   8       7719.10       9289.06       206.36 o                         
   8   2   8       3624.33       4590.93       142.00 o                         
  10   2   8       4512.97       5120.22       139.30 o                         
  12   2   8       1238.55       1131.09        81.89 o                         
  14   2   8        271.22        247.05        87.88 o                         
  16   2   8          0.02         78.91        81.00 o                         
  18   2   8        267.31        401.29       143.96 o                         
  20   2   8        362.85        564.67       219.42 o                         
 -25   3   8          0.91        -28.72        72.80 o                         
 -23   3   8        118.34        264.66        95.84 o                         
 -21   3   8         60.13        -60.84        60.84 o                         
 -19   3   8       1031.75       1194.99        97.79 o                         
 -17   3   8        635.26        536.99        71.40 o                         
 -15   3   8        432.21        551.39        70.29 o                         
 -13   3   8        435.05        433.41        45.60 o                         
 -11   3   8        180.22        231.07        54.81 o                         
  -9   3   8        868.05        796.31        50.39 o                         
  -7   3   8      47616.83      48520.86       729.64 o                         
  -5   3   8       1435.37       1036.27        54.01 o                         
  -3   3   8      27509.43      24719.09       382.65 o                         
  -1   3   8       3819.18       2803.79        74.85 o                         
   1   3   8        348.89        270.81        42.29 o                         
   3   3   8        114.08         81.88        51.81 o                         
   5   3   8         41.56         93.22        47.27 o                         
   7   3   8       6405.71       6868.93       176.44 o                         
   9   3   8       2124.34       2370.01       112.87 o                         
  11   3   8       1334.41       1510.75       101.74 o                         
  13   3   8       1994.97       2145.46       125.28 o                         
  15   3   8        681.60        590.55        92.75 o                         
  17   3   8          0.00        -53.87       112.13 o                         
  19   3   8         35.78       -123.99       123.99 o                         
  21   3   8         25.88       -148.20       148.20 o                         
 -26   4   8          9.74         93.17        91.13 o                         
 -24   4   8         27.69        -75.92        75.92 o                         
 -22   4   8        541.31        602.64        88.53 o                         
 -20   4   8        523.35        544.55        81.60 o                         
 -18   4   8        343.79        399.54        71.52 o                         
 -16   4   8        444.74        363.59       104.08 o                         
 -14   4   8       4075.90       4218.81       115.92 o                         
 -12   4   8        733.69        653.61        64.72 o                         
 -10   4   8      31164.27      33746.59       525.63 o                         
  -8   4   8        538.23        606.14        43.35 o                         
  -6   4   8        615.93        549.81        43.80 o                         
  -4   4   8      14001.42      13455.80       250.97 o                         
  -2   4   8        452.55        383.47        34.87 o                         
   0   4   8      39057.08      40090.26       672.42 o                         
   2   4   8       5932.86       6816.76       172.35 o                         
   4   4   8      34170.60      39592.70       678.03 o                         
   6   4   8        131.68        125.45        49.56 o                         
   8   4   8        618.92        720.55        72.35 o                         
  10   4   8         15.07         52.65        64.63 o                         
  12   4   8         82.54         20.14        89.80 o                         
  14   4   8        140.08        142.79       106.92 o                         
  16   4   8        761.55        867.07       122.33 o                         
  18   4   8         59.88        185.87       109.40 o                         
  20   4   8          3.50         50.37       174.18 o                         
 -25   5   8         28.45        115.87        99.12 o                         
 -23   5   8         91.43        106.82        73.38 o                         
 -21   5   8          0.02        -61.54        61.54 o                         
 -19   5   8         20.83         61.89        64.35 o                         
 -17   5   8        185.13        195.14        63.99 o                         
 -15   5   8        420.30        248.64        60.22 o                         
 -13   5   8        794.83        853.45        69.42 o                         
 -11   5   8        197.19        235.72        38.86 o                         
  -9   5   8       5341.03       5155.20       135.26 o                         
  -7   5   8          1.66         35.11        33.14 o                         
  -5   5   8        932.27        822.35        52.68 o                         
  -3   5   8       5509.94       6140.17       138.06 o                         
  -1   5   8       2212.25       1786.02        60.96 o                         
   1   5   8       3875.34       4224.36       132.04 o                         
   3   5   8        273.42        239.94        46.76 o                         
   5   5   8       1224.25       1425.18        80.64 o                         
   7   5   8        108.19        139.82        55.56 o                         
   9   5   8          0.90        -17.48        64.48 o                         
  11   5   8       4344.19       4711.85       176.22 o                         
  13   5   8          0.38         17.85        77.56 o                         
  15   5   8       1350.80       1212.78       148.11 o                         
  17   5   8         57.63        -70.34       101.94 o                         
  19   5   8          0.66        -12.13       107.85 o                         
 -24   6   8        115.52        205.84        91.21 o                         
 -22   6   8         19.46        -13.91        69.52 o                         
 -20   6   8         80.22          1.49        65.95 o                         
 -18   6   8       1355.02       1765.74       109.99 o                         
 -16   6   8        309.47        290.26        65.87 o                         
 -14   6   8        272.62        149.36        57.93 o                         
 -12   6   8         42.69         53.47        52.81 o                         
 -10   6   8       5456.99       5857.34       173.04 o                         
  -8   6   8       1234.24       1105.46        68.43 o                         
  -6   6   8       1821.77       1934.35        79.70 o                         
  -4   6   8       3429.95       3178.29        99.57 o                         
  -2   6   8       1876.17       1667.11        74.94 o                         
   0   6   8        740.07        850.46        56.58 o                         
   2   6   8        746.15        926.99        62.23 o                         
   4   6   8        220.08        201.87        45.93 o                         
   6   6   8       4903.32       5628.21       228.46 o                         
   8   6   8        619.44        464.07        73.32 o                         
  10   6   8        319.38        300.21        73.58 o                         
  12   6   8        318.99        316.70        86.82 o                         
  14   6   8         13.18        -41.36       121.73 o                         
  16   6   8        225.98         48.63       129.52 o                         
  18   6   8          5.72       -106.61       106.61 o                         
  20   6   8        299.03        306.73       166.10 o                         
 -25   7   8          0.13        -27.85       116.08 o                         
 -23   7   8        185.03        179.45        85.80 o                         
 -21   7   8        140.87         97.47        74.89 o                         
 -19   7   8         34.05        -60.68        60.68 o                         
 -17   7   8       4085.15       4339.71       166.73 o                         
 -15   7   8       1094.51       1059.62        90.36 o                         
 -13   7   8         73.80         -1.19        56.86 o                         
 -11   7   8        229.51        278.43        59.83 o                         
  -9   7   8        603.72        741.81        47.96 o                         
  -7   7   8         58.73         95.56        32.58 o                         
  -5   7   8      22386.22      23165.50       415.86 o                         
  -3   7   8       1217.31       1305.71        73.39 o                         
  -1   7   8       5623.18       5256.77       144.30 o                         
   1   7   8         86.89          0.01        37.49 o                         
   3   7   8       2414.44       2430.76       102.98 o                         
   5   7   8        580.69        504.22        67.87 o                         
   7   7   8        950.32        953.73        78.10 o                         
   9   7   8         90.38         93.20        66.24 o                         
  11   7   8        110.24        -47.94        74.77 o                         
  13   7   8        636.17        621.45       117.91 o                         
  15   7   8         65.87        -92.11        92.11 o                         
  17   7   8        139.89         20.55       109.04 o                         
  19   7   8          1.77       -119.93       119.93 o                         
 -24   8   8         14.01        214.54       113.00 o                         
 -22   8   8          0.76        -80.02        81.09 o                         
 -20   8   8          9.17        126.39        74.64 o                         
 -18   8   8         16.84         11.79        63.77 o                         
 -16   8   8         35.21          3.38        67.02 o                         
 -14   8   8       1510.47       1636.64       102.70 o                         
 -12   8   8       3940.09       3591.41       142.71 o                         
 -10   8   8        498.63        440.28        47.24 o                         
  -8   8   8       2965.19       2642.83        86.79 o                         
  -6   8   8        477.27        463.19        42.17 o                         
  -4   8   8       2017.47       1933.32        72.00 o                         
  -2   8   8       3050.31       2474.16       129.78 o                         
   0   8   8        622.06        641.49        52.02 o                         
   2   8   8       6343.39       6427.89       161.32 o                         
   4   8   8        561.03        552.56        70.21 o                         
   6   8   8        855.50        932.71        78.48 o                         
   8   8   8       1561.17       1409.46        98.16 o                         
  10   8   8       5450.65       5480.78       184.95 o                         
  12   8   8        892.59       1019.31       127.00 o                         
  14   8   8        698.18        675.90       120.55 o                         
  16   8   8          9.18         63.54       104.79 o                         
  18   8   8        164.06        209.63       143.86 o                         
 -23   9   8         12.05        -17.91       106.37 o                         
 -21   9   8          2.93          9.41        85.21 o                         
 -19   9   8          0.00        -51.40        93.70 o                         
 -17   9   8        696.30        832.42       101.00 o                         
 -15   9   8         61.08        -39.51        67.42 o                         
 -13   9   8        107.01         13.91        63.07 o                         
 -11   9   8       1111.84       1271.70        87.23 o                         
  -9   9   8       1049.84       1075.65        63.75 o                         
  -7   9   8       2955.32       2961.55        93.96 o                         
  -5   9   8       1629.39       1718.94        71.58 o                         
  -3   9   8       2017.25       2073.67        82.68 o                         
  -1   9   8        109.33         88.32        40.81 o                         
   1   9   8         14.32        -15.45        42.63 o                         
   3   9   8          7.77        -47.86        47.86 o                         
   5   9   8          5.36         45.18        54.37 o                         
   7   9   8        526.38        456.20        73.04 o                         
   9   9   8          0.07        -65.94        65.94 o                         
  11   9   8         50.02         91.41        95.75 o                         
  13   9   8        240.96        361.93       112.84 o                         
  15   9   8         80.76        142.17       110.72 o                         
  17   9   8         21.93        -70.04       113.90 o                         
 -22  10   8         13.38          0.80       101.68 o                         
 -20  10   8        284.86        296.05       126.81 o                         
 -18  10   8        833.32        774.47       111.68 o                         
 -16  10   8        172.16        276.95       158.90 o                         
 -14  10   8        766.56        617.75        90.77 o                         
 -12  10   8       1601.19       1574.82       102.97 o                         
 -10  10   8        339.86        272.64        71.30 o                         
  -8  10   8        817.20        703.11        58.30 o                         
  -6  10   8        353.96        329.02        55.24 o                         
  -4  10   8       2773.08       2513.87        93.47 o                         
  -2  10   8        606.86        553.19        54.83 o                         
   0  10   8       1844.36       1960.65       107.99 o                         
   2  10   8         93.00         62.72        53.07 o                         
   4  10   8       2657.94       2731.36       146.40 o                         
   6  10   8       2203.19       2127.97       115.06 o                         
   8  10   8       2122.60       2065.31       161.25 o                         
  10  10   8       3786.46       3827.29       196.96 o                         
  12  10   8       1354.35       1770.03       347.26 o                         
  14  10   8         46.10         18.32       110.44 o                         
  16  10   8        201.85        197.17       117.82 o                         
  18  10   8          6.74       -167.53       207.47 o                         
 -21  11   8         14.55        -80.37        97.30 o                         
 -19  11   8        123.98        -65.40       118.13 o                         
 -17  11   8        257.28        321.88        94.48 o                         
 -15  11   8       1952.34       1690.66       129.69 o                         
 -13  11   8       1543.35       1649.68       132.27 o                         
 -11  11   8         43.82        105.44       113.33 o                         
  -9  11   8       1159.07       1371.34        79.89 o                         
  -7  11   8       3616.37       3688.17       118.77 o                         
  -5  11   8       1855.86       1891.09       111.60 o                         
  -3  11   8         11.83         83.21        56.05 o                         
  -1  11   8        751.35        725.49        65.83 o                         
   1  11   8          3.21          5.68        47.89 o                         
   3  11   8        295.44        238.66        64.94 o                         
   5  11   8         34.61         20.85        62.71 o                         
   7  11   8        574.52        687.08        88.82 o                         
   9  11   8       1317.62       1255.56       127.12 o                         
  11  11   8        803.45        868.20       142.11 o                         
  13  11   8          6.25        -21.07        98.73 o                         
  15  11   8          7.44         14.12       143.19 o                         
  17  11   8         62.64        -26.59       205.67 o                         
 -22  12   8         33.02        198.56       131.42 o                         
 -20  12   8        692.75        731.16       131.35 o                         
 -18  12   8        242.98        260.36       101.13 o                         
 -16  12   8        145.69         48.60        88.59 o                         
 -14  12   8        985.28       1094.17       116.63 o                         
 -12  12   8          1.18        -22.17        87.55 o                         
 -10  12   8       1080.22       1088.44       117.11 o                         
  -8  12   8       3462.07       3479.15       141.76 o                         
  -6  12   8          0.25        -48.68        48.68 o                         
  -4  12   8       1800.95       1906.73        94.82 o                         
  -2  12   8       4257.19       4284.93       136.08 o                         
   0  12   8        896.03        937.07        73.44 o                         
   2  12   8       2808.47       2962.56       115.97 o                         
   4  12   8       7044.21       7479.52       210.86 o                         
   6  12   8        389.63        260.69        77.13 o                         
   8  12   8        766.66        954.53       115.85 o                         
  10  12   8        338.76        479.25       106.54 o                         
  12  12   8         25.46         15.78       100.32 o                         
  14  12   8        100.21        111.12       115.45 o                         
  16  12   8          3.86       -114.56       114.56 o                         
 -21  13   8         54.97        -39.89       131.59 o                         
 -19  13   8          5.29        -69.56       107.44 o                         
 -17  13   8          5.93        -31.48        96.02 o                         
 -15  13   8         30.58         62.16        87.39 o                         
 -13  13   8         57.50         17.59        82.32 o                         
 -11  13   8         35.94         58.14        85.46 o                         
  -9  13   8        436.81        445.63        99.49 o                         
  -7  13   8          8.20         65.36        71.38 o                         
  -5  13   8       4701.20       4519.06       167.33 o                         
  -3  13   8       1257.34       1506.46        96.30 o                         
  -1  13   8       1439.06       1483.98        93.82 o                         
   1  13   8          0.71        -30.65        74.01 o                         
   3  13   8         60.36         33.64        66.47 o                         
   5  13   8         58.94        106.67        67.50 o                         
   7  13   8         75.47         20.30        83.62 o                         
   9  13   8         36.37        -67.69        83.08 o                         
  11  13   8         67.39        -10.04        94.36 o                         
  13  13   8         70.61        -48.68       104.01 o                         
  15  13   8          0.30         -9.07       142.71 o                         
 -18  14   8         82.78        -39.74       121.13 o                         
 -16  14   8          1.32         16.89       113.33 o                         
 -14  14   8          0.00         48.30       128.92 o                         
 -12  14   8        224.30        334.36       146.31 o                         
 -10  14   8         81.07         70.02       106.14 o                         
  -8  14   8          9.24         16.23        86.87 o                         
  -6  14   8       1054.52       1180.56       104.81 o                         
  -4  14   8         20.90         47.32        72.69 o                         
  -2  14   8       3036.63       3044.33       178.97 o                         
   0  14   8          1.40         -3.90        60.77 o                         
   2  14   8         24.44         45.04        73.18 o                         
   4  14   8        510.93        427.51        83.89 o                         
   6  14   8         39.47        -23.15        80.12 o                         
   8  14   8        110.42        124.80        98.91 o                         
  10  14   8        777.12        998.89       185.22 o                         
  12  14   8          0.55        -12.54       105.76 o                         
  14  14   8         13.19        -42.25       175.09 o                         
 -17  15   8          0.50         79.67       121.52 o                         
 -15  15   8         52.02       -105.31       108.53 o                         
 -13  15   8          0.17        -39.40        92.77 o                         
 -11  15   8        297.88         82.96       100.72 o                         
  -9  15   8        140.62        158.79        97.06 o                         
  -7  15   8        242.10        303.97       100.21 o                         
  -5  15   8         44.78        -80.55        80.55 o                         
  -3  15   8          8.86         51.84        76.90 o                         
  -1  15   8       1160.09       1221.34       109.07 o                         
   1  15   8        394.94        320.42        90.63 o                         
   3  15   8        154.56         83.31        78.08 o                         
   5  15   8        252.95        345.65       100.63 o                         
   7  15   8         80.47        141.91       103.14 o                         
   9  15   8        800.20        889.69       130.71 o                         
  11  15   8        185.84        290.81       137.92 o                         
  13  15   8        304.84         79.91       118.54 o                         
 -16  16   8         12.09         26.53       138.18 o                         
 -14  16   8        115.86        -76.50       104.70 o                         
 -12  16   8         26.35          2.83       100.28 o                         
 -10  16   8          2.85        -87.86        87.86 o                         
  -8  16   8         13.95          7.61        96.18 o                         
  -6  16   8        280.96        253.54       102.01 o                         
  -4  16   8        661.35        522.41        93.21 o                         
  -2  16   8          3.12         50.22        81.29 o                         
   0  16   8          8.82          5.79       104.94 o                         
   2  16   8         24.65        -75.34        75.34 o                         
   4  16   8        112.61         83.56       124.25 o                         
   6  16   8          0.37       -121.78       121.78 o                         
   8  16   8         40.47        114.85       105.62 o                         
  10  16   8         13.49       -119.93       127.56 o                         
 -15  17   8          7.92        -55.22       138.68 o                         
 -13  17   8         17.63          1.97       109.78 o                         
 -11  17   8         80.32         32.90       105.96 o                         
  -9  17   8        182.84        319.46       111.94 o                         
  -7  17   8        272.00        322.56       110.41 o                         
  -5  17   8        282.33        358.21       111.28 o                         
  -3  17   8         27.28         71.27        87.13 o                         
  -1  17   8        144.60        -13.44       107.93 o                         
   1  17   8         29.79        138.63        91.32 o                         
   3  17   8         16.63        -54.50       122.52 o                         
   5  17   8         73.04        125.69       105.21 o                         
   7  17   8        484.69        382.12       129.78 o                         
   9  17   8         72.55         51.70       120.66 o                         
 -12  18   8        122.18        249.40       120.22 o                         
 -10  18   8        178.79        502.44       127.05 o                         
  -8  18   8         94.87         -2.79       112.73 o                         
  -6  18   8         14.18         -4.06       100.32 o                         
  -4  18   8         17.74       -104.81       104.81 o                         
  -2  18   8         28.87        -31.36       113.93 o                         
   0  18   8          0.13         68.20        90.22 o                         
   2  18   8          2.43        -31.91       132.86 o                         
   4  18   8          7.84        -44.44       105.75 o                         
   6  18   8          1.30        -55.93       109.12 o                         
  -9  19   8          0.11        -67.62       140.31 o                         
  -7  19   8        330.68        332.73       122.75 o                         
  -5  19   8          4.30        -91.46       112.61 o                         
  -3  19   8         59.20       -120.73       120.73 o                         
  -1  19   8         15.85         35.38       127.12 o                         
   1  19   8         19.53        -16.97       172.26 o                         
   3  19   8        184.73        391.19       140.84 o                         
 -25   1   9          6.71         21.44        75.83 o                         
 -23   1   9       1111.71       1311.41       119.93 o                         
 -21   1   9       1912.17       1690.97       114.11 o                         
 -19   1   9        780.90        905.65        79.45 o                         
 -17   1   9         16.38         -4.75        52.00 o                         
 -15   1   9       5174.91       5351.60       138.93 o                         
 -13   1   9       4503.11       4386.41       116.28 o                         
 -11   1   9       8704.82       8877.36       170.39 o                         
  -9   1   9       1033.19       1011.70        54.48 o                         
  -7   1   9      15758.30      14664.91       242.78 o                         
  -5   1   9       2766.44       3426.37        82.13 o                         
  -3   1   9      10887.66      12003.30       222.27 o                         
  -1   1   9        295.26        282.76        32.51 o                         
   1   1   9        664.14        703.32        42.57 o                         
   3   1   9       5293.58       5050.71       114.00 o                         
   5   1   9        449.26        501.36        59.76 o                         
   7   1   9       1601.28       1814.21        78.02 o                         
   9   1   9         25.56        -25.69        52.75 o                         
  11   1   9        720.53        720.56        69.38 o                         
  13   1   9        414.55        585.43        95.01 o                         
  15   1   9         18.51         25.48        81.37 o                         
  17   1   9         74.15        -96.32       138.14 o                         
  19   1   9          0.37       -125.45       136.77 o                         
 -26   2   9          4.99         -9.21        75.21 o                         
 -24   2   9          9.50         46.11        74.15 o                         
 -22   2   9         27.12         68.73        81.24 o                         
 -20   2   9        374.75        631.58        81.06 o                         
 -18   2   9        180.78          1.46        54.01 o                         
 -16   2   9         73.90         99.65        50.32 o                         
 -14   2   9       3161.73       2970.47       136.27 o                         
 -12   2   9      16415.46      16402.43       282.52 o                         
 -10   2   9       2017.36       1667.03        65.81 o                         
  -8   2   9         34.96        -10.50        26.16 o                         
  -6   2   9       7387.90       6328.33       137.17 o                         
  -4   2   9      33225.81      32215.35       492.78 o                         
  -2   2   9       2945.30       2887.79        75.75 o                         
   0   2   9      15539.47      14734.34       245.67 o                         
   2   2   9       2442.24       2484.18        90.84 o                         
   4   2   9       4352.16       4747.48       133.06 o                         
   6   2   9       7701.09       8494.90       196.36 o                         
   8   2   9       1870.50       2031.59       101.84 o                         
  10   2   9         24.39         65.12        65.36 o                         
  12   2   9          0.89         13.78        77.55 o                         
  14   2   9        314.62        288.07        86.42 o                         
  16   2   9        441.54        222.02        93.56 o                         
  18   2   9         30.69        114.68       124.93 o                         
  20   2   9        260.76        286.96       249.62 o                         
 -25   3   9          4.11        -15.45        80.44 o                         
 -23   3   9         19.81        200.71       138.74 o                         
 -21   3   9        577.15        559.78        80.44 o                         
 -19   3   9          5.46        161.30        62.12 o                         
 -17   3   9        844.93        843.20        84.20 o                         
 -15   3   9        253.36        120.42        45.90 o                         
 -13   3   9        462.15        378.96        45.24 o                         
 -11   3   9       1684.08       1564.05        71.56 o                         
  -9   3   9       1895.95       2012.59        73.36 o                         
  -7   3   9        307.89        348.15        48.61 o                         
  -5   3   9       7309.96       8134.07       168.14 o                         
  -3   3   9       2903.80       2689.54        73.09 o                         
  -1   3   9       3562.43       3042.08        86.88 o                         
   1   3   9        954.34        596.28        50.44 o                         
   3   3   9       9642.63      10278.65       215.02 o                         
   5   3   9      30460.72      36840.79       639.69 o                         
   7   3   9       3508.08       3449.65       128.81 o                         
   9   3   9          0.28         38.69        59.62 o                         
  11   3   9        610.50        454.09        81.83 o                         
  13   3   9         63.42        164.79        77.20 o                         
  15   3   9       1991.45       2007.01       132.57 o                         
  17   3   9          1.00        -36.40        98.20 o                         
  19   3   9          2.31        277.00       204.34 o                         
 -26   4   9         94.98         43.73        95.91 o                         
 -24   4   9          6.62         73.09        78.52 o                         
 -22   4   9        142.46        269.48        73.28 o                         
 -20   4   9         10.51         75.86        64.70 o                         
 -18   4   9         34.35        125.54        61.85 o                         
 -16   4   9         40.54         33.12        92.22 o                         
 -14   4   9       4322.89       4361.75       119.28 o                         
 -12   4   9        320.06        325.63        41.45 o                         
 -10   4   9       7373.94       6643.75       137.09 o                         
  -8   4   9        139.34        141.42        30.24 o                         
  -6   4   9        119.99        161.24        37.06 o                         
  -4   4   9        236.31        168.94        56.56 o                         
  -2   4   9       7248.85       7571.85       160.29 o                         
   0   4   9       5614.39       5835.84       137.36 o                         
   2   4   9       4975.79       4885.56       131.43 o                         
   4   4   9       1492.75       1266.56        84.80 o                         
   6   4   9        213.01        245.14        54.73 o                         
   8   4   9        212.13        268.73        65.27 o                         
  10   4   9        559.93        538.10        81.16 o                         
  12   4   9        415.03        493.10        86.85 o                         
  14   4   9        113.76        181.29        83.17 o                         
  16   4   9       1497.22       1332.56       137.66 o                         
  18   4   9         50.92       -126.58       126.58 o                         
  20   4   9         14.72        137.36       150.19 o                         
 -25   5   9          6.34        124.75       176.89 o                         
 -23   5   9        135.86        308.10       102.96 o                         
 -21   5   9          2.15         83.34        65.00 o                         
 -19   5   9        265.73        126.09        90.30 o                         
 -17   5   9        641.61        596.98        76.90 o                         
 -15   5   9          6.57         80.77        57.61 o                         
 -13   5   9       1161.54       1050.79        59.29 o                         
 -11   5   9      14783.71      15525.34       267.73 o                         
  -9   5   9       1762.86       1770.28        64.85 o                         
  -7   5   9      30606.68      32035.72       552.34 o                         
  -5   5   9        150.65        185.28        38.75 o                         
  -3   5   9       2143.95       2362.13        98.21 o                         
  -1   5   9      21677.17      22389.41       358.34 o                         
   1   5   9         94.14         45.81        38.51 o                         
   3   5   9       5094.41       5241.34       170.90 o                         
   5   5   9       1731.19       1894.90       128.00 o                         
   7   5   9        182.25        180.80        61.47 o                         
   9   5   9       1518.99       1266.51        96.42 o                         
  11   5   9        652.52        674.78        88.76 o                         
  13   5   9          0.88         -7.71        77.76 o                         
  15   5   9        111.31         46.89        99.29 o                         
  17   5   9        380.94        398.06       209.27 o                         
  19   5   9          0.98        -13.63       110.13 o                         
 -24   6   9          0.00        -91.06        91.06 o                         
 -22   6   9        413.45        553.11        89.57 o                         
 -20   6   9          0.51        -58.10        66.05 o                         
 -18   6   9         88.38         15.28        68.41 o                         
 -16   6   9       1775.79       1889.77       132.57 o                         
 -14   6   9        437.38        387.66        66.06 o                         
 -12   6   9       1842.84       1867.28       104.33 o                         
 -10   6   9        450.48        517.10        43.98 o                         
  -8   6   9       5407.08       4908.09       129.78 o                         
  -6   6   9      26755.79      27746.28       487.30 o                         
  -4   6   9       3449.46       3211.10       102.65 o                         
  -2   6   9          1.41        -27.83        27.83 o                         
   0   6   9      15243.48      16899.57       316.32 o                         
   2   6   9       2779.56       2797.23       104.42 o                         
   4   6   9         96.73         60.45        42.56 o                         
   6   6   9       2007.45       2089.86       105.64 o                         
   8   6   9        403.52        402.45        78.88 o                         
  10   6   9       2087.35       2230.79       124.71 o                         
  12   6   9          3.54         72.25       105.77 o                         
  14   6   9        349.67        529.54       113.48 o                         
  16   6   9         32.21        -96.65        96.65 o                         
  18   6   9        254.30        128.13       118.37 o                         
 -25   7   9          0.14       -107.93       107.93 o                         
 -23   7   9        217.82        341.13        99.62 o                         
 -21   7   9          1.86        -37.15        88.10 o                         
 -19   7   9         54.52        109.34        75.48 o                         
 -17   7   9        210.10        218.09        73.53 o                         
 -15   7   9         21.25         88.70        62.59 o                         
 -13   7   9        464.96        591.17        70.04 o                         
 -11   7   9         37.53         34.05        34.40 o                         
  -9   7   9       1433.45       1324.06        61.21 o                         
  -7   7   9      22672.68      22951.50       416.12 o                         
  -5   7   9      12536.81      12855.36       256.21 o                         
  -3   7   9        287.08        312.16        65.96 o                         
  -1   7   9       1318.18       1394.32       104.85 o                         
   1   7   9       1374.83       1396.51        76.45 o                         
   3   7   9         79.87        103.13        46.72 o                         
   5   7   9          0.85        -52.39        68.29 o                         
   7   7   9        170.03        114.49        79.12 o                         
   9   7   9       1464.62       1416.34       125.56 o                         
  11   7   9          3.54         91.82        79.97 o                         
  13   7   9        205.78         32.54       152.91 o                         
  15   7   9        199.54        177.96       103.77 o                         
  17   7   9          0.31        -67.60       115.46 o                         
  19   7   9        254.52        107.80       188.28 o                         
 -24   8   9         14.83         94.36       103.08 o                         
 -22   8   9         96.28        -10.91        86.59 o                         
 -20   8   9         14.63         88.59        81.15 o                         
 -18   8   9        751.65        606.25        85.11 o                         
 -16   8   9          4.92        -65.36        65.36 o                         
 -14   8   9        671.01        605.95        79.53 o                         
 -12   8   9         93.12        -31.60        52.27 o                         
 -10   8   9        703.87        752.58        54.12 o                         
  -8   8   9      11308.21      11949.55       221.40 o                         
  -6   8   9         64.02         70.89        53.20 o                         
  -4   8   9       3343.64       3321.79        92.48 o                         
  -2   8   9        155.06         32.64        44.06 o                         
   0   8   9        746.77        710.21        59.49 o                         
   2   8   9        719.34        745.78        64.61 o                         
   4   8   9        375.12        374.59        60.70 o                         
   6   8   9        827.58        869.91        80.59 o                         
   8   8   9        172.77        127.63        64.69 o                         
  10   8   9       5433.03       5928.96       203.37 o                         
  12   8   9         48.88         59.71       100.40 o                         
  14   8   9        344.03        246.32       109.70 o                         
  16   8   9         39.75       -130.72       130.72 o                         
  18   8   9         86.62        -80.52       116.33 o                         
 -23   9   9          0.95        -92.99       152.31 o                         
 -21   9   9          0.34        -49.84        76.75 o                         
 -19   9   9        910.40       1206.45       170.18 o                         
 -17   9   9         35.67         -3.75        76.33 o                         
 -15   9   9        119.23        104.09        73.36 o                         
 -13   9   9          8.06         55.31        63.40 o                         
 -11   9   9         20.37        -16.34        56.44 o                         
  -9   9   9        659.22        605.99        61.54 o                         
  -7   9   9        316.07        317.22        44.24 o                         
  -5   9   9       3431.51       3135.55        95.36 o                         
  -3   9   9       2054.93       2125.15        81.44 o                         
  -1   9   9        374.91        435.29        63.17 o                         
   1   9   9       1764.14       2140.14       107.66 o                         
   3   9   9        583.20        628.46        68.11 o                         
   5   9   9          0.87         56.90        58.32 o                         
   7   9   9        367.39        240.72        70.87 o                         
   9   9   9       5794.39       5802.14       227.09 o                         
  11   9   9       2275.58       2525.92       166.93 o                         
  13   9   9          5.60        112.43       102.16 o                         
  15   9   9        122.56         13.76       109.13 o                         
  17   9   9        206.97        168.95       121.19 o                         
 -22  10   9          3.65        -26.18       141.75 o                         
 -20  10   9         32.20        182.76        96.00 o                         
 -18  10   9        344.25        301.24        90.89 o                         
 -16  10   9         39.49        -91.95       109.73 o                         
 -14  10   9        355.25        267.69        87.85 o                         
 -12  10   9        135.79        125.84       101.69 o                         
 -10  10   9        159.26         62.41        69.36 o                         
  -8  10   9       2387.27       2911.24       105.13 o                         
  -6  10   9        695.87        757.89        57.97 o                         
  -4  10   9        402.45        319.13        51.21 o                         
  -2  10   9        532.14        539.47        56.22 o                         
   0  10   9        427.18        375.26        51.86 o                         
   2  10   9         20.94        110.98        56.75 o                         
   4  10   9        242.24        236.52        71.07 o                         
   6  10   9        316.60        279.23        81.75 o                         
   8  10   9        915.79        834.83        91.42 o                         
  10  10   9         11.38        -87.74        87.74 o                         
  12  10   9        164.08         44.09       125.92 o                         
  14  10   9        111.31        166.78       110.32 o                         
  16  10   9        157.37        375.48       127.14 o                         
 -21  11   9         28.20         57.93       101.99 o                         
 -19  11   9         67.14         20.53       113.93 o                         
 -17  11   9         10.25         16.33        84.33 o                         
 -15  11   9         49.06        -63.58        77.95 o                         
 -13  11   9        638.62        730.81       103.69 o                         
 -11  11   9        253.68        302.90        86.74 o                         
  -9  11   9       1503.40       1447.34        96.23 o                         
  -7  11   9         38.54         36.94        60.45 o                         
  -5  11   9       3049.97       3027.33       106.75 o                         
  -3  11   9        306.92        359.72        59.14 o                         
  -1  11   9       3501.15       3443.56       117.99 o                         
   1  11   9       1096.36        969.09        71.53 o                         
   3  11   9       2452.33       2483.99       120.34 o                         
   5  11   9        177.35         81.70        94.86 o                         
   7  11   9        384.51        300.35        90.69 o                         
   9  11   9       1824.04       1725.43       157.10 o                         
  11  11   9          3.96         28.67        98.14 o                         
  13  11   9        560.46        603.63       128.04 o                         
  15  11   9          8.78       -111.65       111.65 o                         
 -22  12   9         58.13         74.06       133.00 o                         
 -20  12   9          1.74        -18.51        97.20 o                         
 -18  12   9        146.93        137.07        92.99 o                         
 -16  12   9       1296.65       1252.45       134.95 o                         
 -14  12   9         52.25         57.91        86.96 o                         
 -12  12   9        122.46        151.91        91.22 o                         
 -10  12   9       2173.76       2254.35       167.47 o                         
  -8  12   9        773.42        718.46       101.29 o                         
  -6  12   9       4542.41       4422.68       189.20 o                         
  -4  12   9       5499.70       5353.61       193.22 o                         
  -2  12   9        502.21        564.50        67.31 o                         
   0  12   9       2749.10       2690.53       109.07 o                         
   2  12   9       2921.45       3193.77       264.95 o                         
   4  12   9       2660.45       3182.28       143.28 o                         
   6  12   9         75.12         10.01        80.01 o                         
   8  12   9        840.91        805.40       114.55 o                         
  10  12   9          4.79        -73.06        91.27 o                         
  12  12   9         13.37        -35.14       103.28 o                         
  14  12   9          3.19        101.33       157.70 o                         
 -21  13   9         70.68          8.91       175.42 o                         
 -19  13   9         28.52         94.96       104.80 o                         
 -17  13   9        241.25        222.21       116.93 o                         
 -15  13   9        150.28         90.42        96.38 o                         
 -13  13   9        472.60        530.90       109.73 o                         
 -11  13   9         12.31         44.76        83.62 o                         
  -9  13   9          4.84         29.22        86.33 o                         
  -7  13   9        863.69       1150.02       100.90 o                         
  -5  13   9       1625.64       1828.98       116.86 o                         
  -3  13   9       1681.32       1526.28       108.06 o                         
  -1  13   9        978.43       1166.38       119.54 o                         
   1  13   9       2326.74       2076.81       156.58 o                         
   3  13   9       5463.28       5777.43       194.60 o                         
   5  13   9       3866.60       4042.43       181.98 o                         
   7  13   9        781.13        633.92       136.82 o                         
   9  13   9         11.01         75.79       136.42 o                         
  11  13   9        520.01        465.91       117.09 o                         
  13  13   9          0.63        -40.29       160.70 o                         
 -18  14   9         23.48        133.16       107.37 o                         
 -16  14   9         32.61         43.24       104.01 o                         
 -14  14   9       1081.09       1061.89       125.24 o                         
 -12  14   9          7.51         71.37        90.89 o                         
 -10  14   9         39.62        -30.48        88.67 o                         
  -8  14   9         55.90        -76.52        83.45 o                         
  -6  14   9         18.78         41.79        75.59 o                         
  -4  14   9         45.49         23.70        71.08 o                         
  -2  14   9        214.24        131.16        76.62 o                         
   0  14   9          0.63         42.15       100.14 o                         
   2  14   9        119.18        138.05       116.00 o                         
   4  14   9          3.59         58.26        73.76 o                         
   6  14   9        141.06        290.07        89.60 o                         
   8  14   9        105.94         34.58       107.93 o                         
  10  14   9        535.09        573.33       122.88 o                         
  12  14   9         33.30         84.74       112.27 o                         
 -17  15   9         10.08        206.88       116.81 o                         
 -15  15   9        179.87         61.43       101.94 o                         
 -13  15   9         60.06        -90.48        90.48 o                         
 -11  15   9          0.87        147.19       100.14 o                         
  -9  15   9         60.06        -59.35        89.77 o                         
  -7  15   9         38.98         40.46        90.01 o                         
  -5  15   9         58.52          2.81        75.62 o                         
  -3  15   9          3.17        -29.02        76.39 o                         
  -1  15   9        363.03        174.36       100.18 o                         
   1  15   9         35.42        -68.34        68.34 o                         
   3  15   9         96.69        -24.77        75.64 o                         
   5  15   9          0.14        -27.15        88.29 o                         
   7  15   9        187.12         -3.30        87.21 o                         
   9  15   9        264.96        125.20       140.31 o                         
  11  15   9         43.98       -107.53       107.53 o                         
 -16  16   9         70.09         51.67       114.39 o                         
 -14  16   9          5.75        -97.25        97.25 o                         
 -12  16   9         16.60         50.78       100.96 o                         
 -10  16   9         79.71         93.29        99.01 o                         
  -8  16   9         19.08        -31.27       106.14 o                         
  -6  16   9        230.90        292.78       106.57 o                         
  -4  16   9         35.36         65.79        80.44 o                         
  -2  16   9         42.67         58.79        92.34 o                         
   0  16   9         24.22        -54.31        80.95 o                         
   2  16   9         52.14         14.45        94.74 o                         
   4  16   9        482.92        404.78       125.05 o                         
   6  16   9          1.11        -97.41        97.41 o                         
   8  16   9          7.99         88.66       109.23 o                         
  10  16   9          3.88         52.68       115.41 o                         
 -15  17   9          0.64         21.80       115.63 o                         
 -13  17   9         17.38        152.36       134.32 o                         
 -11  17   9         16.66         99.27       106.11 o                         
  -9  17   9         92.95         49.33       139.71 o                         
  -7  17   9        198.28         87.42       103.24 o                         
  -5  17   9        276.74        143.41       109.92 o                         
  -3  17   9         59.04        138.75       123.05 o                         
  -1  17   9          3.05         32.39        81.31 o                         
   1  17   9          0.24        -56.90        86.12 o                         
   3  17   9          6.63        -32.00        94.94 o                         
   5  17   9         29.93         59.90       112.87 o                         
   7  17   9          6.91         78.59       221.22 o                         
   9  17   9        134.85         -7.14       115.19 o                         
 -12  18   9         12.42         66.40       114.26 o                         
 -10  18   9        325.17        312.61       122.92 o                         
  -8  18   9        240.66        259.50       138.47 o                         
  -6  18   9          0.45        -46.02       107.48 o                         
  -4  18   9         13.68        -66.37       119.77 o                         
  -2  18   9         26.21         73.45       135.80 o                         
   0  18   9          1.72         29.38        92.33 o                         
   2  18   9        122.72        275.36       165.76 o                         
   4  18   9          0.03       -106.87       106.87 o                         
   6  18   9          1.73       -101.07       101.07 o                         
  -9  19   9         29.36        180.47       169.17 o                         
  -7  19   9         44.45         72.44       115.25 o                         
  -5  19   9        143.95        245.53       142.25 o                         
  -3  19   9        376.69        696.20       153.93 o                         
  -1  19   9          0.22        156.92       101.71 o                         
   1  19   9          2.10          8.71       161.66 o                         
   3  19   9          0.87          9.75       110.86 o                         
 -26   0  10        106.91        128.24       220.18 o                         
 -24   0  10       7127.51       8829.42       394.90 o                         
 -22   0  10         17.98        150.67       141.25 o                         
 -20   0  10          0.85        -58.13        83.75 o                         
 -18   0  10        613.97        420.13        95.70 o                         
 -16   0  10        256.12        122.28        92.47 o                         
 -14   0  10        467.20        300.70        70.96 o                         
 -12   0  10        396.03        334.38        62.27 o                         
 -10   0  10      16259.16      18471.42       433.12 o                         
  -8   0  10         26.71        -10.90        45.41 o                         
  -6   0  10        287.71        402.70        49.91 o                         
  -4   0  10      22754.93      19153.61       538.90 o                         
  -2   0  10      11745.57      11306.57       277.14 o                         
   0   0  10        101.72        114.67        46.41 o                         
   2   0  10       1677.42       1512.48        88.00 o                         
   4   0  10      22899.07      26402.01       601.69 o                         
   6   0  10       2273.94       2197.41       118.45 o                         
   8   0  10        921.39        769.64        88.17 o                         
  10   0  10        480.35        690.47       130.03 o                         
  12   0  10        100.53        320.00       105.63 o                         
  14   0  10       2018.31       1458.87       194.56 o                         
  16   0  10       3711.44       3866.54       296.39 o                         
  18   0  10        245.84        233.08       263.80 o                         
  20   0  10        141.38        -16.62       315.73 o                         
 -27   1  10        136.69        305.85       127.87 o                         
 -25   1  10        225.94        159.15        80.44 o                         
 -23   1  10       3630.03       3987.45       188.60 o                         
 -21   1  10       1377.13       1384.97       117.81 o                         
 -19   1  10        191.02        161.82        62.32 o                         
 -17   1  10        160.90        209.73        84.96 o                         
 -15   1  10        889.00        782.02        64.00 o                         
 -13   1  10       2061.46       1708.59        74.96 o                         
 -11   1  10       6540.14       6791.82       142.30 o                         
  -9   1  10       1570.65       1844.02        65.69 o                         
  -7   1  10       1320.02       1219.47        51.43 o                         
  -5   1  10          7.82         -2.48        25.45 o                         
  -3   1  10      27348.80      26986.79       420.71 o                         
  -1   1  10        662.62        695.84        42.01 o                         
   1   1  10         70.92        177.10        32.36 o                         
   3   1  10       1209.66        957.85        54.76 o                         
   5   1  10       8663.35      10215.55       195.95 o                         
   7   1  10       3116.41       2791.32        97.91 o                         
   9   1  10         97.27         66.73        59.10 o                         
  11   1  10       1478.95       1600.33        94.02 o                         
  13   1  10       1366.25       1419.51       113.26 o                         
  15   1  10       2340.17       2230.08       206.04 o                         
  17   1  10        233.38        131.31       116.34 o                         
  19   1  10         50.08         64.31       148.47 o                         
 -26   2  10         28.86         19.63       100.74 o                         
 -24   2  10         33.72          6.73        84.40 o                         
 -22   2  10         85.19        227.50       101.34 o                         
 -20   2  10        897.18       1111.44        95.60 o                         
 -18   2  10       1329.26       1161.20        80.48 o                         
 -16   2  10        239.61        219.18        71.22 o                         
 -14   2  10        771.16        595.33        73.57 o                         
 -12   2  10       2396.29       2428.71        85.04 o                         
 -10   2  10       1360.77       1338.38        64.41 o                         
  -8   2  10          8.30         -2.11        26.57 o                         
  -6   2  10         34.30        -18.16        25.28 o                         
  -4   2  10         35.83        104.14        29.11 o                         
  -2   2  10       2660.30       2805.24       121.23 o                         
   0   2  10       8677.46       8322.15       157.18 o                         
   2   2  10       1930.25       1799.01        81.26 o                         
   4   2  10      16391.35      18151.47       344.05 o                         
   6   2  10        239.91        281.31        55.17 o                         
   8   2  10       1579.10       1502.17       104.03 o                         
  10   2  10         28.30       -116.97       121.66 o                         
  12   2  10        806.05        711.73        93.51 o                         
  14   2  10       3111.44       2888.06       149.20 o                         
  16   2  10        192.43        156.37       110.96 o                         
  18   2  10        313.68        437.36       153.68 o                         
  20   2  10         80.06        107.59       163.35 o                         
 -25   3  10        149.82        115.08        83.90 o                         
 -23   3  10         39.76        133.08        98.94 o                         
 -21   3  10          0.31         66.82        60.07 o                         
 -19   3  10        881.76        719.23        84.81 o                         
 -17   3  10         98.28        -22.30        60.38 o                         
 -15   3  10         15.48         -9.66        45.15 o                         
 -13   3  10       3297.16       3332.95       112.69 o                         
 -11   3  10        573.23        558.27        46.06 o                         
  -9   3  10        146.90        139.73        31.79 o                         
  -7   3  10        750.08        624.12        38.71 o                         
  -5   3  10      16264.08      14644.10       273.37 o                         
  -3   3  10      35937.47      34903.07       536.23 o                         
  -1   3  10       3053.21       3163.58        85.60 o                         
   1   3  10       2753.06       3272.25       128.65 o                         
   3   3  10       2972.88       3071.61       131.02 o                         
   5   3  10       4305.75       4761.06       203.14 o                         
   7   3  10        355.00        276.16        62.86 o                         
   9   3  10        448.29        461.43        77.52 o                         
  11   3  10        418.91        389.08        81.14 o                         
  13   3  10        986.05        864.34        98.57 o                         
  15   3  10        280.17        245.41        92.52 o                         
  17   3  10        272.73        373.45       151.01 o                         
  19   3  10         18.88        134.80       144.38 o                         
 -26   4  10        445.26        438.02       103.45 o                         
 -24   4  10         67.85         62.99       111.53 o                         
 -22   4  10        665.38        805.12        92.93 o                         
 -20   4  10        256.56        479.38        76.17 o                         
 -18   4  10       1599.98       1608.14       104.20 o                         
 -16   4  10         23.20         56.56        50.52 o                         
 -14   4  10         49.74          7.64        42.35 o                         
 -12   4  10        398.60        316.67        41.82 o                         
 -10   4  10       2813.20       2844.19       103.73 o                         
  -8   4  10        428.22        301.19        65.96 o                         
  -6   4  10       1594.16       1305.39        84.43 o                         
  -4   4  10      14502.70      14972.14       280.35 o                         
  -2   4  10      38564.57      43371.34       660.29 o                         
   0   4  10       5698.97       5960.78       144.27 o                         
   2   4  10       9721.93       9710.91       209.47 o                         
   4   4  10        497.41        639.27        61.98 o                         
   6   4  10        713.44        978.37        77.84 o                         
   8   4  10       7485.05       7961.55       212.94 o                         
  10   4  10        605.33        548.14        82.54 o                         
  12   4  10        416.19        558.40        89.05 o                         
  14   4  10        908.57        858.26       107.19 o                         
  16   4  10       1330.74       1567.12       152.23 o                         
  18   4  10         12.02        -19.83       129.95 o                         
 -25   5  10        179.91        220.70       116.93 o                         
 -23   5  10         85.99          7.42        70.01 o                         
 -21   5  10          0.18        -18.45        68.73 o                         
 -19   5  10        301.69        289.85        70.48 o                         
 -17   5  10        178.76        163.11        65.05 o                         
 -15   5  10       1190.02       1184.28        98.90 o                         
 -13   5  10       2044.28       2344.18        86.72 o                         
 -11   5  10       1682.61       1907.69        79.70 o                         
  -9   5  10        811.42        801.55        51.75 o                         
  -7   5  10         12.58         -2.31        34.85 o                         
  -5   5  10      14081.03      13451.76       260.59 o                         
  -3   5  10       1493.13       1479.95        86.31 o                         
  -1   5  10      26022.55      29850.96       468.63 o                         
   1   5  10       9037.98       9949.28       211.10 o                         
   3   5  10        153.92        113.55        47.75 o                         
   5   5  10       2453.08       2224.81       115.27 o                         
   7   5  10       1011.46        887.02        94.52 o                         
   9   5  10       1079.29        938.09        92.71 o                         
  11   5  10       1638.72       1545.63       114.97 o                         
  13   5  10         96.22        156.44        84.56 o                         
  15   5  10         16.85        -99.54        99.54 o                         
  17   5  10        315.91        183.61       124.12 o                         
  19   5  10        151.05        171.82       152.48 o                         
 -24   6  10        252.76        190.67        97.25 o                         
 -22   6  10        190.42        116.21        68.32 o                         
 -20   6  10       1707.33       1580.10       122.41 o                         
 -18   6  10        990.57        853.28        87.20 o                         
 -16   6  10         11.06         13.85        64.25 o                         
 -14   6  10        691.13        840.14       101.88 o                         
 -12   6  10        153.92        181.65        40.56 o                         
 -10   6  10        469.81        374.97        40.74 o                         
  -8   6  10          5.32         33.14        49.43 o                         
  -6   6  10      13082.12      14376.40       279.38 o                         
  -4   6  10       5441.55       5257.22       134.79 o                         
  -2   6  10        995.96        979.17        60.69 o                         
   0   6  10       4318.81       5347.50       138.27 o                         
   2   6  10        311.47        208.08        48.21 o                         
   4   6  10       4814.60       5010.24       146.89 o                         
   6   6  10       2545.23       2857.57       123.91 o                         
   8   6  10        617.13        567.89        98.75 o                         
  10   6  10       1535.42       1800.13       119.96 o                         
  12   6  10         65.50         20.01        92.15 o                         
  14   6  10         21.84          4.00        95.20 o                         
  16   6  10        525.96        539.96       148.11 o                         
  18   6  10          0.03       -111.85       111.85 o                         
 -25   7  10          5.05         60.76       123.52 o                         
 -23   7  10        194.48        197.88        93.03 o                         
 -21   7  10         14.49          5.12        71.76 o                         
 -19   7  10        158.56        237.17        72.79 o                         
 -17   7  10        271.04        277.88        74.56 o                         
 -15   7  10        535.15        638.70        76.10 o                         
 -13   7  10       1259.78       1163.16        84.43 o                         
 -11   7  10       1052.38        979.58        75.43 o                         
  -9   7  10       4906.08       4842.59       136.75 o                         
  -7   7  10      16231.39      16416.39       316.37 o                         
  -5   7  10       1762.65       2080.51       102.28 o                         
  -3   7  10         20.22        -27.86        27.86 o                         
  -1   7  10       2632.82       2297.53        95.68 o                         
   1   7  10        825.21        582.21        58.91 o                         
   3   7  10        152.52        143.54        49.76 o                         
   5   7  10        613.73        567.77        69.52 o                         
   7   7  10         68.66         35.15        59.40 o                         
   9   7  10       3174.63       3735.76       186.61 o                         
  11   7  10        703.20        446.80       129.43 o                         
  13   7  10         40.27         21.90        96.36 o                         
  15   7  10        236.67        387.08       117.61 o                         
  17   7  10        283.80        395.42       122.26 o                         
 -24   8  10         32.80        119.58        97.90 o                         
 -22   8  10        249.94        342.84        98.49 o                         
 -20   8  10         17.61         32.01        77.45 o                         
 -18   8  10       1079.59        944.03       111.03 o                         
 -16   8  10        283.47        201.44        76.66 o                         
 -14   8  10        190.28        239.72        70.61 o                         
 -12   8  10         81.70        104.12        72.73 o                         
 -10   8  10          2.54        -15.23        37.30 o                         
  -8   8  10       2513.42       2553.75       175.85 o                         
  -6   8  10        136.28         63.48        43.56 o                         
  -4   8  10        749.39        780.78        62.80 o                         
  -2   8  10         87.86         33.65        35.77 o                         
   0   8  10        689.61        781.13        64.93 o                         
   2   8  10        576.17        701.33        66.91 o                         
   4   8  10        915.24        778.53        75.15 o                         
   6   8  10        402.92        267.34        65.75 o                         
   8   8  10      12972.35      14791.42       326.37 o                         
  10   8  10        689.09        774.66        98.63 o                         
  12   8  10          0.26        -94.07        94.07 o                         
  14   8  10        211.19        151.57       131.94 o                         
  16   8  10         64.66         -3.73       111.63 o                         
  18   8  10        168.41        117.35       157.40 o                         
 -23   9  10        103.58        168.38       100.57 o                         
 -21   9  10          7.52         91.85        87.69 o                         
 -19   9  10         42.88         -3.05        92.94 o                         
 -17   9  10        285.90        263.03        86.95 o                         
 -15   9  10         42.88         89.51        79.71 o                         
 -13   9  10        295.70        259.32        86.35 o                         
 -11   9  10          8.65        -12.71        57.82 o                         
  -9   9  10         95.99         74.21        54.89 o                         
  -7   9  10         20.41        112.84        88.56 o                         
  -5   9  10       1579.54       1499.05        87.31 o                         
  -3   9  10        347.19        439.45        61.17 o                         
  -1   9  10         86.05         50.88        53.88 o                         
   1   9  10       2050.10       2097.46       100.52 o                         
   3   9  10        429.82        432.68        64.87 o                         
   5   9  10        296.71        341.52        93.14 o                         
   7   9  10         15.97         87.98        83.16 o                         
   9   9  10        292.31        109.85       106.58 o                         
  11   9  10        404.91        379.17       111.84 o                         
  13   9  10         52.71        -27.83       120.53 o                         
  15   9  10        283.43        460.80       125.80 o                         
  17   9  10         27.94        -83.88       118.88 o                         
 -22  10  10        331.26        324.99       106.49 o                         
 -20  10  10         78.81         37.54        87.76 o                         
 -18  10  10        139.00        160.49       150.95 o                         
 -16  10  10         50.63        -43.48        77.67 o                         
 -14  10  10        194.24        258.16        87.21 o                         
 -12  10  10        211.10        147.35        79.53 o                         
 -10  10  10          3.75         96.94        57.82 o                         
  -8  10  10          5.90        -47.87        47.87 o                         
  -6  10  10       2422.12       2512.08       142.63 o                         
  -4  10  10        185.79        180.78        56.98 o                         
  -2  10  10        638.91        542.13        73.69 o                         
   0  10  10       1477.54       1535.56       100.95 o                         
   2  10  10        220.63         90.25        59.52 o                         
   4  10  10        636.94        612.36        77.32 o                         
   6  10  10         39.72         36.34        61.61 o                         
   8  10  10          1.96        -15.24        69.52 o                         
  10  10  10       3220.94       3434.39       311.44 o                         
  12  10  10         58.27         62.60       101.03 o                         
  14  10  10        142.64        196.09       120.89 o                         
  16  10  10         18.32         47.27       118.79 o                         
 -21  11  10        206.58         78.96       140.31 o                         
 -19  11  10         19.83        -50.14        85.08 o                         
 -17  11  10          1.15         93.03        88.01 o                         
 -15  11  10        143.82        -72.19        77.33 o                         
 -13  11  10        226.90        317.55        89.09 o                         
 -11  11  10         39.67         57.78        79.40 o                         
  -9  11  10        153.60         84.76        68.71 o                         
  -7  11  10       3245.42       3564.22       140.71 o                         
  -5  11  10       7977.84       8383.12       214.60 o                         
  -3  11  10       1619.30       1579.38        82.95 o                         
  -1  11  10          4.13        -51.74        51.74 o                         
   1  11  10        126.56        120.05        60.92 o                         
   3  11  10        599.32        635.97        80.92 o                         
   5  11  10       5305.51       5892.74       244.93 o                         
   7  11  10        328.16        439.17        79.94 o                         
   9  11  10       3038.16       3284.88       182.65 o                         
  11  11  10        310.87        363.63       133.12 o                         
  13  11  10         24.04         21.54       105.89 o                         
  15  11  10         32.28        217.50       172.69 o                         
 -22  12  10         54.57         -4.36       136.12 o                         
 -20  12  10         97.30        -15.88       101.34 o                         
 -18  12  10        256.81        283.37       109.38 o                         
 -16  12  10         39.39         65.90        88.61 o                         
 -14  12  10         25.43         15.48        84.24 o                         
 -12  12  10        153.18        119.07        86.99 o                         
 -10  12  10        724.27        718.86       114.57 o                         
  -8  12  10        418.98        292.75        75.82 o                         
  -6  12  10       1389.17       1456.75       160.22 o                         
  -4  12  10          1.94        -54.08       100.94 o                         
  -2  12  10       2111.74       2032.07       121.07 o                         
   0  12  10       3059.50       3005.85       118.17 o                         
   2  12  10        251.90        158.97        70.13 o                         
   4  12  10       1396.89       1504.90       126.39 o                         
   6  12  10         75.65         37.27        71.80 o                         
   8  12  10       1510.10       1557.90       134.73 o                         
  10  12  10        161.22         70.32       100.59 o                         
  12  12  10        618.25        387.72       123.17 o                         
  14  12  10        164.12        271.70       123.80 o                         
 -21  13  10        124.17         89.69       118.90 o                         
 -19  13  10         77.34        -52.92       131.92 o                         
 -17  13  10        272.35         92.08        95.59 o                         
 -15  13  10        296.33        117.52        93.45 o                         
 -13  13  10        163.99         47.30        88.21 o                         
 -11  13  10         29.73        -81.25        81.25 o                         
  -9  13  10        442.53        482.61       139.71 o                         
  -7  13  10       1652.26       1759.55       178.48 o                         
  -5  13  10        352.89        421.85        79.47 o                         
  -3  13  10        784.12        842.27        92.67 o                         
  -1  13  10         12.95        -15.06        67.44 o                         
   1  13  10         31.38          4.49        69.75 o                         
   3  13  10         14.87        -64.48        64.48 o                         
   5  13  10        160.43        176.83        72.95 o                         
   7  13  10          8.27        -45.22       104.34 o                         
   9  13  10        356.01        422.15       108.41 o                         
  11  13  10         21.41        -59.95       101.07 o                         
  13  13  10         52.29         81.66       118.56 o                         
 -18  14  10         28.15        -63.57       101.69 o                         
 -16  14  10          5.74        -99.30        99.30 o                         
 -14  14  10         65.16          7.81        94.34 o                         
 -12  14  10        565.57        627.81       111.43 o                         
 -10  14  10         17.29        -29.78        89.08 o                         
  -8  14  10         68.18         -1.80        86.80 o                         
  -6  14  10         66.40         87.09        76.07 o                         
  -4  14  10         45.17        -34.25        72.42 o                         
  -2  14  10        238.47        332.11        84.98 o                         
   0  14  10        918.62        855.91       113.33 o                         
   2  14  10         23.74          9.87        89.35 o                         
   4  14  10        146.95         55.26        71.95 o                         
   6  14  10        265.67        306.78       100.49 o                         
   8  14  10        292.63        382.24       111.49 o                         
  10  14  10        130.70        175.79       108.22 o                         
  12  14  10        830.38       1121.02       175.28 o                         
 -17  15  10          0.00        -14.80       106.55 o                         
 -15  15  10         30.48        -91.86        91.86 o                         
 -13  15  10         89.80        -90.75        93.54 o                         
 -11  15  10          1.96        -24.25        92.77 o                         
  -9  15  10         13.35        -12.06        92.14 o                         
  -7  15  10        838.18        840.32       117.09 o                         
  -5  15  10        157.15        159.92        81.96 o                         
  -3  15  10        205.68        322.28        88.67 o                         
  -1  15  10         72.26         65.52        72.73 o                         
   1  15  10        129.70        106.47        84.52 o                         
   3  15  10        180.13        265.79        92.73 o                         
   5  15  10         64.79         27.61        96.20 o                         
   7  15  10          0.04        -31.62       106.52 o                         
   9  15  10         47.50        -98.78        98.78 o                         
  11  15  10         29.36        125.32       142.51 o                         
 -16  16  10          1.70         83.27       117.53 o                         
 -14  16  10         13.57        -98.33        98.33 o                         
 -12  16  10         21.22        -13.42        99.02 o                         
 -10  16  10         46.23         97.59       101.65 o                         
  -8  16  10          5.26         12.12        97.95 o                         
  -6  16  10        434.26        422.05       110.46 o                         
  -4  16  10         11.86        -29.86        81.62 o                         
  -2  16  10         22.32        -24.54       109.76 o                         
   0  16  10         29.66        -71.16        71.16 o                         
   2  16  10        182.07        258.14        91.48 o                         
   4  16  10          1.29          9.49       103.59 o                         
   6  16  10          3.81          0.10       104.18 o                         
   8  16  10          2.20        -70.62       113.89 o                         
  10  16  10        126.94         -3.55       143.80 o                         
 -13  17  10         26.14          2.91       113.23 o                         
 -11  17  10         23.06         11.40        99.32 o                         
  -9  17  10        124.95        173.00       103.27 o                         
  -7  17  10          0.34         92.67       106.13 o                         
  -5  17  10         21.76         78.30       108.45 o                         
  -3  17  10         30.97         85.41        98.06 o                         
  -1  17  10          0.87        -75.00        85.15 o                         
   1  17  10         52.61         18.59        95.11 o                         
   3  17  10          0.00         17.20       103.22 o                         
   5  17  10        289.94        280.19       174.73 o                         
   7  17  10        285.37        435.79       134.67 o                         
 -12  18  10         23.07        125.17       165.50 o                         
 -10  18  10         10.37        139.79       116.47 o                         
  -8  18  10         61.45        172.79       112.83 o                         
  -6  18  10        189.63        -18.53       115.27 o                         
  -4  18  10        100.04         -3.36       126.13 o                         
  -2  18  10        149.54        130.50        93.22 o                         
   0  18  10         16.12        197.14        97.82 o                         
   2  18  10         41.01         98.41       166.16 o                         
   4  18  10          3.33         46.56       119.26 o                         
  -7  19  10         76.59         55.40       123.93 o                         
  -5  19  10          1.56         -4.97       149.03 o                         
  -3  19  10          2.26        199.81       253.42 o                         
  -1  19  10         26.41         25.17       112.66 o                         
   1  19  10          0.00        -99.31       104.18 o                         
 -27   1  11          2.22         26.29        86.13 o                         
 -25   1  11        101.68        218.90        90.13 o                         
 -23   1  11       2876.28       3115.92       166.53 o                         
 -21   1  11        247.30        331.80        77.63 o                         
 -19   1  11          1.59        -23.00        64.72 o                         
 -17   1  11         62.01         72.19        54.95 o                         
 -15   1  11       1126.64       1131.27        72.02 o                         
 -13   1  11      10842.36      11438.05       216.47 o                         
 -11   1  11       3718.89       3194.51       100.05 o                         
  -9   1  11       1211.46       1138.02        54.83 o                         
  -7   1  11        745.47        795.82        49.55 o                         
  -5   1  11        973.53       1062.61        58.21 o                         
  -3   1  11       2039.10       2364.18        87.94 o                         
  -1   1  11         91.52         84.49        32.30 o                         
   1   1  11        710.22        794.29        73.58 o                         
   3   1  11        929.79       1070.05        57.57 o                         
   5   1  11          0.88         67.34        38.79 o                         
   7   1  11        430.27        556.37        58.16 o                         
   9   1  11          0.07         72.84        54.04 o                         
  11   1  11        469.42        396.33        84.32 o                         
  13   1  11         65.56        243.83        82.29 o                         
  15   1  11       2554.27       2635.69       176.84 o                         
  17   1  11        353.38        366.51       124.98 o                         
  19   1  11          0.01        -89.13       152.13 o                         
 -26   2  11          5.49         47.18       110.33 o                         
 -24   2  11       1149.93       1320.34       137.32 o                         
 -22   2  11        113.44        117.15        71.85 o                         
 -20   2  11       1554.82       1401.77       126.05 o                         
 -18   2  11        953.96        907.10        75.76 o                         
 -16   2  11        305.25        359.94        77.54 o                         
 -14   2  11       1108.64       1117.64        67.53 o                         
 -12   2  11      24458.99      26073.52       423.10 o                         
 -10   2  11       5346.17       5490.28       122.49 o                         
  -8   2  11        716.11        581.57        45.07 o                         
  -6   2  11        170.02        148.58        43.52 o                         
  -4   2  11       7620.38       7783.41       148.53 o                         
  -2   2  11        760.53        738.39        44.78 o                         
   0   2  11        365.18        442.55        40.34 o                         
   2   2  11       3547.47       3395.08       128.28 o                         
   4   2  11       4594.95       4525.66       168.51 o                         
   6   2  11        264.88        339.48        92.11 o                         
   8   2  11       2384.98       2215.14       154.21 o                         
  10   2  11         62.29        -24.82        66.75 o                         
  12   2  11        434.85        414.17        87.89 o                         
  14   2  11       2655.98       2365.07       163.39 o                         
  16   2  11         13.97         23.06       109.13 o                         
  18   2  11         10.99        -94.35       134.67 o                         
 -25   3  11        540.69        857.51       114.50 o                         
 -23   3  11        107.48        237.03        80.99 o                         
 -21   3  11        751.08       1014.27       106.83 o                         
 -19   3  11        932.11        955.03        90.09 o                         
 -17   3  11       2381.45       2081.59        94.54 o                         
 -15   3  11        443.75        455.08        57.12 o                         
 -13   3  11       1364.77       1093.70        68.19 o                         
 -11   3  11        115.18         81.74        35.47 o                         
  -9   3  11         10.35        -35.83        35.83 o                         
  -7   3  11        257.84        308.96        45.75 o                         
  -5   3  11      36944.27      40397.78       617.30 o                         
  -3   3  11       5518.10       6021.35       136.18 o                         
  -1   3  11       6494.15       6925.74       140.12 o                         
   1   3  11          7.99         21.68        57.42 o                         
   3   3  11        131.36        161.65        47.49 o                         
   5   3  11       1749.03       2235.63       121.25 o                         
   7   3  11       1265.68       1341.32        93.30 o                         
   9   3  11        581.52        711.55        87.11 o                         
  11   3  11        241.20        263.97       100.35 o                         
  13   3  11        508.17        440.80        90.93 o                         
  15   3  11        136.13         -4.61        87.71 o                         
  17   3  11         21.70        -47.28       150.42 o                         
  19   3  11          0.22       -129.61       129.61 o                         
 -26   4  11         44.90         72.95       103.30 o                         
 -24   4  11        214.59        199.30        81.25 o                         
 -22   4  11        287.32        389.80        81.23 o                         
 -20   4  11         17.27        -60.64        60.64 o                         
 -18   4  11        257.30        277.34        68.25 o                         
 -16   4  11        287.20        233.90        56.63 o                         
 -14   4  11        255.40        314.37        50.13 o                         
 -12   4  11          0.42        -42.73        42.73 o                         
 -10   4  11        191.90        204.69        38.62 o                         
  -8   4  11       8340.29       8331.72       183.84 o                         
  -6   4  11         22.76         22.83        37.20 o                         
  -4   4  11        897.08        878.89        52.68 o                         
  -2   4  11        371.81        396.51        39.68 o                         
   0   4  11      10878.07      12730.46       282.66 o                         
   2   4  11      13118.84      14486.23       287.84 o                         
   4   4  11       5012.94       5355.89       162.53 o                         
   6   4  11        203.36        172.94        60.72 o                         
   8   4  11        252.32        169.62        68.70 o                         
  10   4  11       2512.53       2172.39       128.07 o                         
  12   4  11        257.34        295.02        85.52 o                         
  14   4  11         22.59         54.56        86.26 o                         
  16   4  11         91.13        148.57       109.73 o                         
  18   4  11         37.46         82.70       298.75 o                         
 -25   5  11          8.31        -96.67        96.67 o                         
 -23   5  11         32.27          9.83        74.03 o                         
 -21   5  11        161.23        283.92        74.39 o                         
 -19   5  11        218.14        169.04        67.45 o                         
 -17   5  11       2233.78       2391.47       129.47 o                         
 -15   5  11        107.98         68.93        56.82 o                         
 -13   5  11         39.46         71.11        40.85 o                         
 -11   5  11       1579.95       1892.52        72.14 o                         
  -9   5  11        763.95        539.17        53.03 o                         
  -7   5  11      36327.60      39320.13       672.04 o                         
  -5   5  11        355.93        406.24        46.75 o                         
  -3   5  11       3414.44       3837.79        95.99 o                         
  -1   5  11       4286.45       4126.60       118.91 o                         
   1   5  11       2152.37       2483.63       100.26 o                         
   3   5  11       7485.21       8006.43       193.36 o                         
   5   5  11       2027.88       2098.83       134.27 o                         
   7   5  11       4547.77       5175.79       197.81 o                         
   9   5  11        377.70        387.79        84.22 o                         
  11   5  11        579.24        460.04        90.91 o                         
  13   5  11        218.56        111.52        86.26 o                         
  15   5  11        488.11        460.91       119.46 o                         
  17   5  11        353.96        377.88       188.88 o                         
 -24   6  11        412.40        528.52       149.64 o                         
 -22   6  11        160.88        183.32       127.12 o                         
 -20   6  11         26.54         28.02        65.32 o                         
 -18   6  11        390.28        278.25        74.83 o                         
 -16   6  11         10.13         54.72        61.38 o                         
 -14   6  11       1161.39       1197.68        84.17 o                         
 -12   6  11       2296.84       2510.28        92.12 o                         
 -10   6  11       1071.29       1172.26        72.04 o                         
  -8   6  11      15740.66      16679.57       319.82 o                         
  -6   6  11        225.41        207.91        52.78 o                         
  -4   6  11       2096.77       2153.59        89.64 o                         
  -2   6  11      14903.68      17218.55       290.74 o                         
   0   6  11         61.95         17.20        38.46 o                         
   2   6  11          3.22        -38.17        40.16 o                         
   4   6  11        194.54         99.78        52.14 o                         
   6   6  11       1874.68       1862.37       107.59 o                         
   8   6  11       7938.54       8282.18       225.45 o                         
  10   6  11         18.30        171.71        96.66 o                         
  12   6  11         83.65        182.75        98.87 o                         
  14   6  11          5.16         53.73        97.75 o                         
  16   6  11        196.17         31.51       106.77 o                         
  18   6  11          5.27        -64.06       120.58 o                         
 -25   7  11         13.80         83.00       102.56 o                         
 -23   7  11         72.69         93.63        88.43 o                         
 -21   7  11        141.68         73.22        76.01 o                         
 -19   7  11       2712.04       2582.09       169.70 o                         
 -17   7  11        233.01        191.05        80.80 o                         
 -15   7  11          7.11         -9.45        60.71 o                         
 -13   7  11       1015.65        952.68        78.31 o                         
 -11   7  11        421.77        597.12        89.94 o                         
  -9   7  11       9645.07       9381.75       236.08 o                         
  -7   7  11       1511.55       1449.47       126.67 o                         
  -5   7  11       2980.75       3034.20       249.53 o                         
  -3   7  11       1084.61        956.06        59.23 o                         
  -1   7  11        282.81        298.32        39.92 o                         
   1   7  11        166.40        173.12        64.26 o                         
   3   7  11         12.54         -7.08        47.01 o                         
   5   7  11        967.21       1118.00        87.29 o                         
   7   7  11        326.92        279.01        68.17 o                         
   9   7  11      11583.72      12022.26       362.63 o                         
  11   7  11         33.31        -56.75        80.31 o                         
  13   7  11         40.00         25.84       103.63 o                         
  15   7  11         68.90        -39.54       107.16 o                         
  17   7  11          0.01       -155.43       155.43 o                         
 -24   8  11         23.30        167.02        99.78 o                         
 -22   8  11         53.89         -5.32        87.50 o                         
 -20   8  11          0.05          7.23        78.80 o                         
 -18   8  11         42.56        187.86        82.49 o                         
 -16   8  11         56.85        106.26        79.07 o                         
 -14   8  11          0.53        -12.85        70.19 o                         
 -12   8  11       1413.33       1498.35       114.39 o                         
 -10   8  11       2155.57       2040.16        98.17 o                         
  -8   8  11        108.04        174.94        50.01 o                         
  -6   8  11        145.96        148.18        46.26 o                         
  -4   8  11        783.14        873.63        96.50 o                         
  -2   8  11        239.48        204.81        50.16 o                         
   0   8  11         11.75        -51.29        58.02 o                         
   2   8  11          4.64         62.91        50.92 o                         
   4   8  11          9.48        -51.19        51.19 o                         
   6   8  11        318.32        277.52        67.74 o                         
   8   8  11        502.44        332.58        77.98 o                         
  10   8  11        135.33         84.18        72.63 o                         
  12   8  11        135.60        189.44       118.85 o                         
  14   8  11        338.58        231.06       114.56 o                         
  16   8  11         30.64        141.81       121.84 o                         
 -23   9  11         23.45         21.88        85.23 o                         
 -21   9  11         43.21        -30.84        89.93 o                         
 -19   9  11        126.03        125.64        88.39 o                         
 -17   9  11        421.30        302.73        89.78 o                         
 -15   9  11        682.62        696.23       100.16 o                         
 -13   9  11         11.48        -14.76        72.11 o                         
 -11   9  11         55.51         60.50        58.81 o                         
  -9   9  11        386.74        272.51        56.88 o                         
  -7   9  11        641.27        622.48        66.87 o                         
  -5   9  11        825.92        926.64       131.26 o                         
  -3   9  11       1632.39       1478.16        70.83 o                         
  -1   9  11        382.15        371.89        49.36 o                         
   1   9  11        104.58        132.27        56.43 o                         
   3   9  11       1182.67       1292.55        91.28 o                         
   5   9  11        112.11        -16.66        60.94 o                         
   7   9  11        268.26        246.04        73.73 o                         
   9   9  11       1167.75       1106.24       133.06 o                         
  11   9  11         37.66        -20.62        97.29 o                         
  13   9  11         51.84        -87.56        99.20 o                         
  15   9  11         77.75         -9.49       113.11 o                         
 -22  10  11        455.54        437.08       113.67 o                         
 -20  10  11         27.26        -97.98       105.54 o                         
 -18  10  11         62.96         76.94        80.72 o                         
 -16  10  11        251.11        410.28        93.29 o                         
 -14  10  11        520.64        488.54        94.19 o                         
 -12  10  11        105.52        146.14        78.03 o                         
 -10  10  11         13.29         23.83        57.33 o                         
  -8  10  11          0.52        -18.39        50.94 o                         
  -6  10  11        460.08        389.51        76.34 o                         
  -4  10  11         16.81        105.74        55.61 o                         
  -2  10  11        356.18        512.67        89.74 o                         
   0  10  11         62.41        139.39        57.14 o                         
   2  10  11        340.87        288.98        67.95 o                         
   4  10  11         88.67        164.90        66.13 o                         
   6  10  11        702.93        575.39        85.01 o                         
   8  10  11       1576.36       1578.35       113.38 o                         
  10  10  11         36.38         56.17        95.94 o                         
  12  10  11        450.12        496.64       123.21 o                         
  14  10  11        322.03        468.69       131.67 o                         
  16  10  11         91.31         78.79       125.38 o                         
 -21  11  11         71.78        -91.72        91.72 o                         
 -19  11  11        204.95        170.30        96.29 o                         
 -17  11  11       1196.07       1123.64       122.15 o                         
 -15  11  11        252.83        290.64        89.66 o                         
 -13  11  11          9.92        -31.45        78.16 o                         
 -11  11  11         16.14        -78.76        79.19 o                         
  -9  11  11       5003.94       4992.78       260.82 o                         
  -7  11  11        376.33        312.82        66.82 o                         
  -5  11  11        602.11        694.12        77.28 o                         
  -3  11  11       5448.96       5019.08       275.38 o                         
  -1  11  11       1228.73       1293.63        78.95 o                         
   1  11  11        389.28        550.49        73.60 o                         
   3  11  11       1122.79       1182.13        95.97 o                         
   5  11  11         74.64         43.34        73.30 o                         
   7  11  11       1920.93       1836.99       121.12 o                         
   9  11  11        186.97        175.62        95.24 o                         
  11  11  11       1038.52        990.50       135.51 o                         
  13  11  11         54.73        -91.51       110.76 o                         
  15  11  11         10.58         -5.70       122.15 o                         
 -20  12  11         84.59        158.24       102.22 o                         
 -18  12  11        369.61        288.06       137.92 o                         
 -16  12  11        130.24         60.07        86.66 o                         
 -14  12  11        295.11        220.07        89.71 o                         
 -12  12  11        446.09        475.05        95.53 o                         
 -10  12  11       1200.28       1028.03       114.39 o                         
  -8  12  11        393.62        548.71        84.06 o                         
  -6  12  11       9830.86      10343.42       317.49 o                         
  -4  12  11       7252.68       7507.93       211.99 o                         
  -2  12  11       3510.62       4265.75       257.08 o                         
   0  12  11       3286.04       3477.01       172.91 o                         
   2  12  11       2535.55       2281.49       132.04 o                         
   4  12  11        988.16       1075.34       118.75 o                         
   6  12  11       1487.58       1556.95       111.87 o                         
   8  12  11        570.64        358.89       129.99 o                         
  10  12  11          2.28        122.15        98.31 o                         
  12  12  11          0.01        -11.36       104.56 o                         
  14  12  11         10.20         43.50       122.34 o                         
 -19  13  11        172.67        144.96       103.30 o                         
 -17  13  11        247.62         85.87        97.17 o                         
 -15  13  11          4.82       -107.56       134.92 o                         
 -13  13  11         18.68        -11.71        84.16 o                         
 -11  13  11        109.30         81.22        87.70 o                         
  -9  13  11         83.97        -28.53        83.33 o                         
  -7  13  11       3477.86       3927.47       162.23 o                         
  -5  13  11       7180.80       7581.15       224.40 o                         
  -3  13  11       6987.57       8607.31       239.69 o                         
  -1  13  11       3171.82       3453.61       174.70 o                         
   1  13  11        109.66        104.49        88.15 o                         
   3  13  11       1320.82       1496.04       115.48 o                         
   5  13  11          7.44        -11.73        72.66 o                         
   7  13  11         74.39        -68.23       146.31 o                         
   9  13  11        872.35        805.65       127.52 o                         
  11  13  11         10.59        -31.02       112.17 o                         
  13  13  11         76.89        135.25       120.64 o                         
 -18  14  11        200.02        293.88       118.29 o                         
 -16  14  11         53.50         45.57       110.37 o                         
 -14  14  11         13.32         71.08        92.22 o                         
 -12  14  11         12.21         29.35        89.64 o                         
 -10  14  11          4.58         58.56        89.77 o                         
  -8  14  11        332.57        305.63        98.07 o                         
  -6  14  11       1076.13        842.58        97.15 o                         
  -4  14  11       2324.97       1960.35       126.59 o                         
  -2  14  11       2261.22       2440.87       179.03 o                         
   0  14  11          5.73        -64.71        64.71 o                         
   2  14  11         93.75         60.58        82.15 o                         
   4  14  11        366.02        321.25       138.52 o                         
   6  14  11        250.22        217.62       103.59 o                         
   8  14  11          1.31        -55.54        96.83 o                         
  10  14  11        185.82        437.94       123.37 o                         
  12  14  11         37.85        -89.58       111.21 o                         
 -17  15  11          0.30        -14.67       102.11 o                         
 -15  15  11        124.08         89.23       106.15 o                         
 -13  15  11        172.37         30.56        99.84 o                         
 -11  15  11         78.99         28.68        96.32 o                         
  -9  15  11        195.62        160.24       133.63 o                         
  -7  15  11          0.28        -63.42        87.69 o                         
  -5  15  11        481.44        389.23        93.76 o                         
  -3  15  11          3.99         -2.88        87.68 o                         
  -1  15  11         48.10        196.20        82.62 o                         
   1  15  11        256.81        306.62        94.85 o                         
   3  15  11          1.96       -100.46       107.93 o                         
   5  15  11         50.62         20.35       172.44 o                         
   7  15  11         14.51         13.27       148.05 o                         
   9  15  11         36.63        -14.65       112.02 o                         
 -16  16  11         46.40         54.90       108.69 o                         
 -14  16  11        119.31        118.90       105.33 o                         
 -12  16  11         43.59        -69.91       100.07 o                         
 -10  16  11         44.07        -60.50        95.06 o                         
  -8  16  11        342.70        370.71       179.29 o                         
  -6  16  11          1.18         32.15       101.48 o                         
  -4  16  11        123.34        113.68        90.41 o                         
  -2  16  11         18.63         27.01        74.01 o                         
   0  16  11          1.39         -9.80       120.96 o                         
   2  16  11         49.49       -105.95       107.33 o                         
   4  16  11        123.05        124.78       105.54 o                         
   6  16  11         82.05        -17.96       111.79 o                         
   8  16  11         64.01        124.33       131.28 o                         
 -13  17  11         32.75       -102.94       105.65 o                         
 -11  17  11         52.65          4.40       103.74 o                         
  -9  17  11        109.48         -0.07       108.05 o                         
  -7  17  11        470.02        334.87       119.34 o                         
  -5  17  11         90.47        -66.46       120.00 o                         
  -3  17  11         71.82        -13.37       131.98 o                         
  -1  17  11          2.64         -9.52       132.52 o                         
   1  17  11         10.05         19.00       129.52 o                         
   3  17  11         42.90        -51.72       107.17 o                         
   5  17  11         69.24       -108.23       117.17 o                         
   7  17  11         37.28        -92.73       173.00 o                         
 -10  18  11          5.59        -28.40       116.93 o                         
  -8  18  11          0.38         38.84       115.03 o                         
  -6  18  11         53.93        -28.82       124.13 o                         
  -4  18  11         90.18         57.59       138.91 o                         
  -2  18  11          6.94        -47.14        86.11 o                         
   0  18  11         31.26        -10.97        91.54 o                         
   2  18  11        136.96        100.36       119.62 o                         
   4  18  11         22.43         70.20       127.78 o                         
  -7  19  11         35.90         88.13       133.78 o                         
  -5  19  11          7.74        -93.37       129.24 o                         
  -3  19  11         12.03         94.73       142.77 o                         
  -1  19  11          4.48          9.37        97.45 o                         
 -26   0  12        680.01       1088.40       288.73 o                         
 -24   0  12        386.11        769.97       174.48 o                         
 -22   0  12       2730.11       2388.93       396.74 o                         
 -20   0  12       2092.93       2206.75       314.51 o                         
 -18   0  12        518.05        380.62        94.59 o                         
 -16   0  12        748.83        640.69        94.20 o                         
 -14   0  12       5970.55       6273.97       300.41 o                         
 -12   0  12        104.94        191.29        56.18 o                         
 -10   0  12        337.63        434.87       129.92 o                         
  -8   0  12       1568.59       1272.62        80.35 o                         
  -6   0  12       8345.18       7936.32       218.19 o                         
  -4   0  12       1871.02       1922.53        99.03 o                         
  -2   0  12       5358.34       4916.20       160.35 o                         
   0   0  12        725.96        747.77        70.40 o                         
   2   0  12        603.06        511.16        63.97 o                         
   4   0  12       1785.13       1460.19       139.55 o                         
   6   0  12       4031.61       4742.48       188.52 o                         
   8   0  12       2480.21       3212.54       294.46 o                         
  10   0  12       1103.94       1173.82       125.50 o                         
  12   0  12        276.16        127.36       143.42 o                         
  14   0  12        412.10        138.68       155.18 o                         
  16   0  12        397.19        295.14       184.87 o                         
  18   0  12          0.29        180.45       187.60 o                         
 -27   1  12         65.70        178.00        90.85 o                         
 -25   1  12        320.97        235.17        87.55 o                         
 -23   1  12        776.59        924.81       122.01 o                         
 -21   1  12        786.40        881.13       105.07 o                         
 -19   1  12        265.43        205.25        73.20 o                         
 -17   1  12       1125.03        883.13       101.52 o                         
 -15   1  12         76.26         12.50        47.34 o                         
 -13   1  12       6505.19       6493.38       147.58 o                         
 -11   1  12         46.31         45.05        33.40 o                         
  -9   1  12       1032.24       1076.68        53.84 o                         
  -7   1  12        186.53        137.85        40.14 o                         
  -5   1  12      16872.27      16485.40       276.39 o                         
  -3   1  12         60.19         22.24        36.01 o                         
  -1   1  12        536.23        611.10        53.26 o                         
   1   1  12       2642.23       2682.33        87.32 o                         
   3   1  12       3505.79       3690.39       105.62 o                         
   5   1  12        126.64         20.51        54.19 o                         
   7   1  12       2132.57       2496.56        98.21 o                         
   9   1  12          3.54         -4.42        58.80 o                         
  11   1  12         97.57        201.33       114.85 o                         
  13   1  12         43.02        -85.28        85.28 o                         
  15   1  12        999.62       1138.73       177.49 o                         
  17   1  12        407.68        528.53       143.91 o                         
  19   1  12          0.02       -107.48       154.19 o                         
 -26   2  12         44.94        -78.68        78.68 o                         
 -24   2  12       1138.72       1187.42       138.95 o                         
 -22   2  12         61.03         69.41        94.01 o                         
 -20   2  12       2355.53       2403.84       125.86 o                         
 -18   2  12       1225.42       1601.95        91.48 o                         
 -16   2  12        668.03        676.87        64.94 o                         
 -14   2  12       2240.39       2423.69        93.31 o                         
 -12   2  12       1413.46       1334.40        65.98 o                         
 -10   2  12       7223.95       6551.73       139.03 o                         
  -8   2  12        947.23        915.97        50.72 o                         
  -6   2  12       1558.02       1815.20        82.06 o                         
  -4   2  12        377.97        373.81        43.21 o                         
  -2   2  12       5726.50       6248.90       131.20 o                         
   0   2  12        866.48        917.95        53.54 o                         
   2   2  12        495.91        387.41        54.74 o                         
   4   2  12        218.56        205.34        53.82 o                         
   6   2  12        853.59        881.35        78.58 o                         
   8   2  12       1171.23       1180.03       111.77 o                         
  10   2  12        580.26        450.32        85.04 o                         
  12   2  12         27.41        -34.33        74.44 o                         
  14   2  12         99.72        237.63       106.51 o                         
  16   2  12         90.97         27.74       116.66 o                         
  18   2  12         82.20        -65.21       173.61 o                         
 -25   3  12        153.35         75.22        93.20 o                         
 -23   3  12         28.96         -5.69        67.87 o                         
 -21   3  12        396.83        322.09        72.81 o                         
 -19   3  12       1212.10       1225.93       145.44 o                         
 -17   3  12       1125.75       1014.06        76.82 o                         
 -15   3  12        809.13        813.69        88.85 o                         
 -13   3  12        879.97        835.80        79.58 o                         
 -11   3  12       1372.07       1428.54        66.02 o                         
  -9   3  12       7355.20       7468.50       183.31 o                         
  -7   3  12       7931.06       7812.16       152.52 o                         
  -5   3  12      16314.39      15607.47       263.70 o                         
  -3   3  12       2999.81       2869.03       104.66 o                         
  -1   3  12       3297.41       3200.09        93.80 o                         
   1   3  12       2889.70       2986.33       109.04 o                         
   3   3  12       6635.53       7081.56       178.69 o                         
   5   3  12       6533.82       6673.85       184.23 o                         
   7   3  12       1362.18       1225.54        99.71 o                         
   9   3  12        653.91        762.58        90.60 o                         
  11   3  12       2591.67       2628.43       161.73 o                         
  13   3  12        460.59        430.43        97.51 o                         
  15   3  12          0.68       -101.37       101.37 o                         
  17   3  12         75.39        109.67       139.08 o                         
 -26   4  12          1.26       -107.51       107.51 o                         
 -24   4  12          0.92        -29.92        77.88 o                         
 -22   4  12         48.51         15.65        91.08 o                         
 -20   4  12         77.83         55.13        64.83 o                         
 -18   4  12         16.70         39.32        61.56 o                         
 -16   4  12       1666.03       1842.36       137.16 o                         
 -14   4  12          1.17        -18.28        43.15 o                         
 -12   4  12        253.96        403.58        48.10 o                         
 -10   4  12       4700.04       4761.83       125.90 o                         
  -8   4  12      36419.48      36599.04       631.22 o                         
  -6   4  12         25.55          1.82        43.44 o                         
  -4   4  12       6644.40       7370.64       146.52 o                         
  -2   4  12       5408.40       4995.25       114.97 o                         
   0   4  12       1481.01       1840.87        87.70 o                         
   2   4  12       2316.08       2277.25       101.63 o                         
   4   4  12       6059.40       6325.34       173.78 o                         
   6   4  12       2548.20       2907.21       130.12 o                         
   8   4  12       3341.09       2935.30       139.89 o                         
  10   4  12        540.10        563.64        92.44 o                         
  12   4  12         11.29        -10.75        78.11 o                         
  14   4  12        145.20        -23.05        88.44 o                         
  16   4  12        209.51        -62.28       130.43 o                         
  18   4  12         18.98       -168.11       168.11 o                         
 -25   5  12        184.63        256.34        95.13 o                         
 -23   5  12        374.48        241.56        87.33 o                         
 -21   5  12       2259.56       2302.76       132.80 o                         
 -19   5  12        622.00        640.22        83.00 o                         
 -17   5  12        137.72        -55.63        75.86 o                         
 -15   5  12         42.22         20.90        55.12 o                         
 -13   5  12        944.90        991.53        75.35 o                         
 -11   5  12       3034.78       2941.26        90.19 o                         
  -9   5  12      20761.66      20770.71       391.05 o                         
  -7   5  12        110.40        151.06        42.10 o                         
  -5   5  12      14274.68      13437.38       265.32 o                         
  -3   5  12       1768.32       1764.44        71.51 o                         
  -1   5  12       1407.89       1556.54        77.57 o                         
   1   5  12        437.73        491.05        66.97 o                         
   3   5  12        338.33        192.20        57.71 o                         
   5   5  12       6148.22       6405.48       184.48 o                         
   7   5  12        244.32        174.34        73.52 o                         
   9   5  12      15107.00      17237.75       373.08 o                         
  11   5  12        693.99        630.24        95.53 o                         
  13   5  12        326.79        430.33        98.08 o                         
  15   5  12          0.50       -100.33       100.33 o                         
  17   5  12          0.55       -109.03       135.70 o                         
 -24   6  12         28.31        107.47        89.50 o                         
 -22   6  12        136.98        216.15        97.70 o                         
 -20   6  12         69.76        145.68        72.68 o                         
 -18   6  12        232.18        150.50        79.58 o                         
 -16   6  12        824.07        822.70        83.70 o                         
 -14   6  12         61.58        143.31        50.79 o                         
 -12   6  12        933.03        915.39        57.38 o                         
 -10   6  12       8856.09       9190.91       207.86 o                         
  -8   6  12       4995.27       4682.57       172.35 o                         
  -6   6  12        557.61        681.82        75.56 o                         
  -4   6  12       4162.55       4541.23       129.84 o                         
  -2   6  12        151.81        120.08        37.22 o                         
   0   6  12          3.96        -39.50        39.61 o                         
   2   6  12         14.28        -26.60        45.37 o                         
   4   6  12       2385.53       2103.17       124.56 o                         
   6   6  12         47.50        -51.28        62.51 o                         
   8   6  12       1963.06       2290.15       128.29 o                         
  10   6  12       5846.46       5703.38       248.37 o                         
  12   6  12         76.24        -80.84        80.84 o                         
  14   6  12         42.99        -39.67       106.19 o                         
  16   6  12         10.85         -7.28       141.51 o                         
 -25   7  12         73.93        150.90        93.48 o                         
 -23   7  12        211.11        266.16        91.76 o                         
 -21   7  12          2.13        -66.64        66.64 o                         
 -19   7  12         25.56        125.61       114.53 o                         
 -17   7  12         64.86         42.58        73.82 o                         
 -15   7  12        667.36        824.27       142.71 o                         
 -13   7  12       2291.35       2048.36       142.52 o                         
 -11   7  12       4283.21       4386.51       140.66 o                         
  -9   7  12       6090.19       6809.50       177.53 o                         
  -7   7  12         97.79        125.05        43.83 o                         
  -5   7  12        742.56        784.38        77.61 o                         
  -3   7  12       4213.65       4569.55       112.78 o                         
  -1   7  12       1902.26       2204.35        94.77 o                         
   1   7  12        580.75        646.52        64.78 o                         
   3   7  12        333.70        488.35        92.46 o                         
   5   7  12        233.63        280.01        66.34 o                         
   7   7  12         77.62         87.81        69.85 o                         
   9   7  12       4786.87       5047.50       191.99 o                         
  11   7  12        213.02        198.22        87.79 o                         
  13   7  12        337.16        526.66       116.03 o                         
  15   7  12        140.38         51.56       139.01 o                         
  17   7  12         52.07         77.06       122.76 o                         
 -24   8  12          1.82        -30.75        91.41 o                         
 -22   8  12        219.93         60.89       132.33 o                         
 -20   8  12         16.76         57.34       131.32 o                         
 -18   8  12       3164.32       2732.32       159.57 o                         
 -16   8  12        288.19        360.20       128.32 o                         
 -14   8  12          6.97         89.28        83.35 o                         
 -12   8  12         13.58        -40.04        55.40 o                         
 -10   8  12       1190.72       1254.01       133.42 o                         
  -8   8  12        715.99       1011.23        88.24 o                         
  -6   8  12          0.21          9.17        49.77 o                         
  -4   8  12        404.44        372.82        66.16 o                         
  -2   8  12       4584.11       4638.11       144.92 o                         
   0   8  12         12.05          5.88        48.65 o                         
   2   8  12       2938.09       3191.11       128.94 o                         
   4   8  12        216.13        185.06        99.52 o                         
   6   8  12        234.37        146.71        66.45 o                         
   8   8  12        322.96        458.56       138.08 o                         
  10   8  12        688.07        708.90        93.19 o                         
  12   8  12         18.58        -53.36        99.28 o                         
  14   8  12         54.24        163.79       114.18 o                         
  16   8  12        150.43        231.37       196.68 o                         
 -23   9  12         91.35        -62.84        90.69 o                         
 -21   9  12        130.55        172.68        99.74 o                         
 -19   9  12         81.21        121.66        88.38 o                         
 -17   9  12          0.14          1.52        76.53 o                         
 -15   9  12         24.34         43.39        77.97 o                         
 -13   9  12        844.11        827.18       118.73 o                         
 -11   9  12        198.17        265.80        64.99 o                         
  -9   9  12        790.96        725.55        73.08 o                         
  -7   9  12        108.08        122.66        53.67 o                         
  -5   9  12        360.80        364.06        59.37 o                         
  -3   9  12       3031.90       3179.31       102.14 o                         
  -1   9  12        741.26        677.95        58.50 o                         
   1   9  12       1331.43       1380.13        90.43 o                         
   3   9  12        234.54        200.84        62.24 o                         
   5   9  12          0.42        -52.07        59.22 o                         
   7   9  12       1447.14       1465.56       107.86 o                         
   9   9  12         51.78         16.05        69.00 o                         
  11   9  12        117.92        174.34       107.11 o                         
  13   9  12         12.83        -10.76       105.03 o                         
  15   9  12          2.26         -4.96       119.33 o                         
 -22  10  12         28.56        176.01        98.59 o                         
 -20  10  12        357.16        316.86       103.09 o                         
 -18  10  12         26.72        -86.23        86.23 o                         
 -16  10  12        804.20        919.06       108.57 o                         
 -14  10  12         30.93        -74.19        74.19 o                         
 -12  10  12        748.93        938.57       105.00 o                         
 -10  10  12       1044.89        832.24        80.25 o                         
  -8  10  12       1322.72       1123.64        86.53 o                         
  -6  10  12        265.17        182.79        71.46 o                         
  -4  10  12          0.32         74.60        52.37 o                         
  -2  10  12       2328.94       2283.58       105.20 o                         
   0  10  12         26.07         40.83        57.00 o                         
   2  10  12         50.12         71.23        63.19 o                         
   4  10  12        834.79       1087.19        93.86 o                         
   6  10  12         89.71        131.19        98.22 o                         
   8  10  12        110.32        201.25        73.84 o                         
  10  10  12        351.47        260.93       106.95 o                         
  12  10  12         16.22        165.28       107.62 o                         
  14  10  12         41.05         81.86       145.47 o                         
 -21  11  12         71.98         15.58        90.74 o                         
 -19  11  12        285.45        437.74       107.60 o                         
 -17  11  12         22.50         -5.02        85.50 o                         
 -15  11  12        375.38        320.83        92.02 o                         
 -13  11  12         38.45        -12.34        78.35 o                         
 -11  11  12       3109.20       2941.77       186.49 o                         
  -9  11  12        696.24        789.65        98.14 o                         
  -7  11  12      10282.25      10176.18       246.81 o                         
  -5  11  12       7596.50       8362.35       219.54 o                         
  -3  11  12          5.98         23.83        60.81 o                         
  -1  11  12         72.49         53.11        64.09 o                         
   1  11  12          3.45          1.92        61.98 o                         
   3  11  12        201.56        277.59        75.71 o                         
   5  11  12        909.15       1157.11       100.42 o                         
   7  11  12          1.08        -26.68        68.99 o                         
   9  11  12          9.60        140.82        97.23 o                         
  11  11  12         23.78        -99.84        99.84 o                         
  13  11  12        140.42        266.39       121.14 o                         
 -20  12  12        160.06        217.96       113.37 o                         
 -18  12  12        369.21        215.43       103.80 o                         
 -16  12  12        217.39        270.77        96.32 o                         
 -14  12  12          0.27        -81.33        81.33 o                         
 -12  12  12        745.52        773.14       139.11 o                         
 -10  12  12       4942.94       5971.38       250.05 o                         
  -8  12  12       1757.14       1786.24       115.63 o                         
  -6  12  12        156.23        144.71        68.06 o                         
  -4  12  12       3943.43       4318.74       183.44 o                         
  -2  12  12       5854.05       6341.60       196.46 o                         
   0  12  12       1010.73        923.18       171.50 o                         
   2  12  12         76.60         -2.32       112.06 o                         
   4  12  12        229.32        152.10        72.96 o                         
   6  12  12        603.34        595.16        88.91 o                         
   8  12  12        561.82        537.53       110.43 o                         
  10  12  12         65.60         81.30       103.30 o                         
  12  12  12        254.40        365.97       123.92 o                         
 -19  13  12         60.77        120.30        97.97 o                         
 -17  13  12         65.87        101.07        97.11 o                         
 -15  13  12         11.99        -86.14        86.14 o                         
 -13  13  12         38.90        -74.66        74.66 o                         
 -11  13  12        108.16        -24.44        84.18 o                         
  -9  13  12        324.18        444.90       100.21 o                         
  -7  13  12       1413.33       1550.32       147.55 o                         
  -5  13  12       1893.96       1903.27       164.99 o                         
  -3  13  12        141.73        131.28        77.10 o                         
  -1  13  12        786.37        690.51        99.05 o                         
   1  13  12        119.69        113.28        77.67 o                         
   3  13  12         68.27         65.58       104.94 o                         
   5  13  12        799.65        809.45       130.12 o                         
   7  13  12       1556.20       1745.73       151.81 o                         
   9  13  12        406.79        149.19       136.72 o                         
  11  13  12         42.93        -98.41        98.41 o                         
 -18  14  12        274.77        194.99       142.11 o                         
 -16  14  12        100.19         -8.96        94.99 o                         
 -14  14  12        105.88         94.15       137.92 o                         
 -12  14  12         12.70         88.94        90.82 o                         
 -10  14  12        148.75        135.53        95.03 o                         
  -8  14  12       3427.81       3647.71       217.02 o                         
  -6  14  12       1332.92       1440.95       111.39 o                         
  -4  14  12       1770.91       1631.85       121.35 o                         
  -2  14  12        133.11        127.43        87.55 o                         
   0  14  12        118.24        147.31        81.94 o                         
   2  14  12        407.26        369.13        89.09 o                         
   4  14  12        202.38        235.58        88.50 o                         
   6  14  12       1531.44       1465.54       162.01 o                         
   8  14  12        120.62       -106.06       106.06 o                         
  10  14  12          6.09       -107.13       199.08 o                         
 -17  15  12         17.03          9.47       106.53 o                         
 -15  15  12         57.63         48.79       134.32 o                         
 -13  15  12         49.13        226.62       107.20 o                         
 -11  15  12          0.35        -82.60        92.54 o                         
  -9  15  12         33.72          3.48        96.36 o                         
  -7  15  12          0.17         13.34        92.07 o                         
  -5  15  12         89.41        -58.81        77.33 o                         
  -3  15  12         71.44        -37.22        84.50 o                         
  -1  15  12         74.64         55.65        74.05 o                         
   1  15  12         60.28         63.20        87.62 o                         
   3  15  12        116.66        118.01        88.02 o                         
   5  15  12        255.56        317.43       122.15 o                         
   7  15  12        235.10        109.65       138.45 o                         
   9  15  12          1.65       -119.30       119.30 o                         
 -16  16  12          2.75        -36.25       181.69 o                         
 -14  16  12         34.13        -56.36       103.37 o                         
 -12  16  12         38.56        -41.93       102.80 o                         
 -10  16  12          6.19       -127.72       127.72 o                         
  -8  16  12         78.60         92.30       106.78 o                         
  -6  16  12          0.63       -125.92       125.92 o                         
  -4  16  12         99.80         11.11        94.40 o                         
  -2  16  12         35.27         18.97        75.57 o                         
   0  16  12          0.72         24.46        88.15 o                         
   2  16  12         14.45         56.54        87.91 o                         
   4  16  12         64.02        195.22       128.27 o                         
   6  16  12          9.29       -102.89       102.89 o                         
   8  16  12        172.75         -2.14       153.23 o                         
 -13  17  12        167.88        -36.60       108.97 o                         
 -11  17  12         21.97        -40.62       113.93 o                         
  -9  17  12         40.51        204.32       115.25 o                         
  -7  17  12          0.25        135.76       126.52 o                         
  -5  17  12         62.47        262.72       128.19 o                         
  -3  17  12         81.38         72.65        91.13 o                         
  -1  17  12         82.55        137.50        94.91 o                         
   1  17  12          0.00       -119.45       119.45 o                         
   3  17  12         49.45         55.13       120.18 o                         
   5  17  12          0.24         -3.80       109.46 o                         
 -10  18  12         12.79         59.53       109.99 o                         
  -8  18  12         30.80       -113.63       155.35 o                         
  -6  18  12         33.95         73.72       130.47 o                         
  -4  18  12         85.63        -64.45       226.41 o                         
  -2  18  12         15.32         34.78        92.19 o                         
   0  18  12         72.13        170.05       104.34 o                         
   2  18  12         39.35        131.43       116.00 o                         
 -27   1  13        135.50        135.30        93.41 o                         
 -25   1  13         17.55         49.19        81.62 o                         
 -23   1  13        730.89        822.14       117.86 o                         
 -21   1  13        228.36        297.11        89.52 o                         
 -19   1  13       1232.63       1222.84        87.99 o                         
 -17   1  13         46.78        114.08        57.15 o                         
 -15   1  13        644.57        768.01        74.23 o                         
 -13   1  13       6613.47       6775.96       152.06 o                         
 -11   1  13        538.10        554.86        48.74 o                         
  -9   1  13        125.62        292.08        37.03 o                         
  -7   1  13       2020.60       2232.17        80.82 o                         
  -5   1  13        585.19        536.29        42.11 o                         
  -3   1  13       6932.06       7049.85       144.37 o                         
  -1   1  13        363.87        428.99        56.98 o                         
   1   1  13       1540.10       1584.88        83.91 o                         
   3   1  13        330.34        310.50        45.02 o                         
   5   1  13        542.84        621.22        57.57 o                         
   7   1  13        446.69        410.96        74.89 o                         
   9   1  13       2505.30       2381.54       129.17 o                         
  11   1  13        385.78        609.04       104.44 o                         
  13   1  13       2209.82       2316.68       165.14 o                         
  15   1  13        726.77        816.87       139.71 o                         
  17   1  13         93.68        169.85       124.68 o                         
 -26   2  13          5.85        124.22        87.69 o                         
 -24   2  13          9.69         71.52        89.75 o                         
 -22   2  13        654.94        884.74        98.15 o                         
 -20   2  13        311.64        285.85        82.75 o                         
 -18   2  13        384.37        352.11        77.17 o                         
 -16   2  13        310.87        296.30        56.87 o                         
 -14   2  13       1207.93       1270.69        79.58 o                         
 -12   2  13        231.03        149.43        45.19 o                         
 -10   2  13       6752.70       6830.57       143.93 o                         
  -8   2  13       2367.50       2484.13       120.74 o                         
  -6   2  13        301.06        219.63        34.53 o                         
  -4   2  13        391.23        238.18        38.27 o                         
  -2   2  13         74.90         74.05        32.94 o                         
   0   2  13         15.14         16.38        32.05 o                         
   2   2  13        479.02        433.27        57.65 o                         
   4   2  13        280.40        201.59        58.25 o                         
   6   2  13        778.17        860.80        82.78 o                         
   8   2  13       1037.46        893.09        94.19 o                         
  10   2  13         58.75         11.36        95.64 o                         
  12   2  13        183.52         38.83        80.69 o                         
  14   2  13         17.90         -0.76       105.83 o                         
  16   2  13          8.15         50.59       121.41 o                         
  18   2  13        120.02         51.30       151.22 o                         
 -25   3  13       1839.98       1721.59       160.38 o                         
 -23   3  13         11.63         42.70        67.51 o                         
 -21   3  13        279.77        382.76        86.47 o                         
 -19   3  13        161.98         76.49        63.22 o                         
 -17   3  13         75.83         -5.16        70.91 o                         
 -15   3  13         21.85          4.98        46.51 o                         
 -13   3  13        295.84        305.29        47.85 o                         
 -11   3  13       7217.44       8291.27       167.39 o                         
  -9   3  13       1290.63       1387.78        67.23 o                         
  -7   3  13       1044.20        817.66        50.28 o                         
  -5   3  13        692.39        716.92        71.84 o                         
  -3   3  13      12298.08      13211.43       232.48 o                         
  -1   3  13         94.99         84.22        33.41 o                         
   1   3  13        220.09        164.26        48.96 o                         
   3   3  13       4207.18       4518.12       194.61 o                         
   5   3  13       1954.37       1804.52       103.96 o                         
   7   3  13        373.06        334.00        82.92 o                         
   9   3  13       4412.35       4662.48       237.50 o                         
  11   3  13        484.00        339.91       100.46 o                         
  13   3  13        577.45        651.25       101.89 o                         
  15   3  13          7.31        -75.97       107.20 o                         
  17   3  13         38.78        -69.59       145.17 o                         
 -26   4  13         70.98         -5.51       100.18 o                         
 -24   4  13        810.73        657.94       110.71 o                         
 -22   4  13        191.53        139.96        74.24 o                         
 -20   4  13        258.29        292.96        72.71 o                         
 -18   4  13        646.86        738.48        85.09 o                         
 -16   4  13        977.03       1007.90        72.71 o                         
 -14   4  13        826.97        885.41        64.83 o                         
 -12   4  13        601.03        593.52        54.14 o                         
 -10   4  13       2147.59       1775.14        71.03 o                         
  -8   4  13       3349.00       3983.95       123.11 o                         
  -6   4  13        229.42        264.79        49.74 o                         
  -4   4  13        479.86        613.44        47.40 o                         
  -2   4  13       1731.39       1763.52        70.65 o                         
   0   4  13         76.65        109.65        46.22 o                         
   2   4  13      12255.36      13243.73       277.01 o                         
   4   4  13         18.50         46.56        57.81 o                         
   6   4  13       1937.46       2059.75       222.59 o                         
   8   4  13        239.26        183.28        78.64 o                         
  10   4  13         18.21         20.14        77.95 o                         
  12   4  13          2.98        -36.86        80.53 o                         
  14   4  13          1.02        -43.07        94.60 o                         
  16   4  13         42.71        -51.72       130.91 o                         
 -25   5  13         44.15        171.68        97.73 o                         
 -23   5  13          2.75        -71.76        71.76 o                         
 -21   5  13          0.05         32.17        68.21 o                         
 -19   5  13          7.52         46.90        77.33 o                         
 -17   5  13        110.68        156.28       113.16 o                         
 -15   5  13       1981.63       1873.30       106.47 o                         
 -13   5  13        153.00        106.84        44.08 o                         
 -11   5  13        659.22        467.86        69.91 o                         
  -9   5  13       4621.24       4203.85       131.61 o                         
  -7   5  13        243.57        171.94        51.39 o                         
  -5   5  13       2869.15       2942.01       136.51 o                         
  -3   5  13       4077.23       3495.90       124.01 o                         
  -1   5  13        134.06        162.89        44.58 o                         
   1   5  13       3521.80       3563.01       195.06 o                         
   3   5  13       8395.98       8338.94       207.98 o                         
   5   5  13        451.39        384.50        74.98 o                         
   7   5  13        172.99        227.25        79.65 o                         
   9   5  13        307.88        397.02        92.80 o                         
  11   5  13        955.37       1019.59       177.63 o                         
  13   5  13        323.29        212.76        93.44 o                         
  15   5  13          1.40         98.15       117.12 o                         
  17   5  13          1.75         34.93       149.79 o                         
 -24   6  13          0.88          1.80        80.11 o                         
 -22   6  13        354.63        354.82        88.73 o                         
 -20   6  13        122.59         83.42       116.93 o                         
 -18   6  13         79.64         40.94        73.83 o                         
 -16   6  13         42.35         55.51        97.14 o                         
 -14   6  13          1.01        -27.23        48.84 o                         
 -12   6  13        739.90        786.26        69.19 o
[truncated: 271,108 more chars]
